# Supplementary material for: Analysis of the Bacterial and Host Proteins along and across the Porcine Gastrointestinal Tract
Source: Proteomes. 2019 Jan 10;7(1):4. doi: 10.3390/proteomes7010004 (PMC6473940; doi:10.3390/proteomes7010004)
Supplement: Supplementary file 1 [file proteomes-07-00004-s001.zip]

Archive with 8 entries (7 files):
- proteomes-385353-supplementary-final version/
- proteomes-385353-supplementary-final version/proteomes-385353-supplementary-final version.docx
- proteomes-385353-supplementary-final version/Table S1 MQ output all animals.xlsx
- proteomes-385353-supplementary-final version/Table S2 bacterial families_digesta.xlsx
- proteomes-385353-supplementary-final version/Table S3 bacterial families_mucosa.xlsx
- proteomes-385353-supplementary-final version/Table S4 COG digesta.xlsx
- proteomes-385353-supplementary-final version/Table S5 COG mucosa.xlsx
- proteomes-385353-supplementary-final version/Table S6 SCFA proteins and taxonomy.xlsx
