# Supplementary material for: Analysis of the Bacterial and Host Proteins along and across the Porcine Gastrointestinal Tract
Source: Proteomes. 2019 Jan 10;7(1):4. doi: 10.3390/proteomes7010004 (PMC6473940; doi:10.3390/proteomes7010004)
Supplement: Supplementary file 1 [file proteomes-07-00004-s001.zip › proteomes-385353-supplementary-final version/Table S1 MQ output all animals.xlsx]

## Sheet: A
Table S1: Number of proteins identified with Sus scrofa and bacteria database.
	A, summary of all protein numbers obtained from all four animals and sections.
	B, Maxquant output of protein groups of animal 3 and 7.
	C, Maxquant output of protein groups of animal 8 and 15.
	Summary		Stomach	Jejunum		Ileum		Cecum		Colon
			Mucosa	Digesta	Mucosa	Digesta	Mucosa	Digesta	Mucosa	Digesta	Mucosa
	Animal 3	Bacteria	501	414	320	375	123	1619	229	1311	145
		Pig	2088	579	2903	914	2603	482	3193	319	3083
		uncharacterized	68	12	78	14	85	15	79	7	75
		Parasites	44	21	51	28	48	24	53	19	55
		total=	2701	1026	3352	1331	2859	2140	3554	1656	3358
			Mucosa	Digesta	Mucosa	Digesta	Mucosa	Digesta	Mucosa	Digesta	Mucosa
	Animal 7	Bacteria	129	366	102	509	103	1546	115	1513	121
		Pig	2256	576	2656	755	2262	813	2887	499	3333
		uncharacterized	71	14	78	15	76	20	72	10	76
		Parasites	42	17	50	16	41	24	48	19	54
		total=	2498	973	2886	1295	2482	2403	3122	2041	3584
			Mucosa	Digesta	Mucosa	Digesta	Mucosa	Digesta	Mucosa	Digesta	Mucosa
	Animal 8	Bacteria	422	736	65	721	99	1300	222	1060	247
		Pig	1897	1741	2021	1610	2093	1010	2472	608	2587
		uncharacterized	70	62	73	57	72	38	67	21	70
		Parasites	47	41	39	40	43	28	42	23	50
		total=	2436	2580	2198	2428	2307	2376	2803	1712	2954
			Mucosa	Digesta	Mucosa	Digesta	Mucosa	Digesta	Mucosa	Digesta	Mucosa
	Animal 15	Bacteria	80	477	82	252	81	1069	95	1331	192
		Pig	2275	459	2139	434	2080	405	2307	352	2344
		uncharacterized	69	11	70	12	66	16	66	13	66
		Parasites	38	13	40	13	35	12	34	13	37
		total=	2462	960	2331	711	2262	1502	2502	1709	2639

## Sheet: B
Protein IDs	Majority protein IDs	Peptide counts (all)	Peptide counts (razor+unique)	Peptide counts (unique)	Fasta headers	Number of proteins	Peptides	Razor + unique peptides	Unique peptides	Peptides 3_ce_dig	Peptides 3_ce_muc	Peptides 3_co_dig	Peptides 3_co_muc	Peptides 3_il_dig	Peptides 3_il_muc	Peptides 3_je_dig	Peptides 3_je_muc	Peptides 3_st	Peptides 7_ce_dig	Peptides 7_ce_muc	Peptides 7_co_dig	Peptides 7_co_muc	Peptides 7_il_dig	Peptides 7_il_muc	Peptides 7_je_dig	Peptides 7_je_muc	Peptides 7_st	Razor + unique peptides 3_ce_dig	Razor + unique peptides 3_ce_muc	Razor + unique peptides 3_co_dig	Razor + unique peptides 3_co_muc	Razor + unique peptides 3_il_dig	Razor + unique peptides 3_il_muc	Razor + unique peptides 3_je_dig	Razor + unique peptides 3_je_muc	Razor + unique peptides 3_st	Razor + unique peptides 7_ce_dig	Razor + unique peptides 7_ce_muc	Razor + unique peptides 7_co_dig	Razor + unique peptides 7_co_muc	Razor + unique peptides 7_il_dig	Razor + unique peptides 7_il_muc	Razor + unique peptides 7_je_dig	Razor + unique peptides 7_je_muc	Razor + unique peptides 7_st	Unique peptides 3_ce_dig	Unique peptides 3_ce_muc	Unique peptides 3_co_dig	Unique peptides 3_co_muc
CON__A2A4G1;gi|311267334	CON__A2A4G1	14;3	1;0	0;0	>A2A4G1 TREMBL:A2A4G1 Tax_Id=10090 Gene_Symbol=Krt15 Keratin complex 1, acidic, gene 15	2	14	1	0	2	8	1	9	2	9	2	9	7	3	8	3	8	4	9	4	10	10	0	0	0	1	0	1	0	1	0	0	0	0	0	0	0	0	1	0	0	0	0	0
gi|350583711;CON__ENSEMBL:ENSBTAP00000016046	gi|350583711;CON__ENSEMBL:ENSBTAP00000016046	4;4	1;1	1;1	>gi|350583711|ref|XP_003126003.3| PREDICTED: fibulin-1 isoform X1 [Sus scrofa];>ENSEMBL:ENSBTAP00000016046 (Bos taurus) similar to fibulin-1 C isoform 1	2	4	1	1	0	2	0	3	0	0	0	1	1	0	1	0	2	0	0	0	0	0	0	1	0	1	0	0	0	0	0	0	0	0	1	0	0	0	0	0	0	1	0	1
CON__ENSEMBL:ENSP00000377550;CON__P13646-1	CON__ENSEMBL:ENSP00000377550;CON__P13646-1	13;11	1;1	0;0	>ENSEMBL:ENSP00000377550 Tax_Id=9606 Gene_Symbol=KRT13 46 kDa protein;>P13646-1 SWISS-PROT:P13646-1 Tax_Id=9606 Gene_Symbol=KRT13 Isoform 1 of Keratin, type I cytoskeletal 13	2	13	1	0	1	5	0	6	1	4	1	6	6	2	7	2	6	3	6	4	7	7	0	0	0	1	0	0	0	0	0	0	1	0	1	0	0	0	0	0	0	0	0	0
CON__O76013	CON__O76013	6	2	2	>O76013 SWISS-PROT:O76013 Keratin, type I cuticular HA6 (Hair keratin, type I HA6)	1	6	2	2	0	1	0	1	0	1	0	1	1	0	1	0	1	1	1	1	5	1	0	0	0	0	0	0	0	0	0	0	0	0	0	0	0	0	2	0	0	0	0	0
CON__O95678	CON__O95678	12	2	1	>O95678 SWISS-PROT:O95678 Tax_Id=9606 Gene_Symbol=KRT75 Keratin, type II cytoskeletal 75	1	12	2	1	1	6	0	6	1	6	2	7	4	4	6	1	6	2	4	3	7	5	0	0	0	0	0	0	0	0	0	0	1	0	1	0	0	0	2	0	0	0	0	0
gi|67463906;gi|62738921;gi|62738050;gi|62738049;gi|62738048;gi|62738047;gi|58176994;gi|530537428;gi|530537426;gi|530537424;gi|51247093;gi|47169105;gi|47169104;gi|47169103;gi|47169102;gi|47169101;gi|47169077;gi|47169076;gi|47169075;gi|3891587;gi|3891585;gi|3212563;gi|2914483;gi|2914482;gi|13399521;gi|110590763;gi|110590762;gi|411024210;gi|136429;CON__P00761;gi|927216175;gi|242253868;gi|238866766;g…	gi|67463906;gi|62738921;gi|62738050;gi|62738049;gi|62738048;gi|62738047;gi|58176994;gi|530537428;gi|530537426;gi|530537424;gi|51247093;gi|47169105;gi|47169104;gi|47169103;gi|47169102;gi|47169101;gi|47169077;gi|47169076;gi|47169075;gi|3891587;gi|3891585;gi|3212563;gi|2914483;gi|2914482;gi|13399521;gi|110590763;gi|110590762;gi|411024210;gi|136429;CON__P00761;gi|927216175;gi|242253868;gi|238866766;g…	12;12;12;12;12;12;12;12;12;12;12;12;12;12;12;12;12;12;12;12;12;12;12;12;12;12;12;12;12;12;12;12;12;11;11;11;11;9;9;9;9;9;8;7;5;5;5;4;4;1;1;1	12;12;12;12;12;12;12;12;12;12;12;12;12;12;12;12;12;12;12;12;12;12;12;12;12;12;12;12;12;12;12;12;12;11;11;11;11;9;9;9;9;9;8;7;5;5;5;4;4;1;1;1	11;11;11;11;11;11;11;11;11;11;11;11;11;11;11;11;11;11;11;11;11;11;11;11;11;11;11;11;11;11;11;11;11;10;10;10;10;8;8;8;8;8;7;6;5;5;5;3;3;0;0;0	>gi|67463906|pdb|1YF4|A Chain A, Crystal Structure Of Trypsin-Vasopressin Complex;>gi|62738921|pdb|1Z7K|A Chain A, Crystal Structure Of Trypsin- Ovomucoid Turkey Egg White Inhibitor Complex;>gi|62738050|pdb|1TX6|D Chain D, Trypsin:bbi Complex;>gi|62738049|	52	12	12	11	9	6	7	6	10	6	9	7	8	9	5	8	7	9	7	8	6	7	9	6	7	6	10	6	9	7	8	9	5	8	7	9	7	8	6	7	9	6	7	6
CON__P01030	CON__P01030	1	1	1	>P01030 SWISS-PROT:P01030 (Bos taurus) similar to Complement C4-A precursor	1	1	1	1	0	0	0	0	0	0	0	0	1	0	0	0	0	0	0	0	0	0	0	0	0	0	0	0	0	0	1	0	0	0	0	0	0	0	0	0	0	0	0	0
CON__P02533;gi|927195530;CON__P08779;CON__Q9Z2K1;CON__Q3ZAW8;gi|350590334;CON__Q7Z3Y9	CON__P02533;gi|927195530;CON__P08779;CON__Q9Z2K1;CON__Q3ZAW8	14;13;12;7;7;1;1	2;1;1;0;0;0;0	1;0;0;0;0;0;0	>P02533 SWISS-PROT:P02533 Tax_Id=9606 Gene_Symbol=KRT14 Keratin, type I cytoskeletal 14;>gi|927195530|ref|XP_013834867.1| PREDICTED: keratin, type I cytoskeletal 14 isoform X1 [Sus scrofa];>P08779 SWISS-PROT:P08779 Tax_Id=9606 Gene_Symbol=KRT16 Keratin, ty	7	14	2	1	2	7	1	8	2	7	2	8	8	3	8	3	8	4	9	4	9	7	0	0	0	1	0	0	0	1	2	0	1	0	1	0	1	0	1	1	0	0	0	0
CON__P48668;CON__P04259;CON__P02538	CON__P48668;CON__P04259;CON__P02538	19;19;19	1;1;1	0;0;0	>P48668 SWISS-PROT:P48668 Tax_Id=9606 Gene_Symbol=KRT6C Keratin, type II cytoskeletal 6C;>P04259 SWISS-PROT:P04259 Tax_Id=9606 Gene_Symbol=KRT6B Keratin, type II cytoskeletal 6B;>P02538 SWISS-PROT:P02538 Tax_Id=9606 Gene_Symbol=KRT6A Keratin, type II cytos	3	19	1	0	1	7	0	8	1	7	4	8	9	5	7	1	7	6	6	4	7	7	0	0	0	0	0	0	0	0	0	0	0	0	0	0	0	0	0	0	0	0	0	0
CON__P02768-1	CON__P02768-1	11	4	4	>P02768-1 SWISS-PROT:P02768-1 Tax_Id=9606 Gene_Symbol=ALB Isoform 1 of Serum albumin precursor	1	11	4	4	3	6	1	7	6	5	3	5	6	4	5	3	5	3	4	3	4	7	1	2	0	2	2	1	1	1	2	1	1	1	2	1	1	1	1	3	1	2	0	2
CON__P02769	CON__P02769	25	9	8	>P02769 SWISS-PROT:P02769 (Bos taurus) Bovine serum albumin precursor	1	25	9	8	5	12	4	12	16	12	11	15	19	8	12	7	12	8	8	5	8	11	0	1	1	0	4	1	2	1	5	0	0	0	0	0	0	0	0	0	0	1	1	0
CON__P04264	CON__P04264	37	36	23	>P04264 SWISS-PROT:P04264 Tax_Id=9606 Gene_Symbol=KRT1 Keratin, type II cytoskeletal 1	1	37	36	23	2	3	1	4	15	1	14	2	23	3	2	3	7	11	1	12	2	11	2	3	1	4	15	1	14	2	22	3	2	3	7	11	1	12	2	11	0	1	0	1
CON__P05787;CON__H-INV:HIT000292931;gi|350583957;CON__H-INV:HIT000016045;CON__Q6KB66-1	CON__P05787	38;13;8;2;1	5;3;0;2;1	3;2;0;1;0	>P05787 SWISS-PROT:P05787 Tax_Id=9606 Gene_Symbol=KRT8 Keratin, type II cytoskeletal 8	5	38	5	3	3	22	1	23	3	26	4	20	11	11	23	5	23	12	19	12	20	18	0	1	0	1	0	2	0	1	1	0	2	0	1	0	0	0	1	0	0	1	0	1
CON__P07477	CON__P07477	2	1	1	>P07477 SWISS-PROT:P07477 Tax_Id=9606 Gene_Symbol=PRSS1 Trypsin-1 precursor	1	2	1	1	1	0	0	0	1	0	1	0	0	2	0	0	0	1	0	1	0	0	1	0	0	0	1	0	1	0	0	1	0	0	0	1	0	1	0	0	1	0	0	0
CON__Q3KNV1;CON__P08729;CON__Q6IME9	CON__Q3KNV1;CON__P08729	12;12;3	3;3;1	1;1;0	>Q3KNV1 TREMBL:Q3KNV1;Q96GE1 Tax_Id=9606 Gene_Symbol=KRT7 keratin 7;>P08729 SWISS-PROT:P08729 Tax_Id=9606 Gene_Symbol=KRT7 Keratin, type II cytoskeletal 7	3	12	3	1	2	7	0	7	2	7	1	7	4	3	7	2	6	4	5	4	6	7	0	0	0	0	0	0	0	0	0	0	0	0	0	0	0	0	0	3	0	0	0	0
CON__P13645;CON__P02535-1;CON__Q148H6;CON__Q7Z3Y7;CON__Q7Z3Z0	CON__P13645	28;9;4;4;2	27;8;3;3;2	13;1;0;0;0	>P13645 SWISS-PROT:P13645 Tax_Id=9606 Gene_Symbol=KRT10 Keratin, type I cytoskeletal 10	5	28	27	13	1	4	0	5	11	1	12	5	17	3	3	1	3	12	4	10	6	13	1	3	0	4	11	0	12	4	16	3	2	1	2	11	3	9	5	12	1	2	0	4
CON__P13647;gi|927128328;gi|927128511;CON__Q32MB2	CON__P13647	20;4;3;3	7;0;0;0	2;0;0;0	>P13647 SWISS-PROT:P13647 Tax_Id=9606 Gene_Symbol=KRT5 Keratin, type II cytoskeletal 5	4	20	7	2	2	7	1	7	2	7	4	8	8	5	6	2	6	7	5	4	6	6	0	0	0	0	0	0	1	0	2	0	0	0	0	4	0	0	0	0	0	0	0	0
CON__P13717	CON__P13717	6	6	6	>P13717 SWISS-PROT:P13717 Nuclease - Serratia marcescens.	1	6	6	6	0	0	0	0	0	0	0	0	0	1	0	1	0	0	0	1	0	4	0	0	0	0	0	0	0	0	0	1	0	1	0	0	0	1	0	4	0	0	0	0
CON__P19001;CON__A2AB72;CON__Q8N1A0;gi|311267324;CON__O76015	CON__P19001	17;2;1;1;1	1;0;0;0;0	1;0;0;0;0	>P19001 SWISS-PROT:P19001 Tax_Id=10090 Gene_Symbol=Krt19 Keratin, type I cytoskeletal 19	5	17	1	1	6	12	4	15	6	13	6	13	12	7	12	6	14	8	15	8	16	15	0	1	0	1	0	1	0	0	0	0	1	0	0	0	0	0	1	1	0	1	0	1
CON__P35527	CON__P35527	18	18	18	>P35527 SWISS-PROT:P35527 Tax_Id=9606 Gene_Symbol=KRT9 Keratin, type I cytoskeletal 9	1	18	18	18	0	2	0	3	5	0	5	0	9	0	0	0	1	7	1	4	1	7	0	2	0	3	5	0	5	0	9	0	0	0	1	7	1	4	1	7	0	2	0	3
CON__P35908;gi|148747492;gi|146741298	CON__P35908	26;7;7	16;4;4	10;1;1	>P35908 SWISS-PROT:P35908 Tax_Id=9606 Gene_Symbol=KRT2 Keratin, type II cytoskeletal 2 epidermal	3	26	16	10	2	6	1	8	4	6	5	6	12	7	8	2	6	5	5	6	7	9	0	0	0	1	1	0	2	1	7	3	3	0	1	2	1	2	3	4	0	0	0	0
gi|62208258;gi|194018698;gi|119388070;CON__P62894;gi|927216665	gi|62208258;gi|194018698;gi|119388070;CON__P62894	9;9;9;9;3	9;9;9;9;3	9;9;9;9;3	>gi|62208258|gb|AAX77008.1| cytochrome c-like protein [Sus scrofa];>gi|194018698|ref|NP_001123442.1| cytochrome c [Sus scrofa];>gi|119388070|sp|P62895.2|CYC_PIG RecName: Full=Cytochrome c;>P62894 SWISS-PROT:P62894 Cytochrome c - Bos taurus (Bovine).	5	9	9	9	1	1	0	1	7	2	5	3	3	2	4	1	2	6	2	3	2	1	1	1	0	1	7	2	5	3	3	2	4	1	2	6	2	3	2	1	1	1	0	1
CON__P78386	CON__P78386	16	4	0	>P78386 SWISS-PROT:P78386 Keratin, type II cuticular Hb5 (Hair keratin, type II Hb5) - Homo sapiens (Human).	1	16	4	0	0	1	0	1	0	0	0	1	0	0	1	0	1	0	0	0	14	0	0	0	0	0	0	0	0	0	0	0	0	0	0	0	0	0	4	0	0	0	0	0
CON__Q04695;CON__Q61782	CON__Q04695	15;4	1;0	0;0	>Q04695 SWISS-PROT:Q04695 Tax_Id=9606 Gene_Symbol=KRT17 Keratin, type I cytoskeletal 17	2	15	1	0	4	10	3	12	4	12	3	12	10	5	11	5	11	7	12	7	12	10	0	0	0	0	0	0	0	0	0	0	0	0	0	0	0	0	0	0	0	0	0	0
CON__Q29443;CON__Q0IIK2	CON__Q29443;CON__Q0IIK2	7;7	2;2	2;2	>Q29443 SWISS-PROT:Q29443 Serotransferrin - Bos taurus (Bovine).;>Q0IIK2 TREMBL:Q0IIK2 (Bos taurus) Transferrin	2	7	2	2	0	3	0	3	2	1	1	2	4	3	3	1	5	1	1	0	2	4	0	1	0	1	0	0	0	1	0	0	1	0	1	0	0	0	0	0	0	1	0	1
CON__Q14525	CON__Q14525	9	1	0	>Q14525 SWISS-PROT:Q14525 Keratin, type I cuticular HA3-II (Hair keratin, type I HA3-II)	1	9	1	0	0	1	0	1	0	1	0	1	1	0	1	0	1	1	1	1	7	1	0	0	0	0	0	0	0	0	0	0	0	0	0	0	0	0	1	0	0	0	0	0
CON__Q9UE12;CON__Q15323;CON__A2A5Y0;CON__Q9D646;CON__Q92764	CON__Q9UE12;CON__Q15323;CON__A2A5Y0;CON__Q9D646	11;11;8;6;5	2;2;2;1;1	0;0;0;0;0	>Q9UE12 TREMBL:Q9UE12 Type I hair keratin 1 - Homo sapiens (Human).;>Q15323 SWISS-PROT:Q15323 Keratin, type I cuticular HA1 (Hair keratin, type I HA1);>A2A5Y0 TREMBL:A2A5Y0 Tax_Id=10090 Gene_Symbol=Krt31 keratin complex 1, acidic, gene 1;>Q9D646 TREMBL:Q9D	5	11	2	0	0	1	0	1	0	1	0	1	1	0	1	0	1	1	1	1	9	1	0	0	0	0	0	0	0	0	0	0	0	0	0	0	0	0	2	0	0	0	0	0
CON__Q2M2I5	CON__Q2M2I5	4	1	1	>Q2M2I5 SWISS-PROT:Q2M2I5 Tax_Id=9606 Gene_Symbol=KRT24 Keratin, type I cytoskeletal 24	1	4	1	1	0	1	0	1	0	1	0	1	2	0	1	0	1	1	1	1	1	2	0	0	0	0	0	0	0	0	0	0	0	0	0	0	0	0	0	0	0	0	0	0
CON__Q3SX09;CON__P02070	CON__Q3SX09;CON__P02070	3;2	2;1	2;1	>Q3SX09 TREMBL:Q3SX09 (Bos taurus) similar to HBG protein;>P02070 SWISS-PROT:P02070 (Bos taurus) Hemoglobin subunit beta	2	3	2	2	1	3	0	3	3	3	2	3	3	3	3	3	3	3	2	2	3	3	0	2	0	2	2	2	1	2	2	2	2	2	2	2	1	1	2	2	0	2	0	2
CON__Q3T052	CON__Q3T052	1	1	1	>Q3T052 TREMBL:Q3T052;Q5EA67 (Bos taurus) Inter-alpha (Globulin) inhibitor H4	1	1	1	1	0	0	0	0	1	0	0	1	0	1	0	0	0	0	0	0	0	0	0	0	0	0	1	0	0	1	0	1	0	0	0	0	0	0	0	0	0	0	0	0
CON__Q497I4;CON__Q14532	CON__Q497I4	8;3	1;1	0;0	>Q497I4 TREMBL:Q497I4 Tax_Id=10090 Gene_Symbol=Krt35 Krt35 protein	2	8	1	0	0	1	0	1	0	1	0	1	1	0	1	0	1	1	1	1	6	1	0	0	0	0	0	0	0	0	0	0	0	0	0	0	0	0	1	0	0	0	0	0
CON__Q61726	CON__Q61726	13	2	2	>Q61726 TREMBL:Q61726 Tax_Id=10090 Gene_Symbol=5430421N21Rik Keratin type II	1	13	2	2	0	1	0	0	0	0	0	1	0	0	1	0	1	0	0	0	12	0	0	0	0	0	0	0	0	0	0	0	0	0	0	0	0	0	2	0	0	0	0	0
CON__Q6NT21;CON__P78385;CON__O43790;CON__Q14533	CON__Q6NT21;CON__P78385;CON__O43790;CON__Q14533	18;17;16;16	17;16;15;15	2;1;1;1	>Q6NT21 TREMBL:Q6NT21 Keratin, hair, basic, 3 - Homo sapiens (Human).;>P78385 SWISS-PROT:P78385 Keratin, type II cuticular Hb3 (Hair keratin, type II Hb3) - Homo sapiens (Human).;>O43790 SWISS-PROT:O43790 Keratin, type II cuticular Hb6 (Hair keratin, type	4	18	17	2	0	1	0	1	0	0	0	1	0	0	1	0	1	0	0	0	16	0	0	0	0	1	0	0	0	0	0	0	0	0	0	0	0	0	16	0	0	0	0	0
CON__Q7Z3Y8;gi|347543772	CON__Q7Z3Y8;gi|347543772	3;3	1;1	1;1	>Q7Z3Y8 SWISS-PROT:Q7Z3Y8 Tax_Id=9606 Gene_Symbol=KRT27 Keratin, type I cytoskeletal 27;>gi|347543772|ref|NP_001231551.1| keratin, type I cytoskeletal 27 [Sus scrofa]	2	3	1	1	0	0	0	1	0	0	1	0	1	0	0	0	0	1	0	1	0	1	0	0	0	1	0	0	0	0	0	0	0	0	0	0	0	0	0	0	0	0	0	1
CON__Q9BYR9	CON__Q9BYR9	1	1	1	>Q9BYR9 SWISS-PROT:Q9BYR9 Tax_Id=9606 Gene_Symbol=KRTAP2-4;LOC644350;LOC728934;KAP2.1B;LOC730755;LOC728285 Keratin-associated protein 2-4	1	1	1	1	0	0	0	0	0	0	0	0	0	0	0	0	0	0	0	0	1	0	0	0	0	0	0	0	0	0	0	0	0	0	0	0	0	0	1	0	0	0	0	0
CON__Q9D312	CON__Q9D312	8	1	1	>Q9D312 SWISS-PROT:Q9D312 Tax_Id=10090 Gene_Symbol=Krt20 Keratin, type I cytoskeletal 20	1	8	1	1	1	5	0	4	0	6	0	5	2	2	5	2	6	1	7	2	6	2	0	0	0	0	0	1	0	0	0	0	0	0	0	0	1	0	0	0	0	0	0	0
CON__Q9H552	CON__Q9H552	11	1	1	>Q9H552 TREMBL:Q9H552 Tax_Id=9606 Gene_Symbol=- Keratin-8-like protein 1	1	11	1	1	0	8	0	9	0	8	0	7	3	2	9	0	7	4	8	4	8	6	0	0	0	1	0	0	0	1	0	0	1	0	0	0	1	0	1	0	0	0	0	1
CON__Q9NSB4;gi|545825409;gi|545825244	CON__Q9NSB4;gi|545825409;gi|545825244	5;4;4	1;1;1	1;1;1	>Q9NSB4 SWISS-PROT:Q9NSB4 Keratin, type II cuticular Hb2 (Hair keratin, type II Hb2) - Homo sapiens (Human).;>gi|545825409|ref|XP_005652634.1| PREDICTED: keratin, type II cuticular Hb2 [Sus scrofa];>gi|545825244|ref|XP_005652605.1| PREDICTED: keratin, type	3	5	1	1	0	0	0	0	0	0	0	0	0	0	0	0	0	0	0	0	5	0	0	0	0	0	0	0	0	0	0	0	0	0	0	0	0	0	1	0	0	0	0	0
gi|73535960;gi|73535956;gi|345531796;gi|345531792;gi|322812326;gi|322812322;gi|322812318;gi|322812314;gi|322812310;gi|322812306;gi|322812302;gi|322812298;gi|322812294;gi|322812290;gi|322812286;gi|322812282;gi|322812278;gi|322812274;gi|322812270;gi|322812266;gi|322812258;gi|910750972;gi|753703168;gi|290463427;gi|1002351197;gi|89574201;gi|927226291;gi|77176676;gi|927226293;gi|954375259;gi|954375260…	gi|73535960;gi|73535956;gi|345531796;gi|345531792;gi|322812326;gi|322812322;gi|322812318;gi|322812314;gi|322812310;gi|322812306;gi|322812302;gi|322812298;gi|322812294;gi|322812290;gi|322812286;gi|322812282;gi|322812278;gi|322812274;gi|322812270;gi|322812266;gi|322812258;gi|910750972;gi|753703168;gi|290463427;gi|1002351197;gi|89574201	47;47;47;47;47;47;47;47;47;47;47;47;47;47;47;47;47;47;47;47;47;47;47;47;47;34;6;5;2;2;2;2;2;1;1;1;1;1	47;47;47;47;47;47;47;47;47;47;47;47;47;47;47;47;47;47;47;47;47;47;47;47;47;34;6;5;2;2;2;2;2;1;1;1;1;1	7;7;7;7;7;7;7;7;7;7;7;7;7;7;7;7;7;7;7;7;7;7;7;7;7;6;3;3;2;1;1;1;1;0;0;0;0;0	>gi|73535960|pdb|1ZP0|A Chain A, Crystal Structure Of Mitochondrial Respiratory Complex Ii Bound With 3-Nitropropionate And 2-Thenoyltrifluoroacetone;>gi|73535956|pdb|1ZOY|A Chain A, Crystal Structure Of Mitochondrial Respiratory Complex Ii From Porcine He	38	47	47	7	4	34	1	29	19	34	11	25	11	7	25	3	26	16	33	6	24	18	4	34	1	29	19	34	11	25	11	7	25	3	26	16	33	6	24	18	0	5	0	5
gi|73535963;gi|73535959;gi|345531799;gi|345531795;gi|322812329;gi|322812325;gi|322812321;gi|322812317;gi|322812313;gi|322812309;gi|322812305;gi|322812301;gi|322812297;gi|322812293;gi|322812289;gi|322812285;gi|322812281;gi|322812277;gi|322812273;gi|322812269;gi|322812261;gi|94490312;gi|910750975;gi|56792883;gi|56792878;gi|56788504;gi|205831553;gi|148231660;gi|1002351200	gi|73535963;gi|73535959;gi|345531799;gi|345531795;gi|322812329;gi|322812325;gi|322812321;gi|322812317;gi|322812313;gi|322812309;gi|322812305;gi|322812301;gi|322812297;gi|322812293;gi|322812289;gi|322812285;gi|322812281;gi|322812277;gi|322812273;gi|322812269;gi|322812261;gi|94490312;gi|910750975;gi|56792883;gi|56792878;gi|56788504;gi|205831553;gi|148231660;gi|1002351200	2;2;2;2;2;2;2;2;2;2;2;2;2;2;2;2;2;2;2;2;2;2;2;2;2;2;2;2;2	2;2;2;2;2;2;2;2;2;2;2;2;2;2;2;2;2;2;2;2;2;2;2;2;2;2;2;2;2	2;2;2;2;2;2;2;2;2;2;2;2;2;2;2;2;2;2;2;2;2;2;2;2;2;2;2;2;2	>gi|73535963|pdb|1ZP0|D Chain D, Crystal Structure Of Mitochondrial Respiratory Complex Ii Bound With 3-Nitropropionate And 2-Thenoyltrifluoroacetone;>gi|73535959|pdb|1ZOY|D Chain D, Crystal Structure Of Mitochondrial Respiratory Complex Ii From Porcine He	29	2	2	2	0	1	0	2	1	1	1	1	0	1	1	0	1	1	1	0	1	1	0	1	0	2	1	1	1	1	0	1	1	0	1	1	1	0	1	1	0	1	0	2
gi|255683521;gi|1002824047;gi|164675;gi|127804;gi|927205696;gi|927205690;gi|927205688;gi|927205686;gi|927205684;gi|927205682;gi|927205680;gi|47523452;gi|400322;gi|226955332;gi|164667	gi|255683521;gi|1002824047;gi|164675;gi|127804	19;19;18;18;1;1;1;1;1;1;1;1;1;1;1	19;19;18;18;1;1;1;1;1;1;1;1;1;1;1	19;19;18;18;1;1;1;1;1;1;1;1;1;1;1	>gi|255683521|ref|NP_001157493.1| sodium/glucose cotransporter 1 [Sus scrofa];>gi|1002824047|gb|AMN88558.1| sodium/glucose cotransporter 1 [Sus scrofa];>gi|164675|gb|AAA31122.1| Na+/glucose cotransporter (SGLT1), partial [Sus scrofa];>gi|127804|sp|P26429.1	15	19	19	19	0	0	0	0	7	12	1	11	0	2	0	1	0	6	12	0	13	0	0	0	0	0	7	12	1	11	0	2	0	1	0	6	12	0	13	0	0	0	0	0
gi|927152145;gi|1002824049;gi|1956;gi|677286723;gi|417515517;gi|927152159;gi|153012290	gi|927152145;gi|1002824049;gi|1956;gi|677286723;gi|417515517;gi|927152159;gi|153012290	4;4;4;4;4;3;2	4;4;4;4;4;3;2	4;4;4;4;4;3;2	>gi|927152145|ref|XP_013832813.1| PREDICTED: solute carrier family 2, facilitated glucose transporter member 1 [Sus scrofa];>gi|1002824049|gb|AMN88559.1| GLUT1, partial [Sus scrofa];>gi|1956|emb|CAA34904.1| glucose transport protein, partial [Sus scrofa];>	7	4	4	4	0	2	0	2	0	0	0	0	1	0	2	0	2	0	0	0	0	1	0	2	0	2	0	0	0	0	1	0	2	0	2	0	0	0	0	1	0	2	0	2
gi|927132216;gi|417515997;gi|1002824053;gi|208972300;gi|121592046	gi|927132216;gi|417515997;gi|1002824053;gi|208972300	4;4;4;3;1	4;4;4;3;1	4;4;4;3;1	>gi|927132216|ref|XP_013843858.1| PREDICTED: solute carrier family 2, facilitated glucose transporter member 3 [Sus scrofa];>gi|417515997|gb|JAA53800.1| sodium- and chloride-dependent taurine transporter [Sus scrofa];>gi|1002824053|gb|AMN88561.1| GLUT3 [Su	5	4	4	4	0	3	0	2	0	2	0	2	1	0	1	0	2	0	3	0	2	0	0	3	0	2	0	2	0	2	1	0	1	0	2	0	3	0	2	0	0	3	0	2
gi|545823144;gi|47523662;gi|15213940;gi|10048286	gi|545823144;gi|47523662;gi|15213940;gi|10048286	2;2;2;2	2;2;2;2	2;2;2;2	>gi|545823144|ref|XP_005663523.1| PREDICTED: cathepsin K isoform X1 [Sus scrofa];>gi|47523662|ref|NP_999467.1| cathepsin K precursor [Sus scrofa];>gi|15213940|sp|Q9GLE3.1|CATK_PIG RecName: Full=Cathepsin K; Flags: Precursor;>gi|10048286|gb|AAG12340.1|AF292	4	2	2	2	0	0	0	0	0	0	0	0	0	0	0	0	0	0	0	0	0	0	0	0	0	0	0	0	0	0	0	0	0	0	0	0	0	0	0	0	0	0	0	0
gi|381352841;gi|311250758;gi|161701441;gi|1006591860;gi|311250760;gi|335283909;gi|753703716;gi|381352845;gi|332113309;gi|319401913;gi|313758573;gi|1006591862;gi|927106912	gi|381352841;gi|311250758;gi|161701441;gi|1006591860;gi|311250760;gi|335283909;gi|753703716;gi|381352845;gi|332113309;gi|319401913;gi|313758573;gi|1006591862;gi|927106912	2;2;2;2;1;1;1;1;1;1;1;1;1	2;2;2;2;1;1;1;1;1;1;1;1;1	2;2;2;2;1;1;1;1;1;1;1;1;1	>gi|381352841|gb|AFG25598.1| IFITM1 [Sus scrofa];>gi|311250758|ref|XP_003124278.1| PREDICTED: interferon-induced transmembrane protein 1 [Sus scrofa];>gi|161701441|gb|ABX75538.1| ifitm1-like protein, partial [Sus scrofa];>gi|1006591860|gb|AMQ48561.1| inter	13	2	2	2	1	1	1	1	0	0	0	1	0	1	1	1	1	0	0	0	0	0	1	1	1	1	0	0	0	1	0	1	1	1	1	0	0	0	0	0	1	1	1	1
gi|675970341;gi|675970288;gi|675970197;gi|675970146;gi|350589742;gi|350589740;gi|1009083219;gi|1350691	gi|675970341;gi|675970288;gi|675970197;gi|675970146;gi|350589742;gi|350589740;gi|1009083219	10;10;10;10;10;10;10;4	10;10;10;10;10;10;10;4	10;10;10;10;10;10;10;4	>gi|675970341|pdb|4W27|T Chain T, Structure Of The Translating Mammalian Ribosome-sec61 Complex (this Entry Contains The Large Ribosomal Subunit Proteins);>gi|675970288|pdb|4W25|T Chain T, Structure Of The Idle Mammalian Ribosome-sec61 Complex (this Entry	8	10	10	10	0	4	0	3	0	5	0	2	1	0	3	0	4	0	2	0	4	1	0	4	0	3	0	5	0	2	1	0	3	0	4	0	2	0	4	1	0	4	0	3
gi|975233;gi|74039787;gi|47523508;gi|1717817;gi|1016032;gi|1009702	gi|975233;gi|74039787;gi|47523508;gi|1717817;gi|1016032;gi|1009702	6;6;6;6;6;6	6;6;6;6;6;6	6;6;6;6;6;6	>gi|975233|emb|CAA61120.1| putative transthyretin (prealbumin), partial [Sus scrofa];>gi|74039787|gb|AAZ94915.1| transthyretin [Sus scrofa];>gi|47523508|ref|NP_999377.1| transthyretin precursor [Sus scrofa];>gi|1717817|sp|P50390.1|TTHY_PIG RecName: Full=Tr	6	6	6	6	0	1	0	1	1	1	1	2	2	2	1	0	1	1	0	0	1	2	0	1	0	1	1	1	1	2	2	2	1	0	1	1	0	0	1	2	0	1	0	1
gi|999839;gi|999838;gi|999835;gi|999834;gi|999833;gi|999832;gi|999829;gi|999828;gi|442912;gi|442911;gi|442899;gi|442898;gi|442897;gi|442896;gi|442895;gi|442894;gi|442893;gi|442892;gi|442891;gi|442890;gi|442889;gi|442888;gi|231139;gi|231138;gi|231012;gi|231011;gi|231010;gi|231009;gi|230855;gi|230854;gi|230507;gi|230506;gi|229904;gi|229903;gi|1633402;gi|1633401;gi|1633400;gi|1633399;gi|1633398;gi|1…	gi|999839;gi|999838;gi|999835;gi|999834;gi|999833;gi|999832;gi|999829;gi|999828;gi|442912;gi|442911;gi|442899;gi|442898;gi|442897;gi|442896;gi|442895;gi|442894;gi|442893;gi|442892;gi|442891;gi|442890;gi|442889;gi|442888;gi|231139;gi|231138;gi|231012;gi|231011;gi|231010;gi|231009;gi|230855;gi|230854;gi|230507;gi|230506;gi|229904;gi|229903;gi|1633402;gi|1633401;gi|1633400;gi|1633399;gi|1633398;gi|1…	5;5;5;5;5;5;5;5;5;5;5;5;5;5;5;5;5;5;5;5;5;5;5;5;5;5;5;5;5;5;5;5;5;5;5;5;5;5;5;5;5;5;5;5;5;5;5;5;5;5;5;5;5;5;5;5;5;5;5;5;5;5;5;5;5;5;5;5;5;5;5;5;5;5;5;5;5;5;5;5;5;5;5;5;5;5;5;5;5;5;5;5;5;5;5;5;5;5;5;5;5;5;5;5;5;4;4;4;4;4;4;4;4;4;4;4;4;4;1	5;5;5;5;5;5;5;5;5;5;5;5;5;5;5;5;5;5;5;5;5;5;5;5;5;5;5;5;5;5;5;5;5;5;5;5;5;5;5;5;5;5;5;5;5;5;5;5;5;5;5;5;5;5;5;5;5;5;5;5;5;5;5;5;5;5;5;5;5;5;5;5;5;5;5;5;5;5;5;5;5;5;5;5;5;5;5;5;5;5;5;5;5;5;5;5;5;5;5;5;5;5;5;5;5;4;4;4;4;4;4;4;4;4;4;4;4;4;1	5;5;5;5;5;5;5;5;5;5;5;5;5;5;5;5;5;5;5;5;5;5;5;5;5;5;5;5;5;5;5;5;5;5;5;5;5;5;5;5;5;5;5;5;5;5;5;5;5;5;5;5;5;5;5;5;5;5;5;5;5;5;5;5;5;5;5;5;5;5;5;5;5;5;5;5;5;5;5;5;5;5;5;5;5;5;5;5;5;5;5;5;5;5;5;5;5;5;5;5;5;5;5;5;5;4;4;4;4;4;4;4;4;4;4;4;4;4;1	>gi|999839|pdb|1FPG|B Chain B, Structural Aspects Of The Allosteric Inhibition Of Fructose-1,6- Bisphosphatase By Amp: The Binding Of Both The Substrate Analogue 2, 5-anhydro-d-glucitol-1,6-bisphosphate And Catalytic Metal Ions Monitored By X-ray Crystallo	119	5	5	5	0	0	0	0	1	2	0	1	2	0	0	0	1	0	0	0	1	0	0	0	0	0	1	2	0	1	2	0	0	0	1	0	0	0	1	0	0	0	0	0
gi|364521094;gi|364521096;gi|567849924;gi|219718096;gi|633284291;gi|194205432;gi|194205424;gi|194205451;gi|194205436;gi|194205443;gi|158147860;gi|194205461;gi|194205471;gi|194205449;gi|194205440;gi|194205457;gi|194205438;gi|194205420;gi|194205428;gi|194205476;gi|194205455;gi|194205453;gi|194205414;gi|194205426;gi|194205465;gi|194205459;gi|194205418;gi|158147882;gi|699005836;gi|212278203;gi|212278…	gi|364521094;gi|364521096;gi|567849924;gi|219718096;gi|633284291;gi|194205432;gi|194205424;gi|194205451;gi|194205436;gi|194205443;gi|158147860;gi|194205461;gi|194205471;gi|194205449;gi|194205440;gi|194205457;gi|194205438;gi|194205420;gi|194205428;gi|194205476;gi|194205455;gi|194205453;gi|194205414;gi|194205426;gi|194205465;gi|194205459;gi|194205418;gi|158147882;gi|699005836;gi|212278203;gi|212278…	2;2;2;2;2;2;2;2;2;2;2;2;2;2;2;2;2;2;2;2;2;2;2;2;2;2;2;2;2;2;2;2;2;2;2;2;2;2;2;2;2;2;2;2;2;2;2;2;2;2;2;2;2;2;2;2;2;2;2;2;2;2;2;2;2;2;2;2;2;2;2;2;2;2;2;2;2;2;2;2;2;2;2;2;2;2;2;2;2;2;2;2;2;2;2;2;2;2;2;2;2;2;2;2;2;2;2;2;2;2;2;2;2;2;2;2;2;2;2;2;2;2;2;2;2;2;2;2;2;2;2;2;2;2;2;2;2;2;2;2;2;2;2;2;2;2;2;2;2;2;2;2;2;2;2;2;2;2;2;2;2;2;2;2;2;2;2;2;2;2;2;2;2;2;2;2;2;2;2;2;2;2;2;2;2;2;2;2;2;2;2;2;2;2;2;2;2;2;2;2…	2;2;2;2;2;2;2;2;2;2;2;2;2;2;2;2;2;2;2;2;2;2;2;2;2;2;2;2;2;2;2;2;2;2;2;2;2;2;2;2;2;2;2;2;2;2;2;2;2;2;2;2;2;2;2;2;2;2;2;2;2;2;2;2;2;2;2;2;2;2;2;2;2;2;2;2;2;2;2;2;2;2;2;2;2;2;2;2;2;2;2;2;2;2;2;2;2;2;2;2;2;2;2;2;2;2;2;2;2;2;2;2;2;2;2;2;2;2;2;2;2;2;2;2;2;2;2;2;2;2;2;2;2;2;2;2;2;2;2;2;2;2;2;2;2;2;2;2;2;2;2;2;2;2;2;2;2;2;2;2;2;2;2;2;2;2;2;2;2;2;2;2;2;2;2;2;2;2;2;2;2;2;2;2;2;2;2;2;2;2;2;2;2;2;2;2;2;2;2;2…	2;2;2;2;2;2;2;2;2;2;2;2;2;2;2;2;2;2;2;2;2;2;2;2;2;2;2;2;2;2;2;2;2;2;2;2;2;2;2;2;2;2;2;2;2;2;2;2;2;2;2;2;2;2;2;2;2;2;2;2;2;2;2;2;2;2;2;2;2;2;2;2;2;2;2;2;2;2;2;2;2;2;2;2;2;2;2;2;2;2;2;2;2;2;2;2;2;2;2;2;2;2;2;2;2;2;2;2;2;2;2;2;2;2;2;2;2;2;2;2;2;2;2;2;2;2;2;2;2;2;2;2;2;2;2;2;2;2;2;2;2;2;2;2;2;2;2;2;2;2;2;2;2;2;2;2;2;2;2;2;2;2;2;2;2;2;2;2;2;2;2;2;2;2;2;2;2;2;2;2;2;2;2;2;2;2;2;2;2;2;2;2;2;2;2;2;2;2;2;2…	>gi|364521094|gb|AEW66861.1| cytochrome b, partial (mitochondrion) [Sus scrofa];>gi|364521096|gb|AEW66862.1| cytochrome b, partial (mitochondrion) [Sus scrofa];>gi|567849924|gb|AHC97201.1| cytochrome b, partial (mitochondrion) [Sus scrofa];>gi|219718096|gb	1156	2	2	2	0	0	0	1	1	0	0	0	0	0	1	0	0	2	1	0	1	0	0	0	0	1	1	0	0	0	0	0	1	0	0	2	1	0	1	0	0	0	0	1
gi|157056522;gi|982189146;gi|982189132;gi|982189118;gi|974993701;gi|974993687;gi|95116705;gi|90969037;gi|83779146;gi|83779132;gi|814936711;gi|80972993;gi|808177090;gi|808177076;gi|808177062;gi|808177048;gi|794460881;gi|794460848;gi|794460803;gi|794460771;gi|78499535;gi|76262550;gi|76262536;gi|76262522;gi|757174578;gi|757173678;gi|756141090;gi|756141076;gi|748762957;gi|748762943;gi|727826712;gi|69…	gi|157056522;gi|982189146;gi|982189132;gi|982189118;gi|974993701;gi|974993687;gi|95116705;gi|90969037;gi|83779146;gi|83779132;gi|814936711;gi|80972993;gi|808177090;gi|808177076;gi|808177062;gi|808177048;gi|794460881;gi|794460848;gi|794460803;gi|794460771;gi|78499535;gi|76262550;gi|76262536;gi|76262522;gi|757174578;gi|757173678;gi|756141090;gi|756141076;gi|748762957;gi|748762943;gi|727826712;gi|69…	6;6;6;6;6;6;6;6;6;6;6;6;6;6;6;6;6;6;6;6;6;6;6;6;6;6;6;6;6;6;6;6;6;6;6;6;6;6;6;6;6;6;6;6;6;6;6;6;6;6;6;6;6;6;6;6;6;6;6;6;6;6;6;6;6;6;6;6;6;6;6;6;6;6;6;6;6;6;6;6;6;6;6;6;6;6;6;6;6;6;6;6;6;6;6;6;6;6;6;6;6;6;6;6;6;6;6;6;6;6;6;6;6;6;6;6;6;6;6;6;6;6;6;6;6;6;6;6;6;6;6;6;6;6;6;6;6;6;6;6;6;6;6;6;6;6;6;6;6;6;6;6;6;6;6;6;6;6;6;6;6;6;6;6;6;6;6;6;6;6;6;6;6;6;6;6;6;6;6;5;5;5;5;5;5;5;3;2	6;6;6;6;6;6;6;6;6;6;6;6;6;6;6;6;6;6;6;6;6;6;6;6;6;6;6;6;6;6;6;6;6;6;6;6;6;6;6;6;6;6;6;6;6;6;6;6;6;6;6;6;6;6;6;6;6;6;6;6;6;6;6;6;6;6;6;6;6;6;6;6;6;6;6;6;6;6;6;6;6;6;6;6;6;6;6;6;6;6;6;6;6;6;6;6;6;6;6;6;6;6;6;6;6;6;6;6;6;6;6;6;6;6;6;6;6;6;6;6;6;6;6;6;6;6;6;6;6;6;6;6;6;6;6;6;6;6;6;6;6;6;6;6;6;6;6;6;6;6;6;6;6;6;6;6;6;6;6;6;6;6;6;6;6;6;6;6;6;6;6;6;6;6;6;6;6;6;6;5;5;5;5;5;5;5;3;2	6;6;6;6;6;6;6;6;6;6;6;6;6;6;6;6;6;6;6;6;6;6;6;6;6;6;6;6;6;6;6;6;6;6;6;6;6;6;6;6;6;6;6;6;6;6;6;6;6;6;6;6;6;6;6;6;6;6;6;6;6;6;6;6;6;6;6;6;6;6;6;6;6;6;6;6;6;6;6;6;6;6;6;6;6;6;6;6;6;6;6;6;6;6;6;6;6;6;6;6;6;6;6;6;6;6;6;6;6;6;6;6;6;6;6;6;6;6;6;6;6;6;6;6;6;6;6;6;6;6;6;6;6;6;6;6;6;6;6;6;6;6;6;6;6;6;6;6;6;6;6;6;6;6;6;6;6;6;6;6;6;6;6;6;6;6;6;6;6;6;6;6;6;6;6;6;6;6;6;5;5;5;5;5;5;5;3;2	>gi|157056522|gb|ABV02154.1| NADH dehydrogenase subunit 1 (mitochondrion) [Sus scrofa];>gi|982189146|gb|AMA34429.1| NADH dehydrogenase subunit 1 (mitochondrion) [Sus scrofa];>gi|982189132|gb|AMA34416.1| NADH dehydrogenase subunit 1 (mitochondrion) [Sus scr	188	6	6	6	0	2	0	2	1	2	0	2	0	0	2	0	2	0	1	0	2	0	0	2	0	2	1	2	0	2	0	0	2	0	2	0	1	0	2	0	0	2	0	2
gi|974993702;gi|669176310;gi|6093559;gi|586829578;gi|5835864;gi|556571582;gi|4958953;gi|459353576;gi|443611022;gi|3928502;gi|37962870;gi|347448711;gi|347448697;gi|347448655;gi|347448641;gi|347448627;gi|347448613;gi|33320839;gi|33320727;gi|223976080;gi|223972361;gi|209166270;gi|209166256;gi|209166242;gi|209166228;gi|209166214;gi|209166200;gi|209166186;gi|209166172;gi|209166158;gi|209166144;gi|2091…	gi|974993702;gi|669176310;gi|6093559;gi|586829578;gi|5835864;gi|556571582;gi|4958953;gi|459353576;gi|443611022;gi|3928502;gi|37962870;gi|347448711;gi|347448697;gi|347448655;gi|347448641;gi|347448627;gi|347448613;gi|33320839;gi|33320727;gi|223976080;gi|223972361;gi|209166270;gi|209166256;gi|209166242;gi|209166228;gi|209166214;gi|209166200;gi|209166186;gi|209166172;gi|209166158;gi|209166144;gi|2091…	3;3;3;3;3;3;3;3;3;3;3;3;3;3;3;3;3;3;3;3;3;3;3;3;3;3;3;3;3;3;3;3;3;3;3;3;3;3;2;2;2;2;2;2;2;2;2;2;1;1;1;1;1;1;1;1;1;1;1;1;1;1;1;1;1;1;1;1;1;1;1;1;1;1;1;1;1;1;1;1;1;1;1;1;1;1;1;1;1;1;1;1;1;1;1;1;1;1;1;1;1;1;1;1;1;1;1;1;1;1;1;1;1;1;1;1;1;1;1;1;1;1;1;1;1;1;1;1;1;1;1;1;1;1;1;1;1;1;1;1;1;1;1;1;1;1;1;1;1;1;1;1;1;1;1;1;1;1;1;1;1;1;1;1;1;1;1;1;1;1;1;1;1;1;1;1;1;1;1;1;1;1;1;1;1	3;3;3;3;3;3;3;3;3;3;3;3;3;3;3;3;3;3;3;3;3;3;3;3;3;3;3;3;3;3;3;3;3;3;3;3;3;3;2;2;2;2;2;2;2;2;2;2;1;1;1;1;1;1;1;1;1;1;1;1;1;1;1;1;1;1;1;1;1;1;1;1;1;1;1;1;1;1;1;1;1;1;1;1;1;1;1;1;1;1;1;1;1;1;1;1;1;1;1;1;1;1;1;1;1;1;1;1;1;1;1;1;1;1;1;1;1;1;1;1;1;1;1;1;1;1;1;1;1;1;1;1;1;1;1;1;1;1;1;1;1;1;1;1;1;1;1;1;1;1;1;1;1;1;1;1;1;1;1;1;1;1;1;1;1;1;1;1;1;1;1;1;1;1;1;1;1;1;1;1;1;1;1;1;1	3;3;3;3;3;3;3;3;3;3;3;3;3;3;3;3;3;3;3;3;3;3;3;3;3;3;3;3;3;3;3;3;3;3;3;3;3;3;2;2;2;2;2;2;2;2;2;2;1;1;1;1;1;1;1;1;1;1;1;1;1;1;1;1;1;1;1;1;1;1;1;1;1;1;1;1;1;1;1;1;1;1;1;1;1;1;1;1;1;1;1;1;1;1;1;1;1;1;1;1;1;1;1;1;1;1;1;1;1;1;1;1;1;1;1;1;1;1;1;1;1;1;1;1;1;1;1;1;1;1;1;1;1;1;1;1;1;1;1;1;1;1;1;1;1;1;1;1;1;1;1;1;1;1;1;1;1;1;1;1;1;1;1;1;1;1;1;1;1;1;1;1;1;1;1;1;1;1;1;1;1;1;1;1;1	>gi|974993702|gb|ALZ50249.1| NADH dehydrogenase subunit 2 (mitochondrion) [Sus scrofa];>gi|669176310|gb|AII03033.1| NADH dehydrogenase subunit 2 (mitochondrion) [Sus scrofa domesticus];>gi|6093559|sp|O79875.2|NU2M_PIG RecName: Full=NADH-ubiquinone oxidored	185	3	3	3	0	1	0	2	0	1	0	1	0	0	1	0	3	0	2	0	1	0	0	1	0	2	0	1	0	1	0	0	1	0	3	0	2	0	1	0	0	1	0	2
gi|982189148;gi|982189134;gi|982189120;gi|974993703;gi|974993689;gi|94981323;gi|90969039;gi|83779148;gi|83779134;gi|814936713;gi|80972995;gi|808177092;gi|808177078;gi|808177064;gi|808177050;gi|794460883;gi|794460850;gi|794460805;gi|794460773;gi|78499537;gi|76262552;gi|76262538;gi|76262524;gi|757174580;gi|757173680;gi|756141092;gi|756141078;gi|748762959;gi|748762945;gi|727826714;gi|699046399;gi|69…	gi|982189148;gi|982189134;gi|982189120;gi|974993703;gi|974993689;gi|94981323;gi|90969039;gi|83779148;gi|83779134;gi|814936713;gi|80972995;gi|808177092;gi|808177078;gi|808177064;gi|808177050;gi|794460883;gi|794460850;gi|794460805;gi|794460773;gi|78499537;gi|76262552;gi|76262538;gi|76262524;gi|757174580;gi|757173680;gi|756141092;gi|756141078;gi|748762959;gi|748762945;gi|727826714;gi|699046399;gi|69…	3;3;3;3;3;3;3;3;3;3;3;3;3;3;3;3;3;3;3;3;3;3;3;3;3;3;3;3;3;3;3;3;3;3;3;3;3;3;3;3;3;3;3;3;3;3;3;3;3;3;3;3;3;3;3;3;3;3;3;3;3;3;3;3;3;3;3;3;3;3;3;3;3;3;3;3;3;3;3;3;3;3;3;3;3;3;3;3;3;3;3;3;3;3;3;3;3;3;3;3;3;3;3;3;3;3;3;3;3;3;3;3;3;3;3;3;3;3;3;3;3;3;3;3;3;3;3;3;3;3;3;3;3;3;3;3;3;3;3;3;3;3;3;3;3;3;3;3;3;3;3;3;3;3;3;3;3;3;3;3;3;3;3;3;3;3;3;3;3;3;3;3;3;3;3;3;3;3;3;3;3;3;2;2;2;2;2	3;3;3;3;3;3;3;3;3;3;3;3;3;3;3;3;3;3;3;3;3;3;3;3;3;3;3;3;3;3;3;3;3;3;3;3;3;3;3;3;3;3;3;3;3;3;3;3;3;3;3;3;3;3;3;3;3;3;3;3;3;3;3;3;3;3;3;3;3;3;3;3;3;3;3;3;3;3;3;3;3;3;3;3;3;3;3;3;3;3;3;3;3;3;3;3;3;3;3;3;3;3;3;3;3;3;3;3;3;3;3;3;3;3;3;3;3;3;3;3;3;3;3;3;3;3;3;3;3;3;3;3;3;3;3;3;3;3;3;3;3;3;3;3;3;3;3;3;3;3;3;3;3;3;3;3;3;3;3;3;3;3;3;3;3;3;3;3;3;3;3;3;3;3;3;3;3;3;3;3;3;3;2;2;2;2;2	3;3;3;3;3;3;3;3;3;3;3;3;3;3;3;3;3;3;3;3;3;3;3;3;3;3;3;3;3;3;3;3;3;3;3;3;3;3;3;3;3;3;3;3;3;3;3;3;3;3;3;3;3;3;3;3;3;3;3;3;3;3;3;3;3;3;3;3;3;3;3;3;3;3;3;3;3;3;3;3;3;3;3;3;3;3;3;3;3;3;3;3;3;3;3;3;3;3;3;3;3;3;3;3;3;3;3;3;3;3;3;3;3;3;3;3;3;3;3;3;3;3;3;3;3;3;3;3;3;3;3;3;3;3;3;3;3;3;3;3;3;3;3;3;3;3;3;3;3;3;3;3;3;3;3;3;3;3;3;3;3;3;3;3;3;3;3;3;3;3;3;3;3;3;3;3;3;3;3;3;3;3;2;2;2;2;2	>gi|982189148|gb|AMA34431.1| cytochrome c oxidase subunit I (mitochondrion) [Sus scrofa];>gi|982189134|gb|AMA34418.1| cytochrome c oxidase subunit I (mitochondrion) [Sus scrofa];>gi|982189120|gb|AMA34405.1| cytochrome c oxidase subunit I (mitochondrion) [S	187	3	3	3	0	3	0	3	3	3	2	2	2	2	3	0	3	3	3	2	3	2	0	3	0	3	3	3	2	2	2	2	3	0	3	3	3	2	3	2	0	3	0	3
gi|982189149;gi|982189135;gi|982189121;gi|974993704;gi|974993690;gi|90969040;gi|83779149;gi|83779135;gi|814936714;gi|80972996;gi|808177093;gi|808177079;gi|808177065;gi|808177051;gi|794460884;gi|794460851;gi|794460806;gi|794460774;gi|78499538;gi|76262553;gi|76262539;gi|76262525;gi|757174581;gi|757173681;gi|756141093;gi|756141079;gi|748762960;gi|748762946;gi|727826715;gi|699046400;gi|698854373;gi|6…	gi|982189149;gi|982189135;gi|982189121;gi|974993704;gi|974993690;gi|90969040;gi|83779149;gi|83779135;gi|814936714;gi|80972996;gi|808177093;gi|808177079;gi|808177065;gi|808177051;gi|794460884;gi|794460851;gi|794460806;gi|794460774;gi|78499538;gi|76262553;gi|76262539;gi|76262525;gi|757174581;gi|757173681;gi|756141093;gi|756141079;gi|748762960;gi|748762946;gi|727826715;gi|699046400;gi|698854373;gi|6…	12;12;12;12;12;12;12;12;12;12;12;12;12;12;12;12;12;12;12;12;12;12;12;12;12;12;12;12;12;12;12;12;12;12;12;12;12;12;12;12;12;12;12;12;12;12;12;12;12;12;12;12;12;12;12;12;12;12;12;12;12;12;12;12;12;12;12;12;12;12;12;12;12;12;12;12;12;12;12;12;12;12;12;12;12;12;12;12;12;12;12;12;12;12;12;12;12;12;12;12;12;12;12;12;12;12;12;12;12;12;12;12;12;12;12;12;12;12;12;12;12;12;12;12;12;12;12;11;11;11;11;10;10;…	12;12;12;12;12;12;12;12;12;12;12;12;12;12;12;12;12;12;12;12;12;12;12;12;12;12;12;12;12;12;12;12;12;12;12;12;12;12;12;12;12;12;12;12;12;12;12;12;12;12;12;12;12;12;12;12;12;12;12;12;12;12;12;12;12;12;12;12;12;12;12;12;12;12;12;12;12;12;12;12;12;12;12;12;12;12;12;12;12;12;12;12;12;12;12;12;12;12;12;12;12;12;12;12;12;12;12;12;12;12;12;12;12;12;12;12;12;12;12;12;12;12;12;12;12;12;12;11;11;11;11;10;10;…	0;0;0;0;0;0;0;0;0;0;0;0;0;0;0;0;0;0;0;0;0;0;0;0;0;0;0;0;0;0;0;0;0;0;0;0;0;0;0;0;0;0;0;0;0;0;0;0;0;0;0;0;0;0;0;0;0;0;0;0;0;0;0;0;0;0;0;0;0;0;0;0;0;0;0;0;0;0;0;0;0;0;0;0;0;0;0;0;0;0;0;0;0;0;0;0;0;0;0;0;0;0;0;0;0;0;0;0;0;0;0;0;0;0;0;0;0;0;0;0;0;0;0;0;0;0;0;0;0;0;0;0;0;0;0;0;0;0;0;0;0;0;0;0;0;0;0;0;0;0	>gi|982189149|gb|AMA34432.1| cytochrome c oxidase subunit II (mitochondrion) [Sus scrofa];>gi|982189135|gb|AMA34419.1| cytochrome c oxidase subunit II (mitochondrion) [Sus scrofa];>gi|982189121|gb|AMA34406.1| cytochrome c oxidase subunit II (mitochondrion)	150	12	12	0	3	9	0	8	4	9	0	8	3	3	9	1	9	4	8	2	8	4	3	9	0	8	4	9	0	8	3	3	9	1	9	4	8	2	8	4	0	0	0	0
gi|982189150;gi|974993705;gi|669176313;gi|5921204;gi|586829588;gi|5835867;gi|556571585;gi|4958956;gi|459353579;gi|459353565;gi|45826188;gi|443611025;gi|37962873;gi|3702653;gi|347448714;gi|347448700;gi|347448658;gi|347448644;gi|347448630;gi|347448616;gi|33320842;gi|33320730;gi|290750133;gi|290750129;gi|290750125;gi|290750117;gi|290750091;gi|290750089;gi|290750087;gi|290750081;gi|290750079;gi|29075…	gi|982189150;gi|974993705;gi|669176313;gi|5921204;gi|586829588;gi|5835867;gi|556571585;gi|4958956;gi|459353579;gi|459353565;gi|45826188;gi|443611025;gi|37962873;gi|3702653;gi|347448714;gi|347448700;gi|347448658;gi|347448644;gi|347448630;gi|347448616;gi|33320842;gi|33320730;gi|290750133;gi|290750129;gi|290750125;gi|290750117;gi|290750091;gi|290750089;gi|290750087;gi|290750081;gi|290750079;gi|29075…	5;5;5;5;5;5;5;5;5;5;5;5;5;5;5;5;5;5;5;5;5;5;5;5;5;5;5;5;5;5;5;5;5;5;5;5;5;5;5;5;5;5;5;5;5;5;5;5;5;5;5;5;5;5;5;5;5;5;5;4;4;4;4;4;4;4;3;3;2;2;2;2;2;2;2;2;2;2;2;2;2;2;2;2;2;2;2;2;2;2;2;2;2;2;2;2;2;2;2;2;2;2;2;2;2;2;2;2;2;2;2;2;2;2;2;2;2;2;2;2;2;2;2;2;2;2;2;2;2;2;2;2;2;2;2;2;2;2;2;2;2;2;2;2;2;2;2;2;2;2;2;2;2;2;2;2;2;2;2;2;2;2;2;2;2;2;2;2;2;2;2;2;2;2;2;2;2;2;2;2;2;2;2;2;2;2;2;2;2;2;2;2;2;2;2;2;2;2;2;2…	5;5;5;5;5;5;5;5;5;5;5;5;5;5;5;5;5;5;5;5;5;5;5;5;5;5;5;5;5;5;5;5;5;5;5;5;5;5;5;5;5;5;5;5;5;5;5;5;5;5;5;5;5;5;5;5;5;5;5;4;4;4;4;4;4;4;3;3;2;2;2;2;2;2;2;2;2;2;2;2;2;2;2;2;2;2;2;2;2;2;2;2;2;2;2;2;2;2;2;2;2;2;2;2;2;2;2;2;2;2;2;2;2;2;2;2;2;2;2;2;2;2;2;2;2;2;2;2;2;2;2;2;2;2;2;2;2;2;2;2;2;2;2;2;2;2;2;2;2;2;2;2;2;2;2;2;2;2;2;2;2;2;2;2;2;2;2;2;2;2;2;2;2;2;2;2;2;2;2;2;2;2;2;2;2;2;2;2;2;2;2;2;2;2;2;2;2;2;2;2…	5;5;5;5;5;5;5;5;5;5;5;5;5;5;5;5;5;5;5;5;5;5;5;5;5;5;5;5;5;5;5;5;5;5;5;5;5;5;5;5;5;5;5;5;5;5;5;5;5;5;5;5;5;5;5;5;5;5;5;4;4;4;4;4;4;4;3;3;2;2;2;2;2;2;2;2;2;2;2;2;2;2;2;2;2;2;2;2;2;2;2;2;2;2;2;2;2;2;2;2;2;2;2;2;2;2;2;2;2;2;2;2;2;2;2;2;2;2;2;2;2;2;2;2;2;2;2;2;2;2;2;2;2;2;2;2;2;2;2;2;2;2;2;2;2;2;2;2;2;2;2;2;2;2;2;2;2;2;2;2;2;2;2;2;2;2;2;2;2;2;2;2;2;2;2;2;2;2;2;2;2;2;2;2;2;2;2;2;2;2;2;2;2;2;2;2;2;2;2;2…	>gi|982189150|gb|AMA34433.1| ATP synthase F0 subunit 8 (mitochondrion) [Sus scrofa];>gi|974993705|gb|ALZ50252.1| ATP synthase F0 subunit 8 (mitochondrion) [Sus scrofa];>gi|669176313|gb|AII03036.1| ATP synthase F0 subunit 8 (mitochondrion) [Sus scrofa domes	263	5	5	5	1	3	0	2	0	3	0	3	2	1	3	1	3	0	3	1	3	3	1	3	0	2	0	3	0	3	2	1	3	1	3	0	3	1	3	3	1	3	0	2
gi|982189151;gi|982189137;gi|982189123;gi|974993706;gi|974993692;gi|94981326;gi|90969041;gi|83779137;gi|814936716;gi|80972998;gi|808177095;gi|808177081;gi|808177067;gi|808177053;gi|794460886;gi|794460853;gi|794460808;gi|794460776;gi|76262555;gi|76262541;gi|757174583;gi|757173683;gi|756141095;gi|756141081;gi|748762962;gi|748762948;gi|727826717;gi|699046402;gi|698854375;gi|698174243;gi|698173775;gi…	gi|982189151;gi|982189137;gi|982189123;gi|974993706;gi|974993692;gi|94981326;gi|90969041;gi|83779137;gi|814936716;gi|80972998;gi|808177095;gi|808177081;gi|808177067;gi|808177053;gi|794460886;gi|794460853;gi|794460808;gi|794460776;gi|76262555;gi|76262541;gi|757174583;gi|757173683;gi|756141095;gi|756141081;gi|748762962;gi|748762948;gi|727826717;gi|699046402;gi|698854375;gi|698174243;gi|698173775;gi…	1;1;1;1;1;1;1;1;1;1;1;1;1;1;1;1;1;1;1;1;1;1;1;1;1;1;1;1;1;1;1;1;1;1;1;1;1;1;1;1;1;1;1;1;1;1;1;1;1;1;1;1;1;1;1;1;1;1;1;1;1;1;1;1;1;1;1;1;1;1;1;1;1;1;1;1;1;1;1;1;1;1;1;1;1;1;1;1;1;1;1;1;1;1;1;1;1;1;1;1;1;1;1;1;1;1;1;1;1;1;1;1;1;1;1;1;1;1;1;1;1;1;1;1;1;1;1;1;1;1;1;1;1;1;1;1;1;1;1;1;1;1;1;1;1;1;1;1;1;1;1;1;1;1;1;1;1;1;1;1;1;1;1;1;1;1;1;1;1;1;1;1;1;1;1;1;1;1;1;1;1;1;1;1;1;1;1;1;1;1;1;1;1;1;1;1;1;1;1;1…	1;1;1;1;1;1;1;1;1;1;1;1;1;1;1;1;1;1;1;1;1;1;1;1;1;1;1;1;1;1;1;1;1;1;1;1;1;1;1;1;1;1;1;1;1;1;1;1;1;1;1;1;1;1;1;1;1;1;1;1;1;1;1;1;1;1;1;1;1;1;1;1;1;1;1;1;1;1;1;1;1;1;1;1;1;1;1;1;1;1;1;1;1;1;1;1;1;1;1;1;1;1;1;1;1;1;1;1;1;1;1;1;1;1;1;1;1;1;1;1;1;1;1;1;1;1;1;1;1;1;1;1;1;1;1;1;1;1;1;1;1;1;1;1;1;1;1;1;1;1;1;1;1;1;1;1;1;1;1;1;1;1;1;1;1;1;1;1;1;1;1;1;1;1;1;1;1;1;1;1;1;1;1;1;1;1;1;1;1;1;1;1;1;1;1;1;1;1;1;1…	1;1;1;1;1;1;1;1;1;1;1;1;1;1;1;1;1;1;1;1;1;1;1;1;1;1;1;1;1;1;1;1;1;1;1;1;1;1;1;1;1;1;1;1;1;1;1;1;1;1;1;1;1;1;1;1;1;1;1;1;1;1;1;1;1;1;1;1;1;1;1;1;1;1;1;1;1;1;1;1;1;1;1;1;1;1;1;1;1;1;1;1;1;1;1;1;1;1;1;1;1;1;1;1;1;1;1;1;1;1;1;1;1;1;1;1;1;1;1;1;1;1;1;1;1;1;1;1;1;1;1;1;1;1;1;1;1;1;1;1;1;1;1;1;1;1;1;1;1;1;1;1;1;1;1;1;1;1;1;1;1;1;1;1;1;1;1;1;1;1;1;1;1;1;1;1;1;1;1;1;1;1;1;1;1;1;1;1;1;1;1;1;1;1;1;1;1;1;1;1…	>gi|982189151|gb|AMA34434.1| ATP synthase F0 subunit 6 (mitochondrion) [Sus scrofa];>gi|982189137|gb|AMA34421.1| ATP synthase F0 subunit 6 (mitochondrion) [Sus scrofa];>gi|982189123|gb|AMA34408.1| ATP synthase F0 subunit 6 (mitochondrion) [Sus scrofa];>gi|	270	1	1	1	0	1	0	1	1	1	0	1	1	0	1	0	1	0	1	1	1	1	0	1	0	1	1	1	0	1	1	0	1	0	1	0	1	1	1	1	0	1	0	1
gi|982189152;gi|982189138;gi|982189124;gi|974993707;gi|974993693;gi|95116711;gi|94981327;gi|83779152;gi|83779138;gi|814936717;gi|80972999;gi|808177096;gi|808177082;gi|808177068;gi|808177054;gi|794460887;gi|794460854;gi|794460809;gi|794460777;gi|78499541;gi|76262556;gi|76262542;gi|76262528;gi|757174584;gi|757173684;gi|756141096;gi|756141082;gi|748762963;gi|748762949;gi|727826718;gi|699046403;gi|69…	gi|982189152;gi|982189138;gi|982189124;gi|974993707;gi|974993693;gi|95116711;gi|94981327;gi|83779152;gi|83779138;gi|814936717;gi|80972999;gi|808177096;gi|808177082;gi|808177068;gi|808177054;gi|794460887;gi|794460854;gi|794460809;gi|794460777;gi|78499541;gi|76262556;gi|76262542;gi|76262528;gi|757174584;gi|757173684;gi|756141096;gi|756141082;gi|748762963;gi|748762949;gi|727826718;gi|699046403;gi|69…	1;1;1;1;1;1;1;1;1;1;1;1;1;1;1;1;1;1;1;1;1;1;1;1;1;1;1;1;1;1;1;1;1;1;1;1;1;1;1;1;1;1;1;1;1;1;1;1;1;1;1;1;1;1;1;1;1;1;1;1;1;1;1;1;1;1;1;1;1;1;1;1;1;1;1;1;1;1;1;1;1;1;1;1;1;1;1;1;1;1;1;1;1;1;1;1;1;1;1;1;1;1;1;1;1;1;1;1;1;1;1;1;1;1;1;1;1;1;1;1;1;1;1;1;1;1;1;1;1;1;1;1;1;1;1;1;1;1;1;1;1;1;1;1;1;1;1;1;1;1;1;1;1;1;1;1;1;1;1;1;1;1;1;1;1;1;1;1;1;1;1;1;1;1;1;1;1;1;1;1;1;1;1;1;1	1;1;1;1;1;1;1;1;1;1;1;1;1;1;1;1;1;1;1;1;1;1;1;1;1;1;1;1;1;1;1;1;1;1;1;1;1;1;1;1;1;1;1;1;1;1;1;1;1;1;1;1;1;1;1;1;1;1;1;1;1;1;1;1;1;1;1;1;1;1;1;1;1;1;1;1;1;1;1;1;1;1;1;1;1;1;1;1;1;1;1;1;1;1;1;1;1;1;1;1;1;1;1;1;1;1;1;1;1;1;1;1;1;1;1;1;1;1;1;1;1;1;1;1;1;1;1;1;1;1;1;1;1;1;1;1;1;1;1;1;1;1;1;1;1;1;1;1;1;1;1;1;1;1;1;1;1;1;1;1;1;1;1;1;1;1;1;1;1;1;1;1;1;1;1;1;1;1;1;1;1;1;1;1;1	1;1;1;1;1;1;1;1;1;1;1;1;1;1;1;1;1;1;1;1;1;1;1;1;1;1;1;1;1;1;1;1;1;1;1;1;1;1;1;1;1;1;1;1;1;1;1;1;1;1;1;1;1;1;1;1;1;1;1;1;1;1;1;1;1;1;1;1;1;1;1;1;1;1;1;1;1;1;1;1;1;1;1;1;1;1;1;1;1;1;1;1;1;1;1;1;1;1;1;1;1;1;1;1;1;1;1;1;1;1;1;1;1;1;1;1;1;1;1;1;1;1;1;1;1;1;1;1;1;1;1;1;1;1;1;1;1;1;1;1;1;1;1;1;1;1;1;1;1;1;1;1;1;1;1;1;1;1;1;1;1;1;1;1;1;1;1;1;1;1;1;1;1;1;1;1;1;1;1;1;1;1;1;1;1	>gi|982189152|gb|AMA34435.1| cytochrome c oxidase subunit III (mitochondrion) [Sus scrofa];>gi|982189138|gb|AMA34422.1| cytochrome c oxidase subunit III (mitochondrion) [Sus scrofa];>gi|982189124|gb|AMA34409.1| cytochrome c oxidase subunit III (mitochondri	185	1	1	1	0	1	0	1	1	1	1	1	1	1	1	0	1	1	1	0	1	1	0	1	0	1	1	1	1	1	1	1	1	0	1	1	1	0	1	1	0	1	0	1
gi|982189153;gi|982189139;gi|982189125;gi|974993708;gi|974993694;gi|95116712;gi|94981328;gi|83779153;gi|83779139;gi|814936718;gi|808177097;gi|808177083;gi|808177069;gi|808177055;gi|794460888;gi|794460855;gi|794460810;gi|794460778;gi|78499542;gi|76262557;gi|76262543;gi|76262529;gi|757174585;gi|757173685;gi|756141097;gi|756141083;gi|748762964;gi|748762950;gi|727826719;gi|699046404;gi|698854377;gi|6…	gi|982189153;gi|982189139;gi|982189125;gi|974993708;gi|974993694;gi|95116712;gi|94981328;gi|83779153;gi|83779139;gi|814936718;gi|808177097;gi|808177083;gi|808177069;gi|808177055;gi|794460888;gi|794460855;gi|794460810;gi|794460778;gi|78499542;gi|76262557;gi|76262543;gi|76262529;gi|757174585;gi|757173685;gi|756141097;gi|756141083;gi|748762964;gi|748762950;gi|727826719;gi|699046404;gi|698854377;gi|6…	1;1;1;1;1;1;1;1;1;1;1;1;1;1;1;1;1;1;1;1;1;1;1;1;1;1;1;1;1;1;1;1;1;1;1;1;1;1;1;1;1;1;1;1;1;1;1;1;1;1;1;1;1;1;1;1;1;1;1;1;1;1;1;1;1;1;1;1;1;1;1;1;1;1;1;1;1;1;1;1;1;1;1;1;1;1;1;1;1;1;1;1;1;1;1;1;1;1;1;1;1;1;1;1;1;1;1;1;1;1;1;1;1;1;1;1;1;1;1;1;1;1;1;1;1;1;1;1;1;1;1;1;1;1;1;1;1;1;1;1;1;1;1;1;1;1;1;1;1;1;1;1;1;1;1;1;1;1;1;1;1;1;1;1;1;1;1;1;1;1;1;1;1;1;1;1;1;1;1;1;1;1;1;1;1	1;1;1;1;1;1;1;1;1;1;1;1;1;1;1;1;1;1;1;1;1;1;1;1;1;1;1;1;1;1;1;1;1;1;1;1;1;1;1;1;1;1;1;1;1;1;1;1;1;1;1;1;1;1;1;1;1;1;1;1;1;1;1;1;1;1;1;1;1;1;1;1;1;1;1;1;1;1;1;1;1;1;1;1;1;1;1;1;1;1;1;1;1;1;1;1;1;1;1;1;1;1;1;1;1;1;1;1;1;1;1;1;1;1;1;1;1;1;1;1;1;1;1;1;1;1;1;1;1;1;1;1;1;1;1;1;1;1;1;1;1;1;1;1;1;1;1;1;1;1;1;1;1;1;1;1;1;1;1;1;1;1;1;1;1;1;1;1;1;1;1;1;1;1;1;1;1;1;1;1;1;1;1;1;1	1;1;1;1;1;1;1;1;1;1;1;1;1;1;1;1;1;1;1;1;1;1;1;1;1;1;1;1;1;1;1;1;1;1;1;1;1;1;1;1;1;1;1;1;1;1;1;1;1;1;1;1;1;1;1;1;1;1;1;1;1;1;1;1;1;1;1;1;1;1;1;1;1;1;1;1;1;1;1;1;1;1;1;1;1;1;1;1;1;1;1;1;1;1;1;1;1;1;1;1;1;1;1;1;1;1;1;1;1;1;1;1;1;1;1;1;1;1;1;1;1;1;1;1;1;1;1;1;1;1;1;1;1;1;1;1;1;1;1;1;1;1;1;1;1;1;1;1;1;1;1;1;1;1;1;1;1;1;1;1;1;1;1;1;1;1;1;1;1;1;1;1;1;1;1;1;1;1;1;1;1;1;1;1;1	>gi|982189153|gb|AMA34436.1| NADH dehydrogenase subunit 3 (mitochondrion) [Sus scrofa];>gi|982189139|gb|AMA34423.1| NADH dehydrogenase subunit 3 (mitochondrion) [Sus scrofa];>gi|982189125|gb|AMA34410.1| NADH dehydrogenase subunit 3 (mitochondrion) [Sus scr	185	1	1	1	0	1	0	1	0	1	0	0	0	0	1	0	1	0	1	0	1	0	0	1	0	1	0	1	0	0	0	0	1	0	1	0	1	0	1	0	0	1	0	1
gi|974993711;gi|669176319;gi|586829586;gi|5835873;gi|4958962;gi|459353585;gi|4220566;gi|347448720;gi|347448706;gi|347448664;gi|347448650;gi|347448636;gi|347448622;gi|33320848;gi|33320736;gi|251829660;gi|223976089;gi|223972370;gi|209166279;gi|209166265;gi|209166251;gi|209166237;gi|209166223;gi|209166209;gi|209166195;gi|209166167;gi|209166153;gi|209166125;gi|209166111;gi|20455168;gi|157056436;gi|11…	gi|974993711;gi|669176319;gi|586829586;gi|5835873;gi|4958962;gi|459353585;gi|4220566;gi|347448720;gi|347448706;gi|347448664;gi|347448650;gi|347448636;gi|347448622;gi|33320848;gi|33320736;gi|251829660;gi|223976089;gi|223972370;gi|209166279;gi|209166265;gi|209166251;gi|209166237;gi|209166223;gi|209166209;gi|209166195;gi|209166167;gi|209166153;gi|209166125;gi|209166111;gi|20455168;gi|157056436;gi|11…	9;9;9;9;9;9;9;9;9;9;9;9;9;9;9;9;9;9;9;9;9;9;9;9;9;9;9;9;9;9;9;9;9;8;8;8;8;8;8;8;8;8;8;8;8;8;8;8;8;8;8;8;8;8;8;8;8;8;8;8;8;8;8;8;8;8;8;8;8;8;8;8;8;8;8;8;8;8;8;8;8;8;8;8;8;8;8;8;8;8;8;8;8;8;8;8;8;8;8;8;8;8;8;8;8;8;8;8;8;8;8;8;8;8;8;8;8;8;8;8;8;8;8;8;8;8;8;8;8;8;8;8;8;8;8;8;8;8;8;8;8;8;8;8;8;8;8;8;8;8;8;8;8;8;8;8;8;8;8;8;8;8;8;8;8;8;8;8;8;7;7;7;7;7;7;7;7;7;7;7;7;7;7;6;6;2;1;1	9;9;9;9;9;9;9;9;9;9;9;9;9;9;9;9;9;9;9;9;9;9;9;9;9;9;9;9;9;9;9;9;9;8;8;8;8;8;8;8;8;8;8;8;8;8;8;8;8;8;8;8;8;8;8;8;8;8;8;8;8;8;8;8;8;8;8;8;8;8;8;8;8;8;8;8;8;8;8;8;8;8;8;8;8;8;8;8;8;8;8;8;8;8;8;8;8;8;8;8;8;8;8;8;8;8;8;8;8;8;8;8;8;8;8;8;8;8;8;8;8;8;8;8;8;8;8;8;8;8;8;8;8;8;8;8;8;8;8;8;8;8;8;8;8;8;8;8;8;8;8;8;8;8;8;8;8;8;8;8;8;8;8;8;8;8;8;8;8;7;7;7;7;7;7;7;7;7;7;7;7;7;7;6;6;2;1;1	9;9;9;9;9;9;9;9;9;9;9;9;9;9;9;9;9;9;9;9;9;9;9;9;9;9;9;9;9;9;9;9;9;8;8;8;8;8;8;8;8;8;8;8;8;8;8;8;8;8;8;8;8;8;8;8;8;8;8;8;8;8;8;8;8;8;8;8;8;8;8;8;8;8;8;8;8;8;8;8;8;8;8;8;8;8;8;8;8;8;8;8;8;8;8;8;8;8;8;8;8;8;8;8;8;8;8;8;8;8;8;8;8;8;8;8;8;8;8;8;8;8;8;8;8;8;8;8;8;8;8;8;8;8;8;8;8;8;8;8;8;8;8;8;8;8;8;8;8;8;8;8;8;8;8;8;8;8;8;8;8;8;8;8;8;8;8;8;8;7;7;7;7;7;7;7;7;7;7;7;7;7;7;6;6;2;1;1	>gi|974993711|gb|ALZ50258.1| NADH dehydrogenase subunit 5 (mitochondrion) [Sus scrofa];>gi|669176319|gb|AII03042.1| NADH dehydrogenase subunit 5 (mitochondrion) [Sus scrofa domesticus];>gi|586829586|gb|AHJ80921.1| NADH dehydrogenase subunit 5 (mitochondrio	188	9	9	9	0	3	0	2	1	3	0	2	0	0	4	0	4	1	5	0	3	1	0	3	0	2	1	3	0	2	0	0	4	0	4	1	5	0	3	1	0	3	0	2
gi|1016321	gi|1016321	3	2	1	>gi|1016321|gb|AAA79108.1| cytochrome P450 2C35, partial [Sus scrofa]	1	3	2	1	0	0	0	0	0	0	0	0	0	0	0	0	1	0	0	0	0	0	0	0	0	0	0	0	0	0	0	0	0	0	1	0	0	0	0	0	0	0	0	0
gi|6016307;gi|47523160;gi|1016330	gi|6016307;gi|47523160;gi|1016330	5;5;5	2;2;2	2;2;2	>gi|6016307|sp|Q29545.1|ICA_PIG RecName: Full=Inhibitor of carbonic anhydrase; Flags: Precursor;>gi|47523160|ref|NP_999012.1| inhibitor of carbonic anhydrase precursor [Sus scrofa];>gi|1016330|gb|AAB58956.1| porcine inhibitor of carbonic anhydrase precurso	3	5	2	2	0	1	0	1	1	0	0	2	2	0	0	0	1	1	0	0	1	2	0	0	0	0	0	0	0	1	0	0	0	0	0	0	0	0	0	0	0	0	0	0
gi|31074212;gi|927217417;gi|545883701;gi|545883698;gi|124053394;gi|1018191481;gi|31074402;gi|927226006;gi|545883728;gi|927217464	gi|31074212;gi|927217417;gi|545883701;gi|545883698;gi|124053394;gi|1018191481;gi|31074402;gi|927226006	14;14;14;14;14;14;13;12;2;2	14;14;14;14;14;14;13;12;2;2	14;14;14;14;14;14;13;12;2;2	>gi|31074212|gb|AAP37947.1| cell cycle progression 2 protein, partial [Sus scrofa];>gi|927217417|ref|XP_013841255.1| PREDICTED: protein TBRG4 isoform X1 [Sus scrofa];>gi|545883701|ref|XP_005673390.1| PREDICTED: protein TBRG4 isoform X1 [Sus scrofa];>gi|545	10	14	14	14	0	10	0	2	0	4	0	3	0	0	5	0	6	0	2	0	8	0	0	10	0	2	0	4	0	3	0	0	5	0	6	0	2	0	8	0	0	10	0	2
gi|927121032;gi|545822628;gi|1019366720	gi|927121032;gi|545822628;gi|1019366720	101;101;101	1;1;1	1;1;1	>gi|927121032|ref|XP_013852415.1| PREDICTED: prelamin-A/C isoform X1 [Sus scrofa];>gi|545822628|ref|XP_005663329.1| PREDICTED: prelamin-A/C isoform X1 [Sus scrofa];>gi|1019366720|ref|NP_001104727.2| prelamin-A/C [Sus scrofa]	3	101	1	1	2	48	0	52	4	52	1	59	29	6	44	0	57	0	43	9	43	49	0	0	0	0	0	0	0	0	0	0	1	0	1	0	1	0	1	1	0	0	0	0
gi|119663059;gi|1022947	gi|119663059;gi|1022947	4;4	1;1	1;1	>gi|119663059|emb|CAJ45474.1| immunoglobulin heavy chain variable region, partial [Sus scrofa];>gi|1022947|gb|AAA79741.1| immunoglobulin VDJ region, partial [Sus scrofa]	2	4	1	1	2	3	1	2	1	2	1	3	3	3	2	1	2	1	1	1	2	1	0	1	0	0	0	0	0	1	1	1	0	0	1	0	0	0	1	0	0	1	0	0
gi|1022951	gi|1022951	4	1	1	>gi|1022951|gb|AAA79743.1| immunoglobulin VDJ region, partial [Sus scrofa]	1	4	1	1	2	3	2	3	3	3	2	3	3	2	3	2	3	3	3	2	3	3	0	1	0	1	1	1	0	1	1	0	1	0	1	1	1	0	1	1	0	1	0	1
gi|834856650;gi|30909259;gi|29888113;gi|284192652;gi|269986053;gi|189514156;gi|168208376;gi|1026944425;gi|1026944409;gi|1026944407;gi|1026944405;gi|1026944423;gi|76446358;gi|32250684;gi|169139281;gi|1026944417;gi|834856654;gi|1026944427;gi|1026944415;gi|1026944413;gi|76446360;gi|76446372;gi|76446368;gi|834856676;gi|76446362;gi|76446378;gi|76446376;gi|76446374;gi|668592243;gi|62912510;gi|38503450;…	gi|834856650;gi|30909259;gi|29888113;gi|284192652;gi|269986053;gi|189514156;gi|168208376;gi|1026944425;gi|1026944409;gi|1026944407;gi|1026944405;gi|1026944423;gi|76446358;gi|32250684;gi|169139281;gi|1026944417;gi|834856654;gi|1026944427;gi|1026944415;gi|1026944413;gi|76446360;gi|76446372;gi|76446368;gi|834856676;gi|76446362;gi|76446378;gi|76446376;gi|76446374;gi|668592243;gi|62912510;gi|38503450;…	12;12;12;12;12;12;12;12;12;12;12;11;11;11;10;10;10;10;10;10;9;9;9;8;8;8;8;8;8;8;8;8;8;8;8;8;7;7;7;7;7;7;6;6;6;6;6;6;6;6;6;6;6;6;6;6;6;6;6;6;6;6;6;6;6;6;6;6;6;6;6;6;6;5;5;5;5;4;4;4;4;4;4;4;4;4;4;4;4;4;4;4;4;4;4;4;4;4;4;4;4;4;4;4;4;4;4;4;4;4;3;3;3;2;2;2;2;2;2;2;2;2;2;2;2;2;2;2;2;2;2;2;2;2;2;2;2;2;2;2;2;2;2;2;2;2;2;1;1;1;1;1;1;1;1;1;1	12;12;12;12;12;12;12;12;12;12;12;11;11;11;10;10;10;10;10;10;9;9;9;8;8;8;8;8;8;8;8;8;8;8;8;8;7;7;7;7;7;7;6;6;6;6;6;6;6;6;6;6;6;6;6;6;6;6;6;6;6;6;6;6;6;6;6;6;6;6;6;6;6;5;5;5;5;4;4;4;4;4;4;4;4;4;4;4;4;4;4;4;4;4;4;4;4;4;4;4;4;4;4;4;4;4;4;4;4;4;3;3;3;2;2;2;2;2;2;2;2;2;2;2;2;2;2;2;2;2;2;2;2;2;2;2;2;2;2;2;2;2;2;2;2;2;2;1;1;1;1;1;1;1;1;1;1	0;0;0;0;0;0;0;0;0;0;0;0;0;0;0;0;0;0;0;0;0;0;0;0;0;0;0;0;0;0;0;0;0;0;0;0;0;0;0;0;0;0;0;0;0;0;0;0;0;0;0;0;0;0;0;0;0;0;0;0;0;0;0;0;0;0;0;0;0;0;0;0;0;0;0;0;0;0;0;0;0;0;0;0;0;0;0;0;0;0;0;0;0;0;0;0;0;0;0;0;0;0;0;0;0;0;0;0;0;0;0;0;0;0;0;0;0;0;0;0;0;0;0;0;0;0;0;0;0;0;0;0;0;0;0;0;0;0;0;0;0;0;0;0;0;0;0;0;0;0;0;0;0;0;0;0;0	>gi|834856650|gb|AKM45906.1| MHC class II antigen [Sus scrofa];>gi|30909259|gb|AAP37554.1| MHC class II antigen [Sus scrofa];>gi|29888113|gb|AAP03004.1| MHC class II antigen [Sus scrofa];>gi|284192652|gb|ADB82918.1| MHC class II antigen [Sus scrofa];>gi|26	157	12	12	0	0	8	0	10	4	10	3	10	6	3	9	0	10	5	9	0	5	5	0	8	0	10	4	10	3	10	6	3	9	0	10	5	9	0	5	5	0	0	0	0
gi|102695506;gi|89886167;gi|87047650;gi|60203061;gi|262072959;gi|167860506;gi|167860504;gi|167860502;gi|167860500;gi|167860498;gi|167860496;gi|167860494;gi|167860492;gi|167860490;gi|167860488;gi|167860486;gi|167860484;gi|167860482;gi|167860480;gi|167860478;gi|167860476;gi|167860474;gi|166797530;gi|166202127;gi|166202125;gi|166202123;gi|166202121;gi|166202119;gi|166202117;gi|166202115;gi|166202113…	gi|102695506;gi|89886167;gi|87047650;gi|60203061;gi|262072959;gi|167860506;gi|167860504;gi|167860502;gi|167860500;gi|167860498;gi|167860496;gi|167860494;gi|167860492;gi|167860490;gi|167860488;gi|167860486;gi|167860484;gi|167860482;gi|167860480;gi|167860478;gi|167860476;gi|167860474;gi|166797530;gi|166202127;gi|166202125;gi|166202123;gi|166202121;gi|166202119;gi|166202117;gi|166202115;gi|166202113…	5;5;5;5;5;5;5;5;5;5;5;5;5;5;5;5;5;5;5;5;5;5;5;5;5;5;5;5;5;5;5;5;5;5;2	5;5;5;5;5;5;5;5;5;5;5;5;5;5;5;5;5;5;5;5;5;5;5;5;5;5;5;5;5;5;5;5;5;5;2	5;5;5;5;5;5;5;5;5;5;5;5;5;5;5;5;5;5;5;5;5;5;5;5;5;5;5;5;5;5;5;5;5;5;2	>gi|102695506|gb|ABF71383.1| fatty acid binding protein 5, partial [Sus scrofa];>gi|89886167|ref|NP_001034835.1| fatty acid-binding protein, epidermal [Sus scrofa];>gi|87047650|gb|ABD18458.1| epidermal fatty acid-binding protein [Sus scrofa];>gi|60203061|g	35	5	5	5	0	0	0	1	0	0	0	1	0	0	1	0	1	0	1	0	1	0	0	0	0	1	0	0	0	1	0	0	1	0	1	0	1	0	1	0	0	0	0	1
gi|1028909601;gi|1028909598;gi|365813034;gi|365813031;gi|365813028;gi|927096286;gi|927096284;gi|47522782;gi|309795;gi|284808894;gi|284808892;gi|188035850;gi|1168611;gi|17933431;gi|112980809;gi|77176666	gi|1028909601;gi|1028909598;gi|365813034;gi|365813031;gi|365813028;gi|927096286;gi|927096284;gi|47522782;gi|309795;gi|284808894;gi|284808892;gi|188035850;gi|1168611;gi|17933431	8;8;7;7;7;7;7;7;7;7;7;7;7;6;3;1	8;8;7;7;7;7;7;7;7;7;7;7;7;6;3;1	8;8;7;7;7;7;7;7;7;7;7;7;7;6;3;1	>gi|1028909601|pdb|5H94|E Chain E, Crystal Structure Of Swine Mhc Classi For 1.48 Angstroms;>gi|1028909598|pdb|5H94|B Chain B, Crystal Structure Of Swine Mhc Classi For 1.48 Angstroms;>gi|365813034|pdb|3QQ4|B Chain B, Crystal Structure Of Swine Major Histo	16	8	8	8	2	5	1	5	3	5	2	7	4	3	4	2	3	4	5	3	4	3	2	5	1	5	3	5	2	7	4	3	4	2	3	4	5	3	4	3	2	5	1	5
gi|946926725;gi|946926723;gi|914684593;gi|914684591;gi|914684577;gi|914684575;gi|914684573;gi|914684571;gi|914684569;gi|914684567;gi|914684565;gi|914684562;gi|914684560;gi|914684558;gi|914684556;gi|914684553;gi|914684514;gi|914684511;gi|914684509;gi|914684507;gi|914684505;gi|914684502;gi|914684500;gi|914684497;gi|914684495;gi|914684493;gi|914684491;gi|914684488;gi|81174755;gi|731187726;gi|7311877…	gi|946926725;gi|946926723;gi|914684593;gi|914684591;gi|914684577;gi|914684575;gi|914684573;gi|914684571;gi|914684569;gi|914684567;gi|914684565;gi|914684562;gi|914684560;gi|914684558;gi|914684556;gi|914684553;gi|914684514;gi|914684511;gi|914684509;gi|914684507;gi|914684505;gi|914684502;gi|914684500;gi|914684497;gi|914684495;gi|914684493;gi|914684491;gi|914684488;gi|81174755;gi|731187726;gi|7311877…	37;37;37;37;37;37;37;37;37;37;37;37;37;37;37;37;37;37;37;37;37;37;37;37;37;37;37;37;37;37;37;37;37;37;37;13;13;12;9;8;1;1;1	37;37;37;37;37;37;37;37;37;37;37;37;37;37;37;37;37;37;37;37;37;37;37;37;37;37;37;37;37;37;37;37;37;37;37;13;13;12;9;8;1;1;1	0;0;0;0;0;0;0;0;0;0;0;0;0;0;0;0;0;0;0;0;0;0;0;0;0;0;0;0;0;0;0;0;0;0;0;0;0;0;0;0;0;0;0	>gi|946926725|pdb|5CA0|C Chain C, Crystal Structure Of T2r-ttl-lexibulin Complex;>gi|946926723|pdb|5CA0|A Chain A, Crystal Structure Of T2r-ttl-lexibulin Complex;>gi|914684593|pdb|3JAW|C Chain C, Atomic Model Of A Microtubule Seam Based On A Cryo-em Recons	43	37	37	0	8	26	1	25	8	23	5	26	18	13	27	5	26	11	21	11	23	21	8	26	1	25	8	23	5	26	18	13	27	5	26	11	21	11	23	21	0	0	0	0
gi|799531700;gi|645985449;gi|645985447;gi|645985445;gi|645985443;gi|645985441;gi|645985439;gi|645985437;gi|645985435;gi|645985433;gi|645985428;gi|645985426;gi|645985424;gi|645985422;gi|645985420;gi|645985418;gi|645985416;gi|645985414;gi|645985412;gi|645985408;gi|645985406;gi|645985404;gi|645985402;gi|645985400;gi|645985398;gi|645985396;gi|645985394;gi|645985392;gi|3745822;gi|914684594;gi|91468459…	gi|799531700;gi|645985449;gi|645985447;gi|645985445;gi|645985443;gi|645985441;gi|645985439;gi|645985437;gi|645985435;gi|645985433;gi|645985428;gi|645985426;gi|645985424;gi|645985422;gi|645985420;gi|645985418;gi|645985416;gi|645985414;gi|645985412;gi|645985408;gi|645985406;gi|645985404;gi|645985402;gi|645985400;gi|645985398;gi|645985396;gi|645985394;gi|645985392;gi|3745822;gi|914684594;gi|91468459…	38;38;38;38;38;38;38;38;38;38;38;38;38;38;38;38;38;38;38;38;38;38;38;38;38;38;38;38;38;38;38;38;38;38;38;38;38;38;38;38;38;38;38;38;38;38;38;38;38;38;38;38;38;38;38;38;38;38;38;38;38;38;38;38;38;38;38	4;4;4;4;4;4;4;4;4;4;4;4;4;4;4;4;4;4;4;4;4;4;4;4;4;4;4;4;4;4;4;4;4;4;4;4;4;4;4;4;4;4;4;4;4;4;4;4;4;4;4;4;4;4;4;4;4;4;4;4;4;4;4;4;4;4;4	2;2;2;2;2;2;2;2;2;2;2;2;2;2;2;2;2;2;2;2;2;2;2;2;2;2;2;2;2;2;2;2;2;2;2;2;2;2;2;2;2;2;2;2;2;2;2;2;2;2;2;2;2;2;2;2;2;2;2;2;2;2;2;2;2;2;2	>gi|799531700|pdb|3J6H|B Chain B, Nucleotide-free Kinesin Motor Domain Complexed With Gmpcpp-microtubule;>gi|645985449|pdb|3J6G|R Chain R, Minimized Average Structure Of Microtubules Stabilized By Taxol;>gi|645985447|pdb|3J6G|P Chain P, Minimized Average S	67	38	4	2	11	27	0	27	6	27	4	26	19	16	28	7	27	11	25	14	26	22	0	1	0	2	0	1	0	1	0	0	2	0	3	0	0	0	1	0	0	1	0	1
gi|1028916528;gi|1028916530;gi|1028916532;gi|734856643;gi|548227206;gi|951363289;gi|551237425	gi|1028916528;gi|1028916530;gi|1028916532;gi|734856643;gi|548227206;gi|951363289	5;5;3;3;3;3;2	1;1;0;1;1;1;1	0;0;0;0;0;0;0	>gi|1028916528|gb|ANF07107.1| glutamate dehydrogenase, partial [Giardia intestinalis];>gi|1028916530|gb|ANF07108.1| glutamate dehydrogenase, partial [Giardia intestinalis];>gi|1028916532|gb|ANF07109.1| glutamate dehydrogenase, partial [Giardia intestinalis	7	5	1	0	2	0	2	0	0	0	0	0	0	2	0	0	0	1	0	0	0	0	0	0	0	0	0	0	0	0	0	1	0	0	0	0	0	0	0	0	0	0	0	0
gi|47523086;gi|10305336	gi|47523086;gi|10305336	17;17	17;17	17;17	>gi|47523086|ref|NP_999309.1| peroxiredoxin-5, mitochondrial [Sus scrofa];>gi|10305336|gb|AAG13452.2|AF110735_1 peroxiredoxin 5 [Sus scrofa]	2	17	17	17	0	7	0	10	0	8	0	10	10	0	10	0	11	0	11	0	11	9	0	7	0	10	0	8	0	10	10	0	10	0	11	0	11	0	11	9	0	7	0	10
gi|1032208484;gi|1032208483;gi|1032208420;gi|1032208419	gi|1032208484;gi|1032208483;gi|1032208420;gi|1032208419	20;20;20;20	20;20;20;20	3;3;3;3	>gi|1032208484|pdb|5BNI|B Chain B, Porcine Cd38 Complexed With Complexed With A Covalent Intermediate, Ribo-f-ribose-5-phosphate;>gi|1032208483|pdb|5BNI|A Chain A, Porcine Cd38 Complexed With Complexed With A Covalent Intermediate, Ribo-f-ribose-5-phosph	4	20	20	3	0	13	0	9	0	9	0	8	3	0	7	0	10	0	5	0	2	2	0	13	0	9	0	9	0	8	3	0	7	0	10	0	5	0	2	2	0	1	0	1
gi|75050024;gi|47522764;gi|10336839;gi|2058660;gi|730371121;gi|954375375;gi|954375373;gi|954375376;gi|669331319;gi|669309211	gi|75050024;gi|47522764;gi|10336839	36;36;36;3;1;1;1;1;1;1	36;36;36;3;1;1;1;1;1;1	3;3;3;0;0;0;0;0;0;0	>gi|75050024|sp|Q9GLP0.1|ITB1_PIG RecName: Full=Integrin beta-1; AltName: Full=Fibronectin receptor subunit beta; AltName: Full=VLA-4 subunit beta; AltName: CD_antigen=CD29; Flags: Precursor;>gi|47522764|ref|NP_999133.1| integrin beta-1 precursor [Sus scro	10	36	36	3	0	21	0	23	10	20	5	24	9	6	19	1	20	7	20	3	20	15	0	21	0	23	10	20	5	24	9	6	19	1	20	7	20	3	20	15	0	1	0	1
gi|115502567;gi|111434264;gi|927150097;gi|113205780;gi|104295137;gi|927150101	gi|115502567;gi|111434264;gi|927150097;gi|113205780;gi|104295137;gi|927150101	3;3;3;3;3;2	3;3;3;3;3;2	3;3;3;3;3;2	>gi|115502567|sp|Q0MVN8.1|QOR_PIG RecName: Full=Quinone oxidoreductase; AltName: Full=NADPH:quinone reductase; AltName: Full=Zeta-crystallin;>gi|111434264|gb|ABH10011.1| zeta-crystallin [Sus scrofa];>gi|927150097|ref|XP_013851655.1| PREDICTED: quinone oxid	6	3	3	3	0	0	0	1	1	0	0	0	2	0	0	0	0	0	0	0	0	1	0	0	0	1	1	0	0	0	2	0	0	0	0	0	0	0	0	1	0	0	0	1
gi|122143720;gi|113205776;gi|104295139	gi|122143720;gi|113205776;gi|104295139	3;3;3	3;3;3	3;3;3	>gi|122143720|sp|Q19QT7.1|CGL_PIG RecName: Full=Cystathionine gamma-lyase; AltName: Full=Cysteine-protein sulfhydrase; AltName: Full=Gamma-cystathionase;>gi|113205776|ref|NP_001038050.1| cystathionine gamma-lyase [Sus scrofa];>gi|104295139|gb|ABF72039.1| c	3	3	3	3	0	0	0	0	0	0	0	1	0	0	0	0	1	0	0	0	0	0	0	0	0	0	0	0	0	1	0	0	0	0	1	0	0	0	0	0	0	0	0	0
gi|9857260;gi|62900112;gi|545854842;gi|47522936;gi|10443892;gi|7288152	gi|9857260;gi|62900112;gi|545854842;gi|47522936;gi|10443892;gi|7288152	8;8;8;8;8;7	8;8;8;8;8;7	8;8;8;8;8;7	>gi|9857260|dbj|BAB11922.1| esterase D [Sus scrofa];>gi|62900112|sp|Q9GJT2.1|ESTD_PIG RecName: Full=S-formylglutathione hydrolase; Short=FGH; AltName: Full=Esterase D;>gi|545854842|ref|XP_005668471.1| PREDICTED: S-formylglutathione hydrolase isoform X1 [Su	6	8	8	8	0	0	0	0	0	0	0	0	4	0	0	0	2	0	0	0	0	1	0	0	0	0	0	0	0	0	4	0	0	0	2	0	0	0	0	1	0	0	0	0
gi|6226285;gi|47522914;gi|4165892;gi|105873471;gi|94549043;gi|927173722;gi|927173718;gi|927173714;gi|105873437;gi|4928052;gi|6226284;gi|545847480;gi|53829361;gi|47523642;gi|4154207;gi|105873455;gi|105873422;gi|927173726	gi|6226285;gi|47522914;gi|4165892;gi|105873471;gi|94549043;gi|927173722;gi|927173718;gi|927173714;gi|105873437;gi|4928052	6;6;6;6;5;5;5;5;4;3;1;1;1;1;1;1;1;1	6;6;6;6;5;5;5;5;4;3;1;1;1;1;1;1;1;1	6;6;6;6;5;5;5;5;4;3;1;1;1;1;1;1;1;1	>gi|6226285|sp|O97649.1|UCP3_PIG RecName: Full=Mitochondrial uncoupling protein 3; Short=UCP 3; AltName: Full=Solute carrier family 25 member 9;>gi|47522914|ref|NP_999214.1| mitochondrial uncoupling protein 3 [Sus scrofa];>gi|4165892|gb|AAD08811.1| uncoupl	18	6	6	6	0	4	0	5	0	0	0	0	0	0	0	0	2	0	0	0	0	0	0	4	0	5	0	0	0	0	0	0	0	0	2	0	0	0	0	0	0	4	0	5
gi|172072661;gi|118573909;gi|106073298;gi|106073274;gi|730369703;gi|669308219;gi|954360190;gi|669326897	gi|172072661;gi|118573909;gi|106073298;gi|106073274	20;20;20;13;3;3;2;2	20;20;20;13;3;3;2;2	20;20;20;13;3;3;2;2	>gi|172072661|ref|NP_001116458.1| tRNA-splicing ligase RtcB homolog [Sus scrofa];>gi|118573909|sp|Q19PY3.1|RTCB_PIG RecName: Full=tRNA-splicing ligase RtcB homolog;>gi|106073298|gb|ABF81976.1| hypothetical protein [Sus scrofa];>gi|106073274|gb|ABF81975.1|	8	20	20	20	0	11	0	11	0	5	0	11	6	0	12	0	14	0	4	0	10	10	0	11	0	11	0	5	0	11	6	0	12	0	14	0	4	0	10	10	0	11	0	11
gi|47523464;gi|218511750;gi|10638222	gi|47523464;gi|218511750;gi|10638222	14;14;14	14;14;14	14;14;14	>gi|47523464|ref|NP_999353.1| dolichyl-diphosphooligosaccharide--protein glycosyltransferase 48 kDa subunit precursor [Sus scrofa];>gi|218511750|sp|Q29381.2|OST48_PIG RecName: Full=Dolichyl-diphosphooligosaccharide--protein glycosyltransferase 48 kDa subun	3	14	14	14	0	10	0	12	2	11	0	11	6	0	11	0	10	1	9	3	11	9	0	10	0	12	2	11	0	11	6	0	11	0	10	1	9	3	11	9	0	10	0	12
gi|75056105;gi|47522608;gi|10638226	gi|75056105;gi|47522608;gi|10638226	27;27;27	27;27;27	13;13;13	>gi|75056105|sp|Q9GL01.1|RPN2_PIG RecName: Full=Dolichyl-diphosphooligosaccharide--protein glycosyltransferase subunit 2; AltName: Full=Dolichyl-diphosphooligosaccharide--protein glycosyltransferase 63 kDa subunit; AltName: Full=Ribophorin II; Short=RPN-II	3	27	27	13	1	20	0	19	0	20	1	22	10	2	18	0	16	0	21	1	20	17	1	20	0	19	0	20	1	22	10	2	18	0	16	0	21	1	20	17	0	10	0	9
gi|146345485;gi|113205806;gi|106647496;CON__P06868	gi|146345485;gi|113205806;gi|106647496	25;25;25;5	25;25;25;5	25;25;25;5	>gi|146345485|sp|P06867.3|PLMN_PIG RecName: Full=Plasminogen; Contains: RecName: Full=Plasmin heavy chain A; Contains: RecName: Full=Activation peptide; Contains: RecName: Full=Plasmin heavy chain A, short form; Contains: RecName: Full=Plasmin light chain	4	25	25	25	0	10	0	4	0	7	0	7	1	0	16	0	23	0	4	0	5	3	0	10	0	4	0	7	0	7	1	0	16	0	23	0	4	0	5	3	0	10	0	4
gi|194018664;gi|106647532;gi|120564451;gi|9885437	gi|194018664;gi|106647532;gi|120564451	11;11;7;5	11;11;7;5	9;9;5;4	>gi|194018664|ref|NP_001123430.1| antithrombin-III precursor [Sus scrofa];>gi|106647532|gb|ABF82362.1| antithrombin protein [Sus scrofa];>gi|120564451|gb|ABM30151.1| antithrombin protein, partial [Sus scrofa]	4	11	11	9	1	3	0	1	4	0	2	5	4	3	4	0	9	0	0	0	4	4	1	3	0	1	4	0	2	5	4	3	4	0	9	0	0	0	4	4	1	3	0	1
gi|10719621;gi|17432595;gi|17432575;gi|17432568;gi|17432564;gi|17432559;gi|37039797;gi|37039795;gi|37039803;gi|37039789;gi|37691524;gi|37039801;gi|37039791;gi|34979821;gi|333034211;gi|19422008;gi|193735646;gi|18076259;gi|14275840;gi|38325068;gi|38325066;gi|38325064;gi|37039799;gi|37039787;gi|333034207;gi|2576323;gi|19422004;gi|63148272;gi|63148290;gi|63148286;gi|63148280;gi|63148278;gi|63148276;g…	gi|10719621	5;2;2;2;2;2;2;2;2;2;2;2;2;2;2;2;2;2;2;2;2;2;2;2;2;2;2;1;1;1;1;1;1;1;1;1;1;1;1;1;1;1;1;1;1;1;1;1;1;1;1;1;1	5;2;2;2;2;2;2;2;2;2;2;2;2;2;2;2;2;2;2;2;2;2;2;2;2;2;2;1;1;1;1;1;1;1;1;1;1;1;1;1;1;1;1;1;1;1;1;1;1;1;1;1;1	3;0;0;0;0;0;0;0;0;0;0;0;0;0;0;0;0;0;0;0;0;0;0;0;0;0;0;0;0;0;0;0;0;0;0;0;0;0;0;0;0;0;0;0;0;0;0;0;0;0;0;0;0	>gi|10719621|gb|AAG22074.1| env protein, partial [Sus scrofa]	53	5	5	3	0	1	0	0	0	0	0	0	0	0	1	0	0	0	0	0	0	0	0	1	0	0	0	0	0	0	0	0	1	0	0	0	0	0	0	0	0	1	0	0
gi|90655084;gi|198417718;gi|172072667;gi|118573790;gi|107770465	gi|90655084;gi|198417718;gi|172072667;gi|118573790;gi|107770465	1;1;1;1;1	1;1;1;1;1	1;1;1;1;1	>gi|90655084|gb|ABD96089.1| 3-hydroxy-3-methylglutaryl-coenzyme A reductase [Sus scrofa];>gi|198417718|gb|ACH87968.1| 3-hydroxy-3-methylglutaryl-coenzyme A reductase [Sus scrofa];>gi|172072667|ref|NP_001116460.1| 3-hydroxy-3-methylglutaryl-coenzyme A reduc	5	1	1	1	0	1	0	0	0	0	0	0	0	0	0	0	0	0	0	0	0	0	0	1	0	0	0	0	0	0	0	0	0	0	0	0	0	0	0	0	0	1	0	0
gi|51592147;gi|5107663;gi|5107662;gi|50514023;gi|50514022;gi|460417434;gi|460417433;gi|460417432;gi|433552012;gi|407280245;gi|406855619;gi|387766256;gi|387766255;gi|387766254;gi|387766253;gi|37928243;gi|37928239;gi|37928236;gi|334878488;gi|299688848;gi|27065055;gi|27065054;gi|27065053;gi|164621;gi|13096641;gi|13096640;gi|130759;gi|10835490	gi|51592147;gi|5107663;gi|5107662;gi|50514023;gi|50514022;gi|460417434;gi|460417433;gi|460417432;gi|433552012;gi|407280245;gi|406855619;gi|387766256;gi|387766255;gi|387766254;gi|387766253;gi|37928243;gi|37928239;gi|37928236;gi|334878488;gi|299688848;gi|27065055;gi|27065054;gi|27065053;gi|164621;gi|13096641;gi|13096640;gi|130759;gi|10835490	3;3;3;3;3;3;3;3;3;3;3;3;3;3;3;3;3;3;3;3;3;3;3;3;3;3;3;3	3;3;3;3;3;3;3;3;3;3;3;3;3;3;3;3;3;3;3;3;3;3;3;3;3;3;3;3	3;3;3;3;3;3;3;3;3;3;3;3;3;3;3;3;3;3;3;3;3;3;3;3;3;3;3;3	>gi|51592147|ref|NP_001004050.1| prolyl endopeptidase [Sus scrofa];>gi|5107663|pdb|1QFS|A Chain A, Prolyl Oligopeptidase From Porcine Muscle With Covalently Bound Inhibitor Z-Pro-Prolinal;>gi|5107662|pdb|1QFM|A Chain A, Prolyl Oligopeptidase From Porcine M	28	3	3	3	0	0	0	1	0	0	0	1	1	0	0	0	1	0	0	0	0	2	0	0	0	1	0	0	0	1	1	0	0	0	1	0	0	0	0	2	0	0	0	1
gi|75056555;gi|62768597;gi|108796070;gi|545854805;gi|83026499	gi|75056555;gi|62768597;gi|108796070;gi|545854805;gi|83026499	2;2;2;2;1	2;2;2;2;1	2;2;2;2;1	>gi|75056555|sp|Q52N47.1|ITM2B_PIG RecName: Full=Integral membrane protein 2B; AltName: Full=Immature BRI2; Short=imBRI2; AltName: Full=Transmembrane protein BRI; Short=Bri; Contains: RecName: Full=BRI2, membrane form; AltName: Full=Mature BRI2; Short=mBRI	5	2	2	2	0	0	0	0	0	1	0	0	0	0	0	0	0	0	0	0	0	0	0	0	0	0	0	1	0	0	0	0	0	0	0	0	0	0	0	0	0	0	0	0
gi|404333014;gi|71849670;gi|108884838;gi|157805127;gi|753704234;gi|303275121;gi|404313502;gi|404313500;gi|71849672;gi|47522778;gi|27528488;gi|212380331	gi|404333014;gi|71849670;gi|108884838;gi|157805127;gi|753704234;gi|303275121;gi|404313502;gi|404313500;gi|71849672;gi|47522778;gi|27528488	21;21;21;20;20;20;19;19;18;17;17;8	21;21;21;20;20;20;19;19;18;17;17;8	21;21;21;20;20;20;19;19;18;17;17;8	>gi|404333014|gb|AFR60310.1| CD163 protein [Sus scrofa];>gi|71849670|gb|AAZ50616.1| CD163 [Sus scrofa];>gi|108884838|sp|Q2VL90.1|C163A_PIG RecName: Full=Scavenger receptor cysteine-rich type 1 protein M130; AltName: CD_antigen=CD163; Contains: RecName: Ful	12	21	21	21	0	14	0	7	0	3	0	4	0	0	9	0	9	0	4	0	0	0	0	14	0	7	0	3	0	4	0	0	9	0	9	0	4	0	0	0	0	14	0	7
gi|927200382;gi|269949740;gi|11691910;gi|927200380;gi|86371179;gi|47523230;gi|364501601;gi|364501599;gi|364501597;gi|364501595;gi|364501593;gi|364501591;gi|364501589;gi|364501587;gi|364501585;gi|364501583;gi|269949738;gi|17865452;gi|13345185;gi|11691908;gi|108885169;gi|13603381;gi|37678177	gi|927200382;gi|269949740;gi|11691910;gi|927200380;gi|86371179;gi|47523230;gi|364501601;gi|364501599;gi|364501597;gi|364501595;gi|364501593;gi|364501591;gi|364501589;gi|364501587;gi|364501585;gi|364501583;gi|269949738;gi|17865452;gi|13345185;gi|11691908;gi|108885169;gi|13603381	3;3;3;3;3;3;3;3;3;3;3;3;3;3;3;3;3;3;3;3;3;2;1	3;3;3;3;3;3;3;3;3;3;3;3;3;3;3;3;3;3;3;3;3;2;1	3;3;3;3;3;3;3;3;3;3;3;3;3;3;3;3;3;3;3;3;3;2;1	>gi|927200382|ref|XP_013837378.1| PREDICTED: appetite-regulating hormone isoform X2 [Sus scrofa];>gi|269949740|emb|CBI12218.1| unnamed protein product [Sus scrofa];>gi|11691910|dbj|BAB19049.1| preproghrelin-27 [Sus scrofa];>gi|927200380|ref|XP_013837377.1|	23	3	3	3	0	0	0	0	0	0	0	0	3	0	0	0	0	0	0	0	0	3	0	0	0	0	0	0	0	0	3	0	0	0	0	0	0	0	0	3	0	0	0	0
gi|108935978;gi|927224283;gi|927209545;gi|545888262;gi|927221210;gi|545888256	gi|108935978;gi|927224283;gi|927209545	19;19;19;3;3;3	19;19;19;3;3;3	19;19;19;3;3;3	>gi|108935978|sp|Q58D68.2|ENPP6_PIG RecName: Full=Ectonucleotide pyrophosphatase/phosphodiesterase family member 6; Short=E-NPP 6; Short=NPP-6; AltName: Full=Choline-specific glycerophosphodiester phosphodiesterase; AltName: Full=Glycerophosphocholine chol	6	19	19	19	0	4	0	7	0	5	0	5	0	0	13	0	13	1	4	0	1	0	0	4	0	7	0	5	0	5	0	0	13	0	13	1	4	0	1	0	0	4	0	7
gi|83754918;gi|78101613;gi|78101611;gi|73536166;gi|73536159;gi|5821935;gi|4930035;gi|4930034;gi|46015903;gi|46015902;gi|422919118;gi|38493071;gi|353529993;gi|28373637;gi|27573961;gi|254839417;gi|23200333;gi|23200332;gi|23200311;gi|23200310;gi|21730247;gi|192988236;gi|189339550;gi|178847050;gi|16975403;gi|157879798;gi|146386650;gi|134104348;gi|134104347;gi|13096632;gi|112490459;gi|112490457;gi|109…	gi|83754918;gi|78101613;gi|78101611;gi|73536166;gi|73536159;gi|5821935;gi|4930035;gi|4930034;gi|46015903;gi|46015902;gi|422919118;gi|38493071;gi|353529993;gi|28373637;gi|27573961;gi|254839417;gi|23200333;gi|23200332;gi|23200311;gi|23200310;gi|21730247;gi|192988236;gi|189339550;gi|178847050;gi|16975403;gi|157879798;gi|146386650;gi|134104348;gi|134104347;gi|13096632;gi|112490459;gi|112490457;gi|109…	14;14;14;14;14;14;14;14;14;14;14;14;14;14;14;14;14;14;14;14;14;14;14;14;14;14;14;14;14;14;14;14;14;14;14;14;13;13;13;13;13;13;13;13;13;13;13;13;13;13;13;13;13;13;13;13;13;13;13;13;13;13;13;13;13;13;13;13;13;13;13;13;13;13;13;13;13;13;13;13;13;13;13;13;13;13;13;13;13;13;13;13;13;13;13;13;13;13;13;13;13;13;13;13;13;13;13;13;13;13;13;13;13;13;13;13;12;12;12;12;12	14;14;14;14;14;14;14;14;14;14;14;14;14;14;14;14;14;14;14;14;14;14;14;14;14;14;14;14;14;14;14;14;14;14;14;14;13;13;13;13;13;13;13;13;13;13;13;13;13;13;13;13;13;13;13;13;13;13;13;13;13;13;13;13;13;13;13;13;13;13;13;13;13;13;13;13;13;13;13;13;13;13;13;13;13;13;13;13;13;13;13;13;13;13;13;13;13;13;13;13;13;13;13;13;13;13;13;13;13;13;13;13;13;13;13;13;12;12;12;12;12	14;14;14;14;14;14;14;14;14;14;14;14;14;14;14;14;14;14;14;14;14;14;14;14;14;14;14;14;14;14;14;14;14;14;14;14;13;13;13;13;13;13;13;13;13;13;13;13;13;13;13;13;13;13;13;13;13;13;13;13;13;13;13;13;13;13;13;13;13;13;13;13;13;13;13;13;13;13;13;13;13;13;13;13;13;13;13;13;13;13;13;13;13;13;13;13;13;13;13;13;13;13;13;13;13;13;13;13;13;13;13;13;13;13;13;13;12;12;12;12;12	>gi|83754918|pdb|2D26|C Chain C, Active Site Distortion Is Sufficient For Proteinase Inhibit Second Crystal Structure Of Covalent Serpin-Proteinase Complex;>gi|78101613|pdb|2BLQ|A Chain A, Elastase After A High Dose X-Ray burn;>gi|78101611|pdb|2BLO|A Cha	121	14	14	14	11	4	12	1	12	3	12	6	4	8	0	7	0	10	1	10	0	1	11	4	12	1	12	3	12	6	4	8	0	7	0	10	1	10	0	1	11	4	12	1
gi|109290350	gi|109290350	19	1	1	>gi|109290350|gb|ABG29383.1| outer membrane protein M1 precursor [Mitsuokella multacida]^Agi|109290350^Agi|109290350^Agi|109290350	1	19	1	1	8	0	9	0	6	0	12	0	9	2	0	0	0	1	0	0	0	0	1	0	1	0	1	0	1	0	1	0	0	0	0	0	0	0	0	0	1	0	1	0
gi|893400;gi|2497487;gi|1096714;gi|350586231;gi|927226270	gi|893400;gi|2497487;gi|1096714;gi|350586231;gi|927226270	17;17;17;17;9	17;17;17;17;9	17;17;17;17;9	>gi|893400|dbj|BAA06130.1| UMP-CMP kinase [Sus scrofa];>gi|2497487|sp|Q29561.1|KCY_PIG RecName: Full=UMP-CMP kinase; AltName: Full=Deoxycytidylate kinase; Short=CK; Short=dCMP kinase; AltName: Full=Nucleoside-diphosphate kinase; AltName: Full=Uridine monop	5	17	17	17	0	6	0	10	0	2	0	5	11	0	9	0	10	0	5	0	6	10	0	6	0	10	0	2	0	5	11	0	9	0	10	0	5	0	6	10	0	6	0	10
gi|109895120;gi|992321172;gi|927209616;gi|927209612;gi|927209610;gi|82830862;gi|753702978;gi|545874023;gi|545874021;gi|545874019;gi|545874017;gi|529366990;gi|325492673;gi|311697783;gi|262065486;gi|210050417;gi|195537249;gi|169264968;gi|148230823;gi|325492711;gi|325492709;gi|210050423;gi|325492675;gi|160347553;gi|325492713;gi|325492677	gi|109895120;gi|992321172;gi|927209616;gi|927209612;gi|927209610;gi|82830862;gi|753702978;gi|545874023;gi|545874021;gi|545874019;gi|545874017;gi|529366990;gi|325492673;gi|311697783;gi|262065486;gi|210050417;gi|195537249;gi|169264968;gi|148230823	12;12;12;12;12;12;12;12;12;12;12;12;12;12;12;12;12;12;12;2;2;2;2;1;1;1	12;12;12;12;12;12;12;12;12;12;12;12;12;12;12;12;12;12;12;2;2;2;2;1;1;1	12;12;12;12;12;12;12;12;12;12;12;12;12;12;12;12;12;12;12;2;2;2;2;1;1;1	>gi|109895120|gb|ABG47421.1| Toll-like receptor 3 [Sus scrofa];>gi|992321172|gb|AMH85923.1| Toll-like receptor 3 [Sus scrofa];>gi|927209616|ref|XP_013839509.1| PREDICTED: toll-like receptor 3 isoform X1 [Sus scrofa];>gi|927209612|ref|XP_013839508.1| PREDIC	26	12	12	12	0	5	0	7	3	5	2	5	0	2	2	0	8	2	5	0	1	0	0	5	0	7	3	5	2	5	0	2	2	0	8	2	5	0	1	0	0	5	0	7
gi|113205858;gi|110006616	gi|113205858;gi|110006616	4;4	4;4	4;4	>gi|113205858|ref|NP_001038067.1| cystatin-C precursor [Sus scrofa];>gi|110006616|gb|ABG48755.1| cystatin C [Sus scrofa]	2	4	4	4	0	0	0	1	0	0	0	0	2	0	0	0	0	0	0	0	0	3	0	0	0	1	0	0	0	0	2	0	0	0	0	0	0	0	0	3	0	0	0	1
gi|927174019;gi|675970377;gi|675970231;gi|115502828;gi|113205854;gi|110006645	gi|927174019;gi|675970377;gi|675970231;gi|115502828;gi|113205854;gi|110006645	26;26;26;26;26;26	26;26;26;26;26;26	24;24;24;24;24;24	>gi|927174019|ref|XP_013834591.1| PREDICTED: 40S ribosomal protein S3 [Sus scrofa];>gi|675970377|pdb|4W28|D Chain D, Structure Of The Translating Mammalian Ribosome-sec61 Complex (this Entry Contains The Small Ribosomal Subunit);>gi|675970231|pdb|4W23|D Ch	6	26	26	24	0	15	0	14	0	18	0	17	12	1	12	0	10	0	14	0	14	14	0	15	0	14	0	18	0	17	12	1	12	0	10	0	14	0	14	14	0	13	0	12
gi|47523824;gi|2947100;gi|2498509;gi|1100737	gi|47523824;gi|2947100;gi|2498509;gi|1100737	6;6;6;6	6;6;6;6	6;6;6;6	>gi|47523824|ref|NP_999550.1| prostaglandin reductase 1 [Sus scrofa];>gi|2947100|gb|AAC39170.1| 15-oxoprostaglandin 13-reductase [Sus scrofa];>gi|2498509|sp|Q29073.1|PTGR1_PIG RecName: Full=Prostaglandin reductase 1; Short=PRG-1; AltName: Full=15-oxoprosta	4	6	6	6	0	0	0	0	0	0	0	0	3	0	0	0	0	0	0	0	0	4	0	0	0	0	0	0	0	0	3	0	0	0	0	0	0	0	0	4	0	0	0	0
gi|84514209;gi|83816981;gi|83320492;gi|311260176;gi|147225182;gi|110276961;gi|147225180;gi|147225181	gi|84514209;gi|83816981;gi|83320492;gi|311260176;gi|147225182;gi|110276961;gi|147225180;gi|147225181	4;4;4;4;4;4;2;2	4;4;4;4;4;4;2;2	4;4;4;4;4;4;2;2	>gi|84514209|gb|ABC59113.1| proteasome beta 9 subunit [Sus scrofa];>gi|83816981|ref|NP_001033050.1| proteasome subunit beta type-9 [Sus scrofa];>gi|83320492|gb|ABC02872.1| proteasome beta 9 subunit [Sus scrofa];>gi|311260176|ref|XP_003128374.1| PREDICTED:	8	4	4	4	0	1	0	1	1	1	0	2	3	0	2	0	0	0	1	0	2	2	0	1	0	1	1	1	0	2	3	0	2	0	0	0	1	0	2	2	0	1	0	1
gi|415463;gi|91694325;gi|90819632;gi|927105388;gi|90819628;gi|90819626;gi|147900047;gi|117660817;gi|110278917	gi|415463;gi|91694325;gi|90819632;gi|927105388;gi|90819628;gi|90819626;gi|147900047;gi|117660817;gi|110278917	4;4;4;4;4;4;4;4;4	4;4;4;4;4;4;4;4;4	4;4;4;4;4;4;4;4;4	>gi|415463|gb|AAB28132.1| cytochrome c oxidase subunit VIIc {N-terminal} [swine, intestine, Peptide, 47 aa];>gi|91694325|gb|ABE41807.1| cytochrome c oxidase subunit VIIc, partial [Sus scrofa];>gi|90819632|gb|ABD98461.1| cytochrome c oxidase subunit VIIc, p	9	4	4	4	1	3	0	3	3	3	2	3	2	2	3	0	3	2	3	0	3	2	1	3	0	3	3	3	2	3	2	2	3	0	3	2	3	0	3	2	1	3	0	3
gi|545799446;gi|223019599;gi|223019597;gi|147899784;gi|110287842;gi|190344037;gi|912917159;gi|68124034;gi|877864431;gi|222066102;gi|730370139;gi|954370647;gi|954370648;gi|37693471;gi|545834217;gi|804884567	gi|545799446;gi|223019599;gi|223019597;gi|147899784;gi|110287842;gi|190344037;gi|912917159;gi|68124034;gi|877864431	26;26;26;26;26;22;19;17;16;10;8;8;8;7;7;3	26;26;26;26;26;22;19;17;16;10;8;8;8;7;7;3	15;15;15;15;15;11;10;12;10;1;1;1;1;5;1;0	>gi|545799446|ref|XP_005654459.1| PREDICTED: elongation factor 1-alpha 1 isoform X1 [Sus scrofa];>gi|223019599|emb|CAX36487.1| eukaryotic translation elongation factor 1 alpha 1 [Sus scrofa];>gi|223019597|emb|CAX36486.1| eukaryotic translation elongation f	16	26	26	15	4	19	3	17	4	18	4	18	14	4	19	4	18	3	18	5	20	19	4	19	3	17	4	18	4	18	14	4	19	4	18	3	18	5	20	19	2	12	0	11
gi|114703738;gi|110431268;gi|85687558;gi|73531021	gi|114703738;gi|110431268;gi|85687558;gi|73531021	28;28;27;27	28;28;27;27	28;28;27;27	>gi|114703738|ref|NP_001041653.1| deleted in malignant brain tumors 1 protein precursor [Sus scrofa];>gi|110431268|emb|CAJ14977.1| deleted in malignant brain tumors 1 protein [Sus scrofa];>gi|85687558|sp|Q4A3R3.1|DMBT1_PIG RecName: Full=Deleted in malignan	4	28	28	28	10	13	10	11	11	2	8	3	18	17	13	13	16	16	2	13	2	17	10	13	10	11	11	2	8	3	18	17	13	13	16	16	2	13	2	17	10	13	10	11
gi|3928503;gi|347448741;gi|347448727;gi|347448713;gi|347448699;gi|347448685;gi|347448671;gi|347448657;gi|347448643;gi|347448629;gi|347448615;gi|33320953;gi|33320939;gi|33320925;gi|33320911;gi|33320897;gi|33320883;gi|33320869;gi|33320855;gi|33320841;gi|33320827;gi|33320813;gi|33320799;gi|33320785;gi|33320771;gi|33320757;gi|33320743;gi|33320729;gi|33320715;gi|33320701;gi|33320687;gi|223972363;gi|15…	gi|3928503;gi|347448741;gi|347448727;gi|347448713;gi|347448699;gi|347448685;gi|347448671;gi|347448657;gi|347448643;gi|347448629;gi|347448615;gi|33320953;gi|33320939;gi|33320925;gi|33320911;gi|33320897;gi|33320883;gi|33320869;gi|33320855;gi|33320841;gi|33320827;gi|33320813;gi|33320799;gi|33320785;gi|33320771;gi|33320757;gi|33320743;gi|33320729;gi|33320715;gi|33320701;gi|33320687;gi|223972363;gi|15…	11;11;11;11;11;11;11;11;11;11;11;11;11;11;11;11;11;11;11;11;11;11;11;11;11;11;11;11;11;11;11;11;11;11;11;11;11;11;11	1;1;1;1;1;1;1;1;1;1;1;1;1;1;1;1;1;1;1;1;1;1;1;1;1;1;1;1;1;1;1;1;1;1;1;1;1;1;1	1;1;1;1;1;1;1;1;1;1;1;1;1;1;1;1;1;1;1;1;1;1;1;1;1;1;1;1;1;1;1;1;1;1;1;1;1;1;1	>gi|3928503|emb|CAA05232.1| cytochrome oxidase subunit II (mitochondrion) [Sus scrofa];>gi|347448741|gb|AEO93053.1| cytochrome c oxidase subunit II (mitochondrion) [Sus scrofa];>gi|347448727|gb|AEO93040.1| cytochrome c oxidase subunit II (mitochondrion) [S	39	11	1	1	3	10	0	9	4	9	0	8	3	3	10	1	9	4	8	2	8	4	0	1	0	1	0	0	0	0	0	0	1	0	1	0	0	0	0	0	0	1	0	1
gi|118403912;gi|110617808;CON__Q95121	gi|118403912;gi|110617808;CON__Q95121	4;4;2	4;4;2	4;4;2	>gi|118403912|ref|NP_001072130.1| pigment epithelium-derived factor precursor [Sus scrofa];>gi|110617808|gb|ABG78618.1| pigment epithelium-derived factor [Sus scrofa];>Q95121 SWISS-PROT:Q95121 (Bos taurus) Pigment epithelium-derived factor precursor	3	4	4	4	0	1	0	1	0	0	0	0	1	0	0	0	1	0	1	0	0	0	0	1	0	1	0	0	0	0	1	0	0	0	1	0	1	0	0	0	0	1	0	1
gi|47523048;gi|18202922;gi|11065896;CON__Q28107	gi|47523048;gi|18202922;gi|11065896;CON__Q28107	4;4;4;2	4;4;4;2	4;4;4;2	>gi|47523048|ref|NP_999285.1| coagulation factor V precursor [Sus scrofa];>gi|18202922|sp|Q9GLP1.1|FA5_PIG RecName: Full=Coagulation factor V; AltName: Full=Activated protein C cofactor; Contains: RecName: Full=Coagulation factor V heavy chain; Contains: R	4	4	4	4	0	0	0	0	0	1	0	0	0	0	0	0	3	0	0	0	0	0	0	0	0	0	0	1	0	0	0	0	0	0	3	0	0	0	0	0	0	0	0	0
gi|47523046;gi|3882343;gi|120564443;gi|110825776;gi|415513;gi|12055551	gi|47523046;gi|3882343;gi|120564443;gi|110825776;gi|415513;gi|12055551	6;6;6;6;5;4	6;6;6;6;5;4	6;6;6;6;5;4	>gi|47523046|ref|NP_999284.1| acyl-CoA-binding protein [Sus scrofa];>gi|3882343|dbj|BAA34531.1| endozepine [Sus scrofa];>gi|120564443|gb|ABM30147.1| endozepine [Sus scrofa];>gi|110825776|sp|P12026.2|ACBP_PIG RecName: Full=Acyl-CoA-binding protein; Short=AC	6	6	6	6	0	0	0	1	0	1	0	3	4	0	1	0	0	0	1	0	1	3	0	0	0	1	0	1	0	3	4	0	1	0	0	0	1	0	1	3	0	0	0	1
gi|122133333;gi|118403902;gi|110832720	gi|122133333;gi|118403902;gi|110832720	3;3;3	3;3;3	3;3;3	>gi|122133333|sp|Q0PIT9.1|NNRE_PIG RecName: Full=NAD(P)H-hydrate epimerase; AltName: Full=Apolipoprotein A-I-binding protein; Short=AI-BP; AltName: Full=NAD(P)HX epimerase; Flags: Precursor;>gi|118403902|ref|NP_001072132.1| NAD(P)H-hydrate epimerase precur	3	3	3	3	0	1	0	2	0	0	0	2	0	0	0	0	1	0	0	0	0	0	0	1	0	2	0	0	0	2	0	0	0	0	1	0	0	0	0	0	0	1	0	2
gi|753704266;gi|38322751;gi|148613355;gi|147903595;gi|118627574;gi|110832818;gi|350595294;gi|350596747	gi|753704266;gi|38322751;gi|148613355;gi|147903595;gi|118627574;gi|110832818;gi|350595294;gi|350596747	7;7;7;7;7;7;7;7	5;5;5;5;5;5;5;5	5;5;5;5;5;5;5;5	>gi|753704266|gb|JAG69677.1| capping protein (actin filament) muscle Z-line, alpha 2 [Sus scrofa domesticus];>gi|38322751|gb|AAR16302.1| capping protein (actin filament) muscle Z-line, alpha 2 [Sus scrofa];>gi|148613355|gb|ABQ96221.1| F-actin capping prote	8	7	5	5	0	5	0	5	0	3	0	3	5	1	3	0	4	0	2	0	2	5	0	4	0	4	0	2	0	2	4	0	2	0	3	0	2	0	1	4	0	4	0	4
gi|51315703;gi|47523930;gi|40846450;gi|38322749;gi|110962347;gi|211908482;gi|90111847;gi|80971514;gi|63145965;gi|63145963	gi|51315703;gi|47523930;gi|40846450;gi|38322749;gi|110962347	4;4;4;4;4;1;1;1;1;1	4;4;4;4;4;1;1;1;1;1	4;4;4;4;4;1;1;1;1;1	>gi|51315703|sp|Q6RVA9.1|CAV1_PIG RecName: Full=Caveolin-1;>gi|47523930|ref|NP_999603.1| caveolin-1 [Sus scrofa];>gi|40846450|gb|AAR92481.1| caveolin 1 [Sus scrofa];>gi|38322749|gb|AAR16300.1| caveolin 1 [Sus scrofa];>gi|110962347|gb|ABH03043.1| caveolin 1	10	4	4	4	0	3	0	3	0	2	0	2	1	0	1	0	4	2	2	0	2	0	0	3	0	3	0	2	0	2	1	0	1	0	4	2	2	0	2	0	0	3	0	3
gi|92790358;gi|92790356;gi|160420261;gi|129279017;gi|122144805;gi|111038265	gi|92790358;gi|92790356;gi|160420261;gi|129279017;gi|122144805;gi|111038265	3;3;3;3;3;3	3;3;3;3;3;3	3;3;3;3;3;3	>gi|92790358|emb|CAJ38565.1| integrin beta 6 subunit precursor [Sus scrofa];>gi|92790356|emb|CAJ38564.1| integrin beta 6 subunit precursor [Sus scrofa];>gi|160420261|ref|NP_001090892.1| integrin beta-6 precursor [Sus scrofa];>gi|129279017|gb|ABO28923.1| in	6	3	3	3	0	0	0	0	0	0	0	0	0	0	0	0	0	0	0	0	0	3	0	0	0	0	0	0	0	0	0	0	0	0	0	0	0	0	0	3	0	0	0	0
gi|111073867;gi|504061293	gi|111073867;gi|504061293	11;10	11;10	0;0	>gi|111073867|dbj|BAF02542.1| phosphoglycerate kinase [Streptococcus equinus]^Agi|111073867;>gi|504061293|ref|WP_014295287.1| phosphoglycerate kinase [Streptococcus macedonicus]	2	11	11	0	0	0	0	0	0	0	0	0	0	3	0	4	0	10	0	9	0	0	0	0	0	0	0	0	0	0	0	3	0	4	0	10	0	9	0	0	0	0	0	0
gi|545875936;gi|545875934;gi|927211736;gi|154147592;gi|111146894	gi|545875936;gi|545875934;gi|927211736;gi|154147592;gi|111146894	1;1;1;1;1	1;1;1;1;1	1;1;1;1;1	>gi|545875936|ref|XP_005672335.1| PREDICTED: eukaryotic translation initiation factor 4E type 2 isoform X3 [Sus scrofa];>gi|545875934|ref|XP_005672334.1| PREDICTED: eukaryotic translation initiation factor 4E type 2 isoform X2 [Sus scrofa];>gi|927211736|re	5	1	1	1	0	1	0	1	0	0	0	1	0	0	1	0	0	0	0	0	0	0	0	1	0	1	0	0	0	1	0	0	1	0	0	0	0	0	0	0	0	1	0	1
gi|115312276;gi|111182881;gi|156447583;gi|464909947;gi|464909997;gi|927171001;gi|927170997	gi|115312276;gi|111182881;gi|156447583;gi|464909947	9;9;9;6;4;1;1	9;9;9;6;4;1;1	9;9;9;6;4;1;1	>gi|115312276|ref|NP_001041697.1| nuclear factor NF-kappa-B p105 subunit [Sus scrofa];>gi|111182881|gb|ABH07786.1| nuclear factor kappa-B 1 [Sus scrofa];>gi|156447583|gb|ABU63584.1| nuclear factor of kappa light polypeptide enhancer in B-cells 1 [Sus scrof	7	9	9	9	0	6	0	2	0	1	0	1	0	0	3	0	3	0	2	0	4	0	0	6	0	2	0	1	0	1	0	0	3	0	3	0	2	0	4	0	0	6	0	2
gi|927220030;gi|47523806;gi|11125369;gi|11125366;gi|927220037;gi|927220035;gi|545886886;gi|545886883;gi|545886880;gi|11125367;gi|927220028;gi|17979617	gi|927220030;gi|47523806;gi|11125369;gi|11125366;gi|927220037;gi|927220035;gi|545886886;gi|545886883;gi|545886880;gi|11125367;gi|927220028;gi|17979617	9;9;9;9;7;7;7;7;7;7;7;5	9;9;9;9;7;7;7;7;7;7;7;5	9;9;9;9;7;7;7;7;7;7;7;5	>gi|927220030|ref|XP_013846456.1| PREDICTED: four and a half LIM domains protein 1 isoform X2 [Sus scrofa];>gi|47523806|ref|NP_999540.1| four and a half LIM domains protein 1 [Sus scrofa];>gi|11125369|emb|CAC15066.1| four and a half LIM domains 1 protein,	12	9	9	9	0	3	0	5	0	1	0	4	1	0	3	0	8	0	1	0	7	1	0	3	0	5	0	1	0	4	1	0	3	0	8	0	1	0	7	1	0	3	0	5
gi|111610630;gi|329744596;gi|294988735;gi|545865618	gi|111610630;gi|329744596;gi|294988735;gi|545865618	2;2;2;2	2;2;2;2	2;2;2;2	>gi|111610630|gb|ABH11713.1| mucin 4, partial [Sus scrofa];>gi|329744596|ref|NP_001193273.1| mucin-4 precursor [Sus scrofa];>gi|294988735|gb|ADF57181.1| mucin 4 transcript variant 4 [Sus scrofa];>gi|545865618|ref|XP_005670193.1| PREDICTED: mucin-4 isoform	4	2	2	2	0	0	0	0	0	0	0	0	0	0	0	0	2	0	0	0	0	0	0	0	0	0	0	0	0	0	0	0	0	0	2	0	0	0	0	0	0	0	0	0
gi|545842191;gi|118403882;gi|112361354;gi|113196921;gi|954373038;gi|927184527;gi|927184520;gi|927184516;gi|927184512;gi|927184508;gi|927184506;gi|545852318;gi|545852315;gi|162319700;gi|122143204;gi|118403880;gi|112361352;gi|730378317;gi|669323277;gi|669314051	gi|545842191;gi|118403882;gi|112361354	3;3;3;1;1;1;1;1;1;1;1;1;1;1;1;1;1;1;1;1	3;3;3;1;1;1;1;1;1;1;1;1;1;1;1;1;1;1;1;1	3;3;3;1;1;1;1;1;1;1;1;1;1;1;1;1;1;1;1;1	>gi|545842191|ref|XP_005666397.1| PREDICTED: presenilin-1 isoform X1 [Sus scrofa];>gi|118403882|ref|NP_001072135.1| presenilin-1 [Sus scrofa];>gi|112361354|gb|ABI15723.1| presenilin 1 [Sus scrofa]	20	3	3	3	0	2	0	1	0	0	0	1	0	0	1	0	1	0	1	0	1	1	0	2	0	1	0	0	0	1	0	0	1	0	1	0	1	0	1	1	0	2	0	1
gi|927197601;gi|753703386;gi|75074354;gi|545859632;gi|545859629;gi|47523580;gi|11276042;gi|449824016	gi|927197601;gi|753703386;gi|75074354;gi|545859632;gi|545859629;gi|47523580;gi|11276042	6;6;6;6;6;6;6;1	6;6;6;6;6;6;6;1	6;6;6;6;6;6;6;1	>gi|927197601|ref|XP_013845457.1| PREDICTED: platelet-activating factor acetylhydrolase IB subunit alpha isoform X1 [Sus scrofa];>gi|753703386|gb|JAG69304.1| platelet-activating factor acetylhydrolase 1b, regulatory subunit 1 (45kDa) [Sus scrofa domesticus	8	6	6	6	0	0	0	0	0	0	0	0	2	0	0	0	1	0	0	0	0	3	0	0	0	0	0	0	0	0	2	0	0	0	1	0	0	0	0	3	0	0	0	0
gi|112790143;gi|601117419;gi|317016900;gi|270048055;gi|270048053;gi|163141084;gi|148229132;gi|133874469;gi|122939054	gi|112790143;gi|601117419;gi|317016900;gi|270048055;gi|270048053;gi|163141084;gi|148229132;gi|133874469;gi|122939054	1;1;1;1;1;1;1;1;1	1;1;1;1;1;1;1;1;1	1;1;1;1;1;1;1;1;1	>gi|112790143|gb|ABI21831.1| interferon regulatory factor 7, partial [Sus scrofa];>gi|601117419|gb|AHN82308.1| interferon regulatory factor 7 [Sus scrofa];>gi|317016900|gb|ADU85978.1| interferon regulatory factor 7 [Sus scrofa];>gi|270048055|gb|ACZ58380.1|	9	1	1	1	0	1	0	1	0	0	0	1	0	0	0	0	0	0	0	0	0	0	0	1	0	1	0	0	0	1	0	0	0	0	0	0	0	0	0	0	0	1	0	1
gi|927106860;gi|927106857;gi|927106855;gi|927106853;gi|927106851;gi|927106849;gi|545812913;gi|545812909;gi|118403868;gi|112821182	gi|927106860;gi|927106857;gi|927106855;gi|927106853;gi|927106851;gi|927106849;gi|545812913;gi|545812909;gi|118403868;gi|112821182	10;10;10;10;10;10;10;10;10;10	10;10;10;10;10;10;10;10;10;10	10;10;10;10;10;10;10;10;10;10	>gi|927106860|ref|XP_013847272.1| PREDICTED: alpha-1,3-mannosyl-glycoprotein 2-beta-N-acetylglucosaminyltransferase isoform X1 [Sus scrofa];>gi|927106857|ref|XP_013847267.1| PREDICTED: alpha-1,3-mannosyl-glycoprotein 2-beta-N-acetylglucosaminyltransferase	10	10	10	10	0	5	0	3	0	3	0	5	0	0	4	0	4	0	3	0	3	0	0	5	0	3	0	3	0	5	0	0	4	0	4	0	3	0	3	0	0	5	0	3
gi|545836403;gi|118403870;gi|112821184;gi|927151513	gi|545836403;gi|118403870;gi|112821184;gi|927151513	2;2;2;2	2;2;2;2	2;2;2;2	>gi|545836403|ref|XP_005665509.1| PREDICTED: protein O-linked-mannose beta-1,2-N-acetylglucosaminyltransferase 1 isoform X2 [Sus scrofa];>gi|118403870|ref|NP_001072137.1| protein O-linked-mannose beta-1,2-N-acetylglucosaminyltransferase 1 [Sus scrofa];>gi|	4	2	2	2	0	1	0	1	0	1	0	1	0	0	1	0	2	0	0	0	0	0	0	1	0	1	0	1	0	1	0	0	1	0	2	0	0	0	0	0	0	1	0	1
gi|577494;gi|47522636;gi|300557343;gi|298553397;gi|298547179;gi|259665700;gi|112976;gi|2392159;gi|2392158;gi|2392157;gi|2392156	gi|577494;gi|47522636;gi|300557343;gi|298553397;gi|298547179;gi|259665700;gi|112976;gi|2392159;gi|2392158;gi|2392157;gi|2392156	10;10;10;10;10;10;10;9;9;9;9	10;10;10;10;10;10;10;9;9;9;9	10;10;10;10;10;10;10;9;9;9;9	>gi|577494|gb|AAA53531.1| cytosolic aspartate aminotransferase [Sus scrofa];>gi|47522636|ref|NP_999092.1| aspartate aminotransferase, cytoplasmic [Sus scrofa];>gi|300557343|emb|CBV09643.1| unnamed protein product [Sus scrofa];>gi|298553397|emb|CBN65917.1|	11	10	10	10	0	0	0	3	0	0	0	2	3	0	1	0	4	0	0	0	1	3	0	0	0	3	0	0	0	2	3	0	1	0	4	0	0	0	1	3	0	0	0	3
gi|148234672;gi|112980813	gi|148234672;gi|112980813	3;3	3;3	3;3	>gi|148234672|ref|NP_001090881.1| porphobilinogen deaminase [Sus scrofa];>gi|112980813|gb|ABI29188.1| hydroxymethylbilane synthase [Sus scrofa]	2	3	3	3	0	1	0	1	0	0	0	1	2	0	1	0	3	0	0	0	0	0	0	1	0	1	0	0	0	1	2	0	1	0	3	0	0	0	0	0	0	1	0	1
gi|4809241;gi|85542050;gi|74024903;gi|71842219;gi|166209293;gi|112980815;gi|1399282;gi|1661110;gi|77176672	gi|4809241;gi|85542050;gi|74024903;gi|71842219;gi|166209293;gi|112980815;gi|1399282;gi|1661110	5;5;5;5;5;5;4;4;2	5;5;5;5;5;5;4;4;2	5;5;5;5;5;5;4;4;2	>gi|4809241|gb|AAD30159.1| hypoxanthine phosphoribosyltransferase, partial [Sus scrofa];>gi|85542050|sp|Q45FY6.3|HPRT_PIG RecName: Full=Hypoxanthine-guanine phosphoribosyltransferase; Short=HGPRT; Short=HGPRTase;>gi|74024903|ref|NP_001027548.1| hypoxanthin	9	5	5	5	0	0	0	1	0	0	0	2	0	0	1	0	4	0	0	0	0	0	0	0	0	1	0	0	0	2	0	0	1	0	4	0	0	0	0	0	0	0	0	1
gi|112980819	gi|112980819	42	2	2	>gi|112980819|gb|ABI29191.1| mitochondrial succinate dehydrogenase complex subunit A, partial [Sus scrofa]	1	42	2	2	4	29	1	24	17	29	10	20	9	7	21	3	21	15	27	6	20	15	0	0	0	0	1	0	0	0	0	0	0	0	0	0	0	0	0	0	0	0	0	0
gi|47522630;gi|300557595;gi|259665952;gi|164376;gi|112985;gi|223046;gi|966710371	gi|47522630;gi|300557595;gi|259665952;gi|164376;gi|112985	19;19;19;19;19;9;1	19;19;19;19;19;9;1	5;5;5;5;5;2;1	>gi|47522630|ref|NP_999093.1| aspartate aminotransferase, mitochondrial precursor [Sus scrofa];>gi|300557595|emb|CBV09769.1| unnamed protein product [Sus scrofa];>gi|259665952|emb|CBF96249.1| unnamed protein product [Sus scrofa];>gi|164376|gb|AAA30999.1| a	7	19	19	5	0	7	0	4	7	14	4	10	9	0	5	0	13	2	3	2	6	9	0	7	0	4	7	14	4	10	9	0	5	0	13	2	3	2	6	9	0	2	0	1
gi|147225186;gi|113196863;gi|311260174;gi|147225184;gi|147225185;gi|47522620;gi|4545092;gi|115394802;gi|3122620	gi|147225186;gi|113196863;gi|311260174;gi|147225184;gi|147225185;gi|47522620;gi|4545092;gi|115394802	4;4;4;4;3;3;3;2;1	4;4;4;4;3;3;3;2;1	4;4;4;4;3;3;3;2;1	>gi|147225186|emb|CAN13318.1| proteasome (prosome, macropain) subunit, beta type, 8 (large multifunctional protease 7) [Sus scrofa];>gi|113196863|gb|ABI31729.1| low molecular mass protein 7, partial [Sus scrofa];>gi|311260174|ref|XP_001924154.2| PREDICTED:	9	4	4	4	0	1	0	2	0	1	0	2	2	0	2	0	2	0	2	0	3	3	0	1	0	2	0	1	0	2	2	0	2	0	2	0	2	0	3	3	0	1	0	2
gi|121485839;gi|121485837;gi|121485831;gi|113197111;gi|145559667;gi|121485833;gi|145559663;gi|121485841;gi|121485835;gi|145559669	gi|121485839;gi|121485837;gi|121485831;gi|113197111;gi|145559667;gi|121485833;gi|145559663;gi|121485841;gi|121485835;gi|145559669	20;20;20;20;18;18;17;17;17;16	2;2;2;2;2;1;1;2;0;2	1;1;1;1;1;0;0;1;0;1	>gi|121485839|gb|ABM54829.1| MHC class I antigen [Sus scrofa];>gi|121485837|gb|ABM54828.1| MHC class I antigen [Sus scrofa];>gi|121485831|gb|ABM54825.1| MHC class I antigen [Sus scrofa];>gi|113197111|gb|ABI31814.1| MHC class I antigen [Sus scrofa];>gi|1455	10	20	2	1	3	13	2	12	10	13	7	13	11	6	8	4	9	5	8	5	8	9	0	1	0	0	1	1	1	1	1	0	0	0	1	0	1	0	0	1	0	0	0	0
gi|113197113;gi|112292689;gi|145408200;gi|145408204;gi|145559665;gi|125747002;gi|211926967;gi|2252589;gi|4539287;gi|2252606;gi|2252582;gi|927154289;gi|2252603;gi|927154977;gi|545838472;gi|47523304;gi|40218065;gi|2252598;gi|125747006;gi|334855191;gi|6624730;gi|334855189;gi|291059149	gi|113197113;gi|112292689;gi|145408200;gi|145408204;gi|145559665	20;19;17;14;11;5;5;4;4;4;4;4;3;2;2;2;2;1;1;1;1;1;1	1;1;1;0;0;1;0;0;0;0;0;0;0;0;0;0;0;0;0;0;0;0;0	0;0;0;0;0;0;0;0;0;0;0;0;0;0;0;0;0;0;0;0;0;0;0	>gi|113197113|gb|ABI31815.1| MHC class I antigen [Sus scrofa];>gi|112292689|gb|ABI14824.1| MHC class I antigen [Sus scrofa];>gi|145408200|gb|ABP65662.1| MHC class I antigen [Sus scrofa];>gi|145408204|gb|ABP65664.1| MHC class I antigen [Sus scrofa];>gi|1455	23	20	1	0	3	10	2	10	7	9	4	9	8	5	11	3	11	10	10	6	11	10	0	1	0	1	0	0	0	0	0	0	0	0	0	0	0	0	0	0	0	0	0	0
gi|927154903;gi|927154899;gi|6624729;gi|164573;gi|927154895;gi|40218063;gi|38503452;gi|37499747;gi|291059135;gi|29027453;gi|29027451;gi|20378728;gi|20378710;gi|20378708;gi|20378706;gi|168208370;gi|168208368;gi|168208366;gi|168208364;gi|165973424;gi|121485879;gi|121485877;gi|121485875;gi|121485873;gi|121485871;gi|121485869;gi|121485867;gi|121485865;gi|121485863;gi|115394667;gi|113197127;gi|1131971…	gi|927154903;gi|927154899;gi|6624729;gi|164573;gi|927154895;gi|40218063;gi|38503452;gi|37499747;gi|291059135;gi|29027453;gi|29027451;gi|20378728;gi|20378710;gi|20378708;gi|20378706;gi|168208370;gi|168208368;gi|168208366;gi|168208364;gi|165973424;gi|121485879;gi|121485877;gi|121485875;gi|121485873;gi|121485871;gi|121485869;gi|121485867;gi|121485865;gi|121485863;gi|115394667;gi|113197127;gi|1131971…	4;4;4;4;4;4;4;4;4;4;4;4;4;4;4;4;4;4;4;4;4;4;4;4;4;4;4;4;4;4;4;4;4;3;3;3;2;2;1	3;3;3;3;3;3;3;3;3;3;3;3;3;3;3;3;3;3;3;3;3;3;3;3;3;3;3;3;3;3;3;3;3;2;2;2;1;2;1	3;3;3;3;3;3;3;3;3;3;3;3;3;3;3;3;3;3;3;3;3;3;3;3;3;3;3;3;3;3;3;3;3;2;2;2;1;2;1	>gi|927154903|ref|XP_013833074.1| PREDICTED: MHC class I antigen 6 isoform X3 [Sus scrofa];>gi|927154899|ref|XP_013833073.1| PREDICTED: MHC class I antigen 6 isoform X2 [Sus scrofa];>gi|6624729|emb|CAB63857.1| non classical MHC class I antigen [Sus scrofa]	39	4	3	3	0	4	0	2	1	1	1	2	1	1	1	0	1	1	1	1	1	1	0	3	0	1	0	0	0	1	0	0	0	0	0	0	0	0	0	0	0	3	0	1
gi|668592296;gi|66796205;gi|3776136;gi|20378748;gi|113197135;gi|54633293;gi|533112264;gi|66796201;gi|32699974;gi|29124712;gi|20378750;gi|280987250;gi|558701335;gi|668592268;gi|66796203;gi|18652164;gi|168208388;gi|1145781;gi|20378740;gi|189514160;gi|165973416;gi|164578;gi|164569;gi|122243;gi|538775712;gi|533112254;gi|170172450;gi|11640765;gi|155604127;gi|684650791;gi|280987242;gi|205363858;gi|2053…	gi|668592296;gi|66796205;gi|3776136;gi|20378748;gi|113197135;gi|54633293;gi|533112264;gi|66796201;gi|32699974;gi|29124712;gi|20378750;gi|280987250;gi|558701335;gi|668592268;gi|66796203;gi|18652164;gi|168208388	18;18;18;18;18;13;13;13;13;13;13;10;10;9;9;9;9;8;8;8;8;8;8;8;7;6;6;5;5;4;4;4;4;4;3;3;3;2;2;2;2	18;18;18;18;18;13;13;13;13;13;13;10;10;9;9;9;9;8;8;8;8;8;8;8;7;6;6;5;5;4;4;4;4;4;3;3;3;2;2;2;2	4;4;4;4;4;4;4;0;0;0;0;4;0;0;0;0;0;4;0;0;0;0;0;0;0;0;0;1;0;0;0;0;0;0;0;0;0;0;0;0;0	>gi|668592296|gb|AIH07188.1| MHC class II antigen [Sus scrofa];>gi|66796205|dbj|BAD99120.1| MHC class II histocompatibility antigen SLA-DQB1 [Sus scrofa];>gi|3776136|dbj|BAA33887.1| MHC class II [Sus scrofa];>gi|20378748|gb|AAM20968.1|AF464029_1 MHC class	41	18	18	4	2	12	0	11	4	12	1	11	6	1	14	1	12	7	11	2	10	10	2	12	0	11	4	12	1	11	6	1	14	1	12	7	11	2	10	10	0	1	0	1
gi|545857831;gi|927195241;gi|927195237;gi|91208331;gi|753704302;gi|71360932;gi|113205568	gi|545857831;gi|927195241;gi|927195237;gi|91208331;gi|753704302;gi|71360932;gi|113205568	2;2;2;2;2;2;2	2;2;2;2;2;2;2	2;2;2;2;2;2;2	>gi|545857831|ref|XP_005668850.1| PREDICTED: beclin-1 isoform X3 [Sus scrofa];>gi|927195241|ref|XP_013836387.1| PREDICTED: beclin-1 isoform X2 [Sus scrofa];>gi|927195237|ref|XP_013836386.1| PREDICTED: beclin-1 isoform X1 [Sus scrofa];>gi|91208331|sp|Q4A1L5	7	2	2	2	0	1	0	0	0	1	0	0	0	0	0	0	1	0	1	0	0	0	0	1	0	0	0	1	0	0	0	0	0	0	1	0	1	0	0	0	0	1	0	0
gi|55983054;gi|225719949;gi|113205586;gi|545823152;gi|196475696;gi|55983056	gi|55983054;gi|225719949;gi|113205586;gi|545823152;gi|196475696	3;3;3;3;3;1	3;3;3;3;3;1	3;3;3;3;3;1	>gi|55983054|gb|AAV69969.1| proteasome 26S subunit non-ATPase 4 [Sus scrofa];>gi|225719949|gb|ACO15806.1| proteasome 26S non-ATPase subunit 4 (predicted) [Dasypus novemcinctus];>gi|113205586|ref|NP_001038000.1| 26S proteasome non-ATPase regulatory subunit	6	3	3	3	0	2	0	1	0	1	0	1	1	0	1	0	1	0	0	0	1	1	0	2	0	1	0	1	0	1	1	0	1	0	1	0	0	0	1	1	0	2	0	1
gi|84322432;gi|118573267;gi|113205598	gi|84322432;gi|118573267;gi|113205598	6;6;6	2;2;2	2;2;2	>gi|84322432|gb|ABC55723.1| neuroblastoma ras oncogene [Sus scrofa];>gi|118573267|sp|Q2MJK3.1|RASN_PIG RecName: Full=GTPase NRas; AltName: Full=Transforming protein N-Ras; Flags: Precursor;>gi|113205598|ref|NP_001038002.1| GTPase NRas precursor [Sus scrofa	3	6	2	2	0	2	0	2	0	1	0	2	1	0	2	0	2	0	1	0	0	2	0	1	0	1	0	0	0	1	0	0	0	0	1	0	0	0	0	0	0	1	0	1
gi|84688557;gi|122142902;gi|113205600	gi|84688557;gi|122142902;gi|113205600	26;26;26	26;26;26	1;1;1	>gi|84688557|gb|ABB71823.2| guanine nucleotide binding protein alpha 11 [Sus scrofa];>gi|122142902|sp|Q2XSV9.2|GNA11_PIG RecName: Full=Guanine nucleotide-binding protein subunit alpha-11; Short=G alpha-11; Short=G-protein subunit alpha-11;>gi|113205600|ref	3	26	26	1	1	10	1	12	3	16	1	17	5	2	8	0	12	3	13	0	14	7	1	10	1	12	3	16	1	17	5	2	8	0	12	3	13	0	14	7	0	0	0	0
gi|85542092;gi|56384243;gi|113205608;gi|675970327;gi|675970274;gi|675970182;gi|675970132	gi|85542092;gi|56384243;gi|113205608;gi|675970327;gi|675970274;gi|675970182;gi|675970132	18;18;18;11;11;11;11	18;18;18;11;11;11;11	18;18;18;11;11;11;11	>gi|85542092|sp|Q2YGT9.3|RL6_PIG RecName: Full=60S ribosomal protein L6;>gi|56384243|gb|AAV85770.1| ribosomal protein L6 [Sus scrofa];>gi|113205608|ref|NP_001038007.1| 60S ribosomal protein L6 [Sus scrofa];>gi|675970327|pdb|4W27|E Chain E, Structure Of The	7	18	18	18	0	12	0	13	5	14	1	14	10	0	10	0	9	1	10	0	14	12	0	12	0	13	5	14	1	14	10	0	10	0	9	1	10	0	14	12	0	12	0	13
gi|90101415;gi|85542814;gi|113205612;gi|927210496;gi|565323064;gi|966671617;gi|966713632	gi|90101415;gi|85542814;gi|113205612;gi|927210496	15;15;15;14;6;2;1	15;15;15;14;6;2;1	15;15;15;14;6;2;1	>gi|90101415|sp|Q2L969.1|MTX2_PIG RecName: Full=Metaxin-2; AltName: Full=Mitochondrial outer membrane import complex protein 2;>gi|85542814|gb|ABC71323.1| metaxin 2 [Sus scrofa];>gi|113205612|ref|NP_001038006.1| metaxin-2 [Sus scrofa];>gi|927210496|ref|XP_	7	15	15	15	0	5	0	5	0	6	0	2	0	0	7	0	8	0	8	0	5	0	0	5	0	5	0	6	0	2	0	0	7	0	8	0	8	0	5	0	0	5	0	5
gi|85681889;gi|753703204;gi|56384249;gi|113205616;gi|197215684;gi|545802335;gi|675970331;gi|675970278;gi|675970186;gi|675970136;gi|545874536;gi|545874530;gi|56384251	gi|85681889;gi|753703204;gi|56384249;gi|113205616;gi|197215684;gi|545802335	21;21;21;21;17;14;7;7;7;7;4;4;1	21;21;21;21;17;14;7;7;7;7;4;4;1	17;17;17;17;13;10;3;3;3;3;4;4;1	>gi|85681889|sp|Q29195.3|RL10_PIG RecName: Full=60S ribosomal protein L10; AltName: Full=Protein QM homolog;>gi|753703204|gb|JAG69213.1| ribosomal protein L10 [Sus scrofa domesticus];>gi|56384249|gb|AAV85773.1| ribosomal protein L10 [Sus scrofa];>gi|113205	13	21	21	17	0	11	0	11	2	12	0	9	6	0	9	0	10	1	9	0	10	8	0	11	0	11	2	12	0	9	6	0	9	0	10	1	9	0	10	8	0	9	0	8
gi|545870468;gi|86143158;gi|113205640	gi|545870468;gi|86143158;gi|113205640	3;3;3	3;3;3	3;3;3	>gi|545870468|ref|XP_005671101.1| PREDICTED: netrin receptor UNC5B isoform X1 [Sus scrofa];>gi|86143158|gb|ABC86679.1| p53-regulated receptor for death and life [Sus scrofa];>gi|113205640|ref|NP_001038014.1| netrin receptor UNC5B precursor [Sus scrofa]	3	3	3	3	0	2	0	0	0	0	0	0	0	0	0	0	1	0	0	0	0	0	0	2	0	0	0	0	0	0	0	0	0	0	1	0	0	0	0	0	0	2	0	0
gi|87047642;gi|85700161;gi|545884074;gi|213983071;gi|212378979;gi|195537253;gi|113205664	gi|87047642;gi|85700161;gi|545884074;gi|213983071;gi|212378979;gi|195537253;gi|113205664	2;2;2;2;2;2;2	2;2;2;2;2;2;2	2;2;2;2;2;2;2	>gi|87047642|gb|ABD18454.1| thymosin beta-4 [Sus scrofa];>gi|85700161|sp|Q95274.3|TYB4_PIG RecName: Full=Thymosin beta-4; Short=T beta-4; Contains: RecName: Full=Hematopoietic system regulatory peptide; AltName: Full=Seraspenide;>gi|545884074|ref|XP_005673	7	2	2	2	0	0	0	1	0	0	0	0	0	0	0	0	1	0	0	0	0	0	0	0	0	1	0	0	0	0	0	0	0	0	1	0	0	0	0	0	0	0	0	1
gi|87047638;gi|113205666;gi|2833355;gi|954372781;gi|311245431	gi|87047638;gi|113205666;gi|2833355	11;11;8;1;1	11;11;8;1;1	11;11;8;1;1	>gi|87047638|gb|ABD18452.1| NADH dehydrogenase 1 beta subcomplex 6 [Sus scrofa];>gi|113205666|ref|NP_001038019.1| NADH dehydrogenase [ubiquinone] 1 beta subcomplex subunit 6 [Sus scrofa];>gi|2833355|sp|Q29259.3|NDUB6_PIG RecName: Full=NADH dehydrogenase [u	5	11	11	11	0	6	0	4	2	5	0	3	0	0	6	0	6	0	6	0	5	4	0	6	0	4	2	5	0	3	0	0	6	0	6	0	6	0	5	4	0	6	0	4
gi|927119808;gi|87047644;gi|545822148;gi|120564453;gi|113205668	gi|927119808;gi|87047644;gi|545822148;gi|120564453;gi|113205668	12;12;12;12;12	12;12;12;12;12	12;12;12;12;12	>gi|927119808|ref|XP_013852265.1| PREDICTED: microsomal glutathione S-transferase 3 isoform X1 [Sus scrofa];>gi|87047644|gb|ABD18455.1| microsomal glutathione S-transferase 3 [Sus scrofa];>gi|545822148|ref|XP_005663204.1| PREDICTED: microsomal glutathione	5	12	12	12	1	10	0	10	4	9	4	7	2	3	10	1	6	3	9	2	9	6	1	10	0	10	4	9	4	7	2	3	10	1	6	3	9	2	9	6	1	10	0	10
gi|97190495;gi|87047648;gi|113205682;gi|927220761	gi|97190495;gi|87047648;gi|113205682	7;7;7;3	7;7;7;3	7;7;7;3	>gi|97190495|sp|Q2EN75.1|S10A6_PIG RecName: Full=Protein S100-A6; AltName: Full=Calcyclin; AltName: Full=S100 calcium-binding protein A6;>gi|87047648|gb|ABD18457.1| S100 calcium-binding protein A6 [Sus scrofa];>gi|113205682|ref|NP_001038022.1| protein S100	4	7	7	7	1	2	1	3	1	2	1	1	4	1	2	1	2	1	1	0	1	3	1	2	1	3	1	2	1	1	4	1	2	1	2	1	1	0	1	3	1	2	1	3
gi|87621715;gi|113205690;gi|68490042	gi|87621715;gi|113205690	17;17;4	17;17;4	4;4;0	>gi|87621715|gb|ABD38708.1| protein phosphatase 1 catalytic subunit alpha isoform [Sus scrofa];>gi|113205690|ref|NP_001038024.1| serine/threonine-protein phosphatase PP1-alpha catalytic subunit [Sus scrofa]	3	17	17	4	0	9	0	10	3	6	3	10	10	3	12	1	12	0	6	0	10	11	0	9	0	10	3	6	3	10	10	3	12	1	12	0	6	0	10	11	0	1	0	1
gi|87621736;gi|113205694	gi|87621736;gi|113205694	14;14	1;1	1;1	>gi|87621736|gb|ABD38709.1| protein phosphatase 1 catalytic subunit gamma isoform [Sus scrofa];>gi|113205694|ref|NP_001038025.1| serine/threonine-protein phosphatase PP1-gamma catalytic subunit [Sus scrofa]	2	14	1	1	0	9	0	10	4	6	4	10	8	3	12	1	10	0	5	0	10	9	0	1	0	1	1	1	1	1	1	0	1	0	0	0	0	0	1	0	0	1	0	1
gi|927146847;gi|90811815;gi|460417876;gi|113205700	gi|927146847;gi|90811815;gi|460417876;gi|113205700	12;12;12;12	7;7;7;7	7;7;7;7	>gi|927146847|ref|XP_013844245.1| PREDICTED: 14-3-3 protein sigma isoform X1 [Sus scrofa];>gi|90811815|gb|ABD98166.1| stratifin [Sus scrofa];>gi|460417876|gb|AGH10165.1| 14-3-3 sigma protein [Sus scrofa];>gi|113205700|ref|NP_001038029.1| 14-3-3 protein sig	4	12	7	7	0	5	0	7	0	2	0	3	6	0	5	0	6	0	2	0	4	6	0	2	0	4	0	1	0	1	2	0	3	0	4	0	1	0	2	2	0	2	0	4
gi|90823108;gi|68532159;gi|68532157;gi|113205704	gi|90823108;gi|68532159;gi|68532157;gi|113205704	5;5;5;5	5;5;5;5	5;5;5;5	>gi|90823108|gb|ABE01081.1| proteasome beta 10 subunit [Sus scrofa];>gi|68532159|gb|AAY98814.1| proteasome subunit 10 [Sus scrofa];>gi|68532157|gb|AAY98813.1| proteasome subunit 10 [Sus scrofa];>gi|113205704|ref|NP_001038030.1| proteasome subunit beta type	4	5	5	5	0	2	0	1	0	1	0	2	1	0	0	0	2	0	2	0	2	1	0	2	0	1	0	1	0	2	1	0	0	0	2	0	2	0	2	1	0	2	0	1
gi|94421324;gi|113205716;gi|927187833;gi|927187829;gi|927187788;gi|927187784;gi|239938601	gi|94421324;gi|113205716;gi|927187833;gi|927187829;gi|927187788;gi|927187784;gi|239938601	2;2;2;2;2;2;2	2;2;2;2;2;2;2	2;2;2;2;2;2;2	>gi|94421324|gb|ABF18830.1| putative aldo-keto reductase family 1 member CL2 [Sus scrofa];>gi|113205716|ref|NP_001038033.1| 1,5-anhydro-D-fructose reductase [Sus scrofa];>gi|927187833|ref|XP_013835812.1| PREDICTED: 1,5-anhydro-D-fructose reductase [Sus scr	7	2	2	2	0	0	0	0	0	0	0	0	0	0	0	0	0	0	0	0	0	0	0	0	0	0	0	0	0	0	0	0	0	0	0	0	0	0	0	0	0	0	0	0
gi|94421326;gi|113205730;gi|94421328;gi|113205734;gi|94421330;gi|927187878;gi|927187872;gi|927187819;gi|927187813;gi|927187806;gi|545854060;gi|545854058;gi|545854056;gi|545854054;gi|545854052;gi|545854050;gi|545854040;gi|545854036;gi|545854034;gi|545854032;gi|545854030;gi|545854028;gi|545854026;gi|350589662;gi|262036925;gi|113205922	gi|94421326;gi|113205730	28;28;7;7;2;2;2;2;2;2;2;2;2;2;2;2;2;2;2;2;2;2;2;2;2;2	28;28;7;7;2;2;2;2;2;2;2;2;2;2;2;2;2;2;2;2;2;2;2;2;2;2	0;0;0;0;0;0;0;0;0;0;0;0;0;0;0;0;0;0;0;0;0;0;0;0;0;0	>gi|94421326|gb|ABF18831.1| putative aldo-keto reductase family 1 member C1 [Sus scrofa];>gi|113205730|ref|NP_001038034.1| aldo-keto reductase family 1 member C1 [Sus scrofa]	26	28	28	0	1	0	0	0	1	0	0	1	24	0	0	0	0	0	0	0	0	19	1	0	0	0	1	0	0	1	24	0	0	0	0	0	0	0	0	19	0	0	0	0
gi|545880752;gi|545880749;gi|91177055;gi|70672404;gi|113205738;gi|545880746	gi|545880752;gi|545880749;gi|91177055;gi|70672404;gi|113205738;gi|545880746	4;4;4;4;4;4	4;4;4;4;4;4	4;4;4;4;4;4	>gi|545880752|ref|XP_005673010.1| PREDICTED: hepatocyte nuclear factor 4-alpha isoform X3 [Sus scrofa];>gi|545880749|ref|XP_005673009.1| PREDICTED: hepatocyte nuclear factor 4-alpha isoform X2 [Sus scrofa];>gi|91177055|gb|ABE26882.1| hepatocyte nuclear fac	6	4	4	4	0	2	0	2	0	2	0	4	0	0	1	0	3	0	2	0	2	0	0	2	0	2	0	2	0	4	0	0	1	0	3	0	2	0	2	0	0	2	0	2
gi|98283620;gi|98283618;gi|98283614;gi|98283613;gi|113205754;gi|927224526;gi|98283616;gi|98283612	gi|98283620;gi|98283618;gi|98283614;gi|98283613;gi|113205754;gi|927224526;gi|98283616;gi|98283612	13;13;13;13;13;11;11;11	13;13;13;13;13;11;11;11	12;12;12;12;12;10;10;10	>gi|98283620|gb|ABF58005.1| mitochondrial NAD+isocitrate dehydrogenase 3 beta variant 3 [Sus scrofa];>gi|98283618|gb|ABF58004.1| mitochondrial NAD+isocitrate dehydrogenase 3 beta variant 2 [Sus scrofa];>gi|98283614|gb|ABF58002.1| mitochondrial NAD+isocitra	8	13	13	12	0	7	0	1	0	1	0	4	0	0	5	0	10	0	1	0	6	2	0	7	0	1	0	1	0	4	0	0	5	0	10	0	1	0	6	2	0	6	0	1
gi|55247591;gi|113205762	gi|55247591;gi|113205762	4;4	4;4	4;4	>gi|55247591|gb|AAV48633.1| granulin precursor [Sus scrofa];>gi|113205762|ref|NP_001038043.1| granulins precursor [Sus scrofa]	2	4	4	4	0	3	0	2	0	1	0	1	1	0	2	0	2	0	0	0	0	0	0	3	0	2	0	1	0	1	1	0	2	0	2	0	0	0	0	0	0	3	0	2
gi|545857969;gi|94471896;gi|315273320;gi|122142619;gi|113205774;gi|545857972;gi|545857966;gi|315273324	gi|545857969;gi|94471896;gi|315273320;gi|122142619;gi|113205774;gi|545857972;gi|545857966;gi|315273324	30;30;30;30;30;29;29;29	30;30;30;30;30;29;29;29	30;30;30;30;30;29;29;29	>gi|545857969|ref|XP_005668885.1| PREDICTED: signal transducer and activator of transcription 3 isoform X2 [Sus scrofa];>gi|94471896|gb|ABF21150.1| signal transducer and activator of transcription 3 [Sus scrofa];>gi|315273320|gb|ADU03227.1| signal transduc	8	30	30	30	0	18	0	13	0	10	0	13	2	0	14	0	19	0	11	0	18	5	0	18	0	13	0	10	0	13	2	0	14	0	19	0	11	0	18	5	0	18	0	13
gi|87047636;gi|122145941;gi|113205874;gi|913531;gi|1092696;gi|117660761;gi|565322473	gi|87047636;gi|122145941;gi|113205874;gi|913531;gi|1092696;gi|117660761	21;21;21;17;17;14;1	21;21;21;17;17;14;1	14;14;14;10;10;8;0	>gi|87047636|gb|ABD18451.1| ATP synthase H+-transporting mitochondrial F1 complex O subunit [Sus scrofa];>gi|122145941|sp|Q2EN81.1|ATPO_PIG RecName: Full=ATP synthase subunit O, mitochondrial; AltName: Full=Oligomycin sensitivity conferral protein; Short=O	7	21	21	14	2	12	0	12	3	13	1	13	9	2	13	1	12	3	11	3	10	5	2	12	0	12	3	13	1	13	9	2	13	1	12	3	11	3	10	5	1	8	0	8
gi|67518138;gi|156601156;gi|67518112;gi|113205876;gi|545814134;gi|93360071;gi|982966911;gi|58338220;gi|33112166	gi|67518138;gi|156601156;gi|67518112;gi|113205876;gi|545814134;gi|93360071	19;19;19;19;19;19;3;3;3	19;19;19;19;19;19;3;3;3	19;19;19;19;19;19;3;3;3	>gi|67518138|gb|AAY68305.1| integrin alpha-L precursor [Sus scrofa];>gi|156601156|gb|ABU86737.1| integrin alpha-L precursor [Sus scrofa];>gi|67518112|gb|AAY68304.1| integrin alpha-L precursor [Sus scrofa];>gi|113205876|ref|NP_001038073.1| integrin alpha-L	9	19	19	19	0	12	0	9	0	10	0	11	0	0	8	0	7	0	5	0	2	0	0	12	0	9	0	10	0	11	0	0	8	0	7	0	5	0	2	0	0	12	0	9
gi|90024980;gi|113205878;gi|95117650;gi|120564445;gi|95117649;gi|954377746	gi|90024980;gi|113205878;gi|95117650;gi|120564445	6;6;5;5;1;1	6;6;5;5;1;1	6;6;5;5;1;1	>gi|90024980|gb|AAZ82038.2| peroxisomal enoyl coenzyme A hydratase 1 [Sus scrofa];>gi|113205878|ref|NP_001038072.1| delta(3,5)-Delta(2,4)-dienoyl-CoA isomerase, mitochondrial [Sus scrofa];>gi|95117650|gb|ABF57018.1| peroxisomal enoyl coenzyme A hydratase 1	6	6	6	6	0	2	0	2	0	1	0	2	4	0	1	0	2	0	1	0	1	0	0	2	0	2	0	1	0	2	4	0	1	0	2	0	1	0	1	0	0	2	0	2
gi|87047646;gi|115311824;gi|113205886;gi|146198450	gi|87047646;gi|115311824;gi|113205886;gi|146198450	15;15;15;13	15;15;15;13	11;11;11;10	>gi|87047646|gb|ABD18456.1| nm23-H2 [Sus scrofa];>gi|115311824|sp|Q2EN76.1|NDKB_PIG RecName: Full=Nucleoside diphosphate kinase B; Short=NDK B; Short=NDP kinase B; AltName: Full=Histidine protein kinase NDKB;>gi|113205886|ref|NP_001038075.1| nucleoside dip	4	15	15	11	1	4	1	8	8	5	3	8	11	1	9	2	8	6	5	2	5	6	1	4	1	8	8	5	3	8	11	1	9	2	8	6	5	2	5	6	0	1	0	6
gi|81295909;gi|187370719;gi|122138098;gi|113205888	gi|81295909;gi|187370719;gi|122138098;gi|113205888	20;20;20;20	18;18;18;18	18;18;18;18	>gi|81295909|gb|ABB70228.1| mitochondrial aldehyde dehydrogenase 2 [Sus scrofa];>gi|187370719|gb|ACD02422.1| mitochondrial aldehyde dehydrogenase 2 [Sus scrofa];>gi|122138098|sp|Q2XQV4.1|ALDH2_PIG RecName: Full=Aldehyde dehydrogenase, mitochondrial; AltNam	4	20	18	18	0	6	0	5	0	5	0	7	6	0	9	0	14	0	4	0	6	6	0	6	0	5	0	5	0	7	5	0	9	0	14	0	4	0	6	6	0	6	0	5
gi|81174748;gi|75045190;gi|41529175;gi|113205892	gi|81174748;gi|75045190;gi|41529175;gi|113205892	40;40;40;40	9;9;9;9	8;8;8;8	>gi|81174748|gb|ABB58916.1| beta 5-tubulin [Sus scrofa];>gi|75045190|sp|Q767L7.1|TBB5_PIG RecName: Full=Tubulin beta chain; AltName: Full=Tubulin beta-5 chain;>gi|41529175|dbj|BAD08435.1| beta 5-tubulin [Sus scrofa];>gi|113205892|ref|NP_001038077.1| tubuli	4	40	9	8	13	32	0	31	8	31	5	30	22	17	31	9	28	13	29	16	29	26	3	8	0	8	2	7	1	7	7	4	7	2	6	2	6	3	6	6	2	7	0	7
gi|81174752;gi|545880127;gi|113205898;gi|954365860;gi|954365862	gi|81174752;gi|545880127;gi|113205898	9;9;9;1;1	9;9;9;1;1	9;9;9;1;1	>gi|81174752|gb|ABB58918.1| microtubule-associated protein RP/EB family member 1 [Sus scrofa];>gi|545880127|ref|XP_005672893.1| PREDICTED: microtubule-associated protein RP/EB family member 1 isoform X1 [Sus scrofa];>gi|113205898|ref|NP_001038078.1| microt	5	9	9	9	0	1	0	3	0	0	0	1	5	0	1	0	0	0	0	0	0	6	0	1	0	3	0	0	0	1	5	0	1	0	0	0	0	0	0	6	0	1	0	3
gi|86371812;gi|83034986;gi|119633215;gi|115502877;gi|113205906;gi|565299734	gi|86371812;gi|83034986;gi|119633215;gi|115502877;gi|113205906	3;3;3;3;3;1	3;3;3;3;3;1	3;3;3;3;3;1	>gi|86371812|gb|ABC94953.1| thioredoxin interacting protein [Sus scrofa];>gi|83034986|gb|ABB97472.1| TXNIP [Sus scrofa];>gi|119633215|gb|ABL84738.1| thioredoxin-interacting protein [Sus scrofa];>gi|115502877|sp|Q2HY40.1|TXNIP_PIG RecName: Full=Thioredoxin-	6	3	3	3	0	2	0	0	0	0	0	0	1	0	0	0	1	0	0	0	0	0	0	2	0	0	0	0	0	0	1	0	0	0	1	0	0	0	0	0	0	2	0	0
gi|927223270;gi|55983058;gi|113205916;gi|55983060	gi|927223270;gi|55983058;gi|113205916	3;3;3;1	3;3;3;1	3;3;3;1	>gi|927223270|ref|XP_013847092.1| PREDICTED: mannose-P-dolichol utilization defect 1 protein-like [Sus scrofa];>gi|55983058|gb|AAV69971.1| mannose-P-dolichol utilization defect 1 [Sus scrofa];>gi|113205916|ref|NP_001038084.1| mannose-P-dolichol utilization	4	3	3	3	0	2	0	2	0	2	1	2	1	0	0	0	0	0	3	0	1	1	0	2	0	2	0	2	1	2	1	0	0	0	0	0	3	0	1	1	0	2	0	2
gi|927094189;gi|113714174;gi|753703904	gi|927094189;gi|113714174;gi|753703904	5;5;4	5;5;4	5;5;4	>gi|927094189|ref|XP_005652732.2| PREDICTED: LOW QUALITY PROTEIN: ectonucleotide pyrophosphatase/phosphodiesterase family member 1 [Sus scrofa];>gi|113714174|gb|ABI36805.1| ecto-nucleotide pyrophosphatase/phosphodiesterase 1, partial [Sus scrofa];>gi|75370	3	5	5	5	0	0	0	1	0	2	0	4	0	0	0	0	0	0	0	0	0	0	0	0	0	1	0	2	0	4	0	0	0	0	0	0	0	0	0	0	0	0	0	1
gi|113911631	gi|113911631	4	1	0	>gi|113911631|gb|ABI48297.1| Fla1 flagellin [Roseburia hominis]^Agi|113911631^Agi|113911631^Agi|113911631	1	4	1	0	2	0	1	0	0	0	0	0	0	0	0	3	0	0	0	0	0	0	1	0	1	0	0	0	0	0	0	0	0	1	0	0	0	0	0	0	0	0	0	0
gi|113967820;gi|51242249;gi|899148844	gi|113967820	11;2;1	2;0;1	0;0;0	>gi|113967820|gb|ABI49168.1| SlpB [Lactobacillus crispatus]^Agi|113967820	3	11	2	0	6	0	3	0	4	0	5	0	1	7	0	4	0	1	0	2	0	0	2	0	0	0	1	0	2	0	0	1	0	0	0	0	0	1	0	0	0	0	0	0
gi|83921643;gi|73810231;gi|73810229;gi|114152157;gi|954375918;gi|669322714;gi|669312093;gi|730377461	gi|83921643;gi|73810231;gi|73810229;gi|114152157	10;10;10;10;2;1;1;1	10;10;10;10;2;1;1;1	9;9;9;9;1;0;0;0	>gi|83921643|ref|NP_001033096.1| serine/arginine-rich splicing factor 1 [Sus scrofa];>gi|73810231|gb|AAZ86089.1| splicing factor arginine/serine-rich 1 [Sus scrofa];>gi|73810229|gb|AAZ86088.1| splicing factor arginine/serine-rich 1 [Sus scrofa];>gi|1141521	8	10	10	9	0	4	0	4	0	2	0	5	1	0	4	0	3	0	2	0	2	1	0	4	0	4	0	2	0	5	1	0	4	0	3	0	2	0	2	1	0	3	0	3
gi|47523128;gi|1923;gi|114313;gi|684909571;gi|1921;gi|1919;gi|1918;gi|730371415;gi|1364247;gi|18031680	gi|47523128;gi|1923;gi|114313;gi|684909571;gi|1921	47;47;47;46;46;3;2;2;1;1	47;47;47;46;46;3;2;2;1;1	29;29;29;28;28;3;2;0;1;0	>gi|47523128|ref|NP_999030.1| sarcoplasmic/endoplasmic reticulum calcium ATPase 2 [Sus scrofa];>gi|1923|emb|CAA33170.1| unnamed protein product [Sus scrofa];>gi|114313|sp|P11607.1|AT2A2_PIG RecName: Full=Sarcoplasmic/endoplasmic reticulum calcium ATPase 2;	10	47	47	29	0	26	0	27	0	28	0	26	6	2	23	0	23	0	26	0	28	19	0	26	0	27	0	28	0	26	6	2	23	0	23	0	26	0	28	19	0	16	0	14
gi|155369768;gi|114326089;gi|545880098;gi|927214641	gi|155369768;gi|114326089;gi|545880098;gi|927214641	27;27;27;27	27;27;27;27	27;27;27;27	>gi|155369768|ref|NP_001094502.1| BPI fold-containing family B member 1 precursor [Sus scrofa];>gi|114326089|gb|ABI64140.1| long palate lung and nasal epithelium protein 1 [Sus scrofa];>gi|545880098|ref|XP_005672884.1| PREDICTED: BPI fold-containing family	4	27	27	27	0	0	0	0	2	1	0	0	21	1	0	0	0	0	0	0	0	17	0	0	0	0	2	1	0	0	21	1	0	0	0	0	0	0	0	17	0	0	0	0
gi|114326095;gi|350594838;gi|927182736	gi|114326095;gi|350594838;gi|927182736	1;1;1	1;1;1	1;1;1	>gi|114326095|gb|ABI64143.1| long palate lung and nasal epithelium protein 4, partial [Sus scrofa];>gi|350594838|ref|XP_003134448.3| PREDICTED: BPI fold-containing family B member 4 [Sus scrofa];>gi|927182736|ref|XP_013833385.1| PREDICTED: proteoglycan 4 [	3	1	1	1	0	0	0	0	0	0	0	0	0	0	0	0	0	0	0	0	0	0	0	0	0	0	0	0	0	0	0	0	0	0	0	0	0	0	0	0	0	0	0	0
gi|75052112;gi|62208249;gi|114326179	gi|75052112;gi|62208249;gi|114326179	4;4;4	4;4;4	4;4;4	>gi|75052112|sp|Q56P28.1|PRAF3_PIG RecName: Full=PRA1 family protein 3; AltName: Full=ADP-ribosylation factor-like protein 6-interacting protein 5; Short=ARL-6-interacting protein 5; Short=Aip-5;>gi|62208249|gb|AAX77004.1| PRA1 family protein-like protein	3	4	4	4	0	1	0	1	0	1	0	1	2	0	1	0	1	0	0	0	0	2	0	1	0	1	0	1	0	1	2	0	1	0	1	0	0	0	0	2	0	1	0	1
gi|75052111;gi|62208251;gi|114326181;gi|62530911;gi|311822964	gi|75052111;gi|62208251;gi|114326181;gi|62530911;gi|311822964	2;2;2;1;1	2;2;2;1;1	2;2;2;1;1	>gi|75052111|sp|Q56P27.1|NIP7_PIG RecName: Full=60S ribosome subunit biogenesis protein NIP7 homolog;>gi|62208251|gb|AAX77005.1| PUA protein [Sus scrofa];>gi|114326181|ref|NP_001041536.1| 60S ribosome subunit biogenesis protein NIP7 homolog [Sus scrofa];>g	5	2	2	2	0	1	0	2	0	0	0	0	0	0	0	0	0	0	0	0	1	0	0	1	0	2	0	0	0	0	0	0	0	0	0	0	0	0	1	0	0	1	0	2
gi|62208269;gi|221327932;gi|203283175;gi|114326183;gi|758640419;gi|554801588	gi|62208269;gi|221327932;gi|203283175;gi|114326183	13;13;13;13;1;1	8;8;8;8;1;1	7;7;7;7;1;1	>gi|62208269|gb|AAX77012.1| ADP-ribosylation factor family-like protein [Sus scrofa];>gi|221327932|gb|ACM17702.1| ADP-ribosylation factor 4 [Sus scrofa];>gi|203283175|gb|ACH96700.1| ADP-ribosylation factor 4 [Sus scrofa];>gi|114326183|ref|NP_001041537.1| A	6	13	8	7	1	9	0	9	1	8	0	9	7	1	10	0	6	0	8	1	9	9	1	6	0	6	1	5	0	6	3	0	6	0	3	0	6	0	5	6	1	6	0	6
gi|685425896;gi|685425894;gi|47523652;gi|411024098;gi|320089708;gi|300587659;gi|259688418;gi|241913553;gi|164384;gi|114341;gi|927138852	gi|685425896;gi|685425894;gi|47523652;gi|411024098;gi|320089708;gi|300587659;gi|259688418;gi|241913553;gi|164384;gi|114341	28;28;28;28;28;28;28;28;28;28;9	23;23;23;23;23;23;23;23;23;23;8	20;20;20;20;20;20;20;20;20;20;7	>gi|685425896|pdb|4UX2|A Chain A, Cryo-em Structure Of Antagonist-bound E2p Gastric H,k-atpase (sch.e2.mgf);>gi|685425894|pdb|4UX1|A Chain A, Cryo-em Structure Of Antagonist-bound E2p Gastric H,k-atpase (sch.e2.alf);>gi|47523652|ref|NP_999456.1| potassium-	11	28	23	20	2	4	0	4	2	4	0	4	3	2	4	1	5	2	4	2	4	22	0	0	0	0	0	0	0	0	0	0	0	0	0	0	0	0	0	19	0	0	0	0
gi|685425897;gi|685425895;gi|545856028;gi|47575828;gi|411024099;gi|320089709;gi|241913554;gi|164468;gi|114344	gi|685425897;gi|685425895;gi|545856028;gi|47575828;gi|411024099;gi|320089709;gi|241913554;gi|164468;gi|114344	7;7;7;7;7;7;7;7;7	7;7;7;7;7;7;7;7;7	7;7;7;7;7;7;7;7;7	>gi|685425897|pdb|4UX2|B Chain B, Cryo-em Structure Of Antagonist-bound E2p Gastric H,k-atpase (sch.e2.mgf);>gi|685425895|pdb|4UX1|B Chain B, Cryo-em Structure Of Antagonist-bound E2p Gastric H,k-atpase (sch.e2.alf);>gi|545856028|ref|XP_005653896.1| PREDIC	9	7	7	7	0	0	0	0	0	0	0	0	0	0	0	0	0	0	0	0	0	7	0	0	0	0	0	0	0	0	0	0	0	0	0	0	0	0	0	7	0	0	0	0
gi|114689;gi|545890987;gi|545866941;gi|335309281	gi|114689;gi|545890987;gi|545866941;gi|335309281	6;5;5;5	6;5;5;5	6;5;5;5	>gi|114689|sp|P13618.1|ATP5J_PIG RecName: Full=ATP synthase-coupling factor 6, mitochondrial; Short=ATPase subunit F6;>gi|545890987|ref|XP_005674368.1| PREDICTED: ATP synthase-coupling factor 6, mitochondrial [Sus scrofa];>gi|545866941|ref|XP_005670366.1|	4	6	6	6	0	4	0	3	0	2	0	2	0	0	2	0	3	0	2	0	0	0	0	4	0	3	0	2	0	2	0	0	2	0	3	0	2	0	0	0	0	4	0	3
gi|2624596;gi|2624595;gi|11514354;gi|11514353;gi|48425899;gi|48425898;gi|47522948;gi|2392262;gi|2392261;gi|2392260;gi|2392259;gi|2392258;gi|2392257;gi|2392256;gi|2392255;gi|2392248;gi|2392247;gi|2392246;gi|2392245;gi|2392244;gi|2392243;gi|2392242;gi|2392241;gi|164306;gi|1633201;gi|1633200;gi|1633199;gi|1633198;gi|1633197;gi|1633196;gi|1633195;gi|1633194;gi|129305;gi|1015812738;gi|1015812746;gi|10…	gi|2624596;gi|2624595;gi|11514354;gi|11514353;gi|48425899;gi|48425898;gi|47522948;gi|2392262;gi|2392261;gi|2392260;gi|2392259;gi|2392258;gi|2392257;gi|2392256;gi|2392255;gi|2392248;gi|2392247;gi|2392246;gi|2392245;gi|2392244;gi|2392243;gi|2392242;gi|2392241;gi|164306;gi|1633201;gi|1633200;gi|1633199;gi|1633198;gi|1633197;gi|1633196;gi|1633195;gi|1633194;gi|129305;gi|1015812738;gi|1015812746;gi|10…	11;11;11;11;11;11;11;11;11;11;11;11;11;11;11;11;11;11;11;11;11;11;11;11;11;11;11;11;11;11;11;11;11;10;10;10;10;10;10;10;10;10;10;6;5;1	11;11;11;11;11;11;11;11;11;11;11;11;11;11;11;11;11;11;11;11;11;11;11;11;11;11;11;11;11;11;11;11;11;10;10;10;10;10;10;10;10;10;10;6;5;1	11;11;11;11;11;11;11;11;11;11;11;11;11;11;11;11;11;11;11;11;11;11;11;11;11;11;11;11;11;11;11;11;11;10;10;10;10;10;10;10;10;10;10;6;5;1	>gi|2624596|pdb|1AN9|B Chain B, D-Amino Acid Oxidase Complex With O-Aminobenzoate;>gi|2624595|pdb|1AN9|A Chain A, D-Amino Acid Oxidase Complex With O-Aminobenzoate;>gi|11514354|pdb|1EVI|B Chain B, Three-Dimensional Structure Of The Purple Intermediate Of P	46	11	11	11	0	0	0	0	0	1	0	1	0	0	0	0	0	0	0	0	2	0	0	0	0	0	0	1	0	1	0	0	0	0	0	0	0	0	2	0	0	0	0	0
gi|122131857;gi|116175249;gi|115344325	gi|122131857;gi|116175249;gi|115344325	1;1;1	1;1;1	1;1;1	>gi|122131857|sp|Q06AK6.1|TFP11_PIG RecName: Full=Tuftelin-interacting protein 11; AltName: Full=Septin and tuftelin-interacting protein 1; Short=STIP-1;>gi|116175249|ref|NP_001070682.1| tuftelin-interacting protein 11 [Sus scrofa];>gi|115344325|gb|ABI9514	3	1	1	1	0	1	0	0	0	0	0	0	0	0	0	0	0	0	0	0	0	0	0	1	0	0	0	0	0	0	0	0	0	0	0	0	0	0	0	0	0	1	0	0
gi|262204902;gi|5739517;gi|124075357;gi|116175251;gi|115349866	gi|262204902;gi|5739517;gi|124075357;gi|116175251;gi|115349866	2;2;2;2;2	2;2;2;2;2	2;2;2;2;2	>gi|262204902|dbj|BAI48031.1| macrophage migration inhibitory factor, partial [Sus scrofa];>gi|5739517|gb|AAD50507.1|AF176246_1 macrophage migration inhibitory factor, partial [Sus scrofa];>gi|124075357|sp|P80928.3|MIF_PIG RecName: Full=Macrophage migratio	5	2	2	2	0	2	0	2	1	2	0	2	2	0	0	0	1	1	2	0	1	2	0	2	0	2	1	2	0	2	2	0	0	0	1	1	2	0	1	2	0	2	0	2
gi|122131855;gi|116175277;gi|115371725	gi|122131855;gi|116175277;gi|115371725	2;2;2	2;2;2	2;2;2	>gi|122131855|sp|Q06AB3.1|UCHL3_PIG RecName: Full=Ubiquitin carboxyl-terminal hydrolase isozyme L3; Short=UCH-L3; AltName: Full=Ubiquitin thioesterase L3;>gi|116175277|ref|NP_001070695.1| ubiquitin carboxyl-terminal hydrolase isozyme L3 [Sus scrofa];>gi|11	3	2	2	2	0	0	0	0	0	0	0	0	1	0	0	0	1	0	0	0	0	0	0	0	0	0	0	0	0	0	1	0	0	0	1	0	0	0	0	0	0	0	0	0
gi|116175263;gi|115371729	gi|116175263;gi|115371729	1;1	1;1	1;1	>gi|116175263|ref|NP_001070687.1| ubiquitin-conjugating enzyme E2 J1 [Sus scrofa];>gi|115371729|gb|ABI96189.1| UB2J1 [Sus scrofa]	2	1	1	1	0	1	0	1	0	0	0	1	0	0	1	0	1	0	1	0	1	0	0	1	0	1	0	0	0	1	0	0	1	0	1	0	1	0	1	0	0	1	0	1
gi|116175275;gi|115371737	gi|116175275;gi|115371737	3;3	3;3	3;3	>gi|116175275|ref|NP_001070689.1| transformer-2 protein homolog beta [Sus scrofa];>gi|115371737|gb|ABI96193.1| TRA2B [Sus scrofa]	2	3	3	3	0	1	0	2	0	0	0	1	0	0	0	0	0	0	1	0	1	0	0	1	0	2	0	0	0	1	0	0	0	0	0	0	1	0	1	0	0	1	0	2
gi|927180431;gi|927180427;gi|927180423;gi|927180419;gi|116175271;gi|115371739;gi|545850299	gi|927180431;gi|927180427;gi|927180423;gi|927180419;gi|116175271;gi|115371739;gi|545850299	2;2;2;2;2;2;2	2;2;2;2;2;2;2	2;2;2;2;2;2;2	>gi|927180431|ref|XP_013845040.1| PREDICTED: transformer-2 protein homolog alpha isoform X2 [Sus scrofa];>gi|927180427|ref|XP_013845039.1| PREDICTED: transformer-2 protein homolog alpha isoform X2 [Sus scrofa];>gi|927180423|ref|XP_013845038.1| PREDICTED: t	7	2	2	2	0	1	0	0	0	0	0	2	0	0	1	0	1	0	0	0	0	0	0	1	0	0	0	0	0	2	0	0	1	0	1	0	0	0	0	0	0	1	0	0
gi|545830939;gi|545830936;gi|545830933;gi|122131847;gi|116175267;gi|115371743	gi|545830939;gi|545830936;gi|545830933;gi|122131847;gi|116175267;gi|115371743	1;1;1;1;1;1	1;1;1;1;1;1	1;1;1;1;1;1	>gi|545830939|ref|XP_005655901.1| PREDICTED: U1 small nuclear ribonucleoprotein A isoform X1 [Sus scrofa];>gi|545830936|ref|XP_005655900.1| PREDICTED: U1 small nuclear ribonucleoprotein A isoform X1 [Sus scrofa];>gi|545830933|ref|XP_005655899.1| PREDICTED:	6	1	1	1	0	1	0	1	0	0	0	1	0	0	1	0	0	0	0	0	1	0	0	1	0	1	0	0	0	1	0	0	1	0	0	0	0	0	1	0	0	1	0	1
gi|116175279;gi|115371747	gi|116175279;gi|115371747	2;2	2;2	2;2	>gi|116175279|ref|NP_001070693.1| protein YIPF5 [Sus scrofa];>gi|115371747|gb|ABI96198.1| SMAP-5 [Sus scrofa]	2	2	2	2	0	2	0	1	0	2	0	1	0	0	2	0	1	0	1	0	1	0	0	2	0	1	0	2	0	1	0	0	2	0	1	0	1	0	1	0	0	2	0	1
gi|116175261;gi|115371751;gi|927161975;gi|927221357;gi|927161962;gi|545842084;gi|545842081;gi|545842078;gi|545842073;gi|545842067;gi|335292737;gi|335292735	gi|116175261;gi|115371751	6;6;1;1;1;1;1;1;1;1;1;1	6;6;1;1;1;1;1;1;1;1;1;1	4;4;0;0;0;0;0;0;0;0;0;0	>gi|116175261|ref|NP_001070685.1| serine/arginine-rich splicing factor 6 [Sus scrofa];>gi|115371751|gb|ABI96200.1| SFRS6 [Sus scrofa]	12	6	6	4	0	3	0	3	0	0	0	2	0	0	4	0	1	0	0	0	0	1	0	3	0	3	0	0	0	2	0	0	4	0	1	0	0	0	0	1	0	3	0	3
gi|122131841;gi|116175283;gi|115371755	gi|122131841;gi|116175283;gi|115371755	5;5;5	5;5;5	5;5;5	>gi|122131841|sp|Q06A98.1|SRSF2_PIG RecName: Full=Serine/arginine-rich splicing factor 2; AltName: Full=Splicing component, 35 kDa; AltName: Full=Splicing factor SC35; Short=SC-35; AltName: Full=Splicing factor, arginine/serine-rich 2;>gi|116175283|ref|NP_	3	5	5	5	0	1	0	1	0	1	0	1	0	0	3	0	2	0	2	0	0	2	0	1	0	1	0	1	0	1	0	0	3	0	2	0	2	0	0	2	0	1	0	1
gi|116175273;gi|115371759	gi|116175273;gi|115371759	5;5	5;5	5;5	>gi|116175273|ref|NP_001070696.1| uncharacterized protein LOC768116 [Sus scrofa];>gi|115371759|gb|ABI96204.1| RU2B [Sus scrofa]	2	5	5	5	0	0	0	1	0	2	0	1	0	0	2	0	2	0	1	0	0	0	0	0	0	1	0	2	0	1	0	0	2	0	2	0	1	0	0	0	0	0	0	1
gi|545804044;gi|116175255;gi|115371761;gi|927098897;gi|927098895;gi|927098893;gi|966652985	gi|545804044;gi|116175255;gi|115371761;gi|927098897;gi|927098895;gi|927098893	14;14;14;14;14;14;1	11;11;11;11;11;11;0	11;11;11;11;11;11;0	>gi|545804044|ref|XP_005660386.1| PREDICTED: polypyrimidine tract-binding protein 3 isoform X4 [Sus scrofa];>gi|116175255|ref|NP_001070683.1| polypyrimidine tract-binding protein 3 [Sus scrofa];>gi|115371761|gb|ABI96205.1| ROD1 [Sus scrofa];>gi|927098897|r	7	14	11	11	0	9	0	6	0	2	0	5	1	0	9	0	8	0	7	0	7	2	0	7	0	4	0	1	0	4	0	0	7	0	7	0	6	0	5	0	0	7	0	4
gi|686484089;gi|545825488;gi|116175259;gi|115371763;gi|545825485	gi|686484089;gi|545825488;gi|116175259;gi|115371763;gi|545825485	14;14;14;14;14	14;14;14;14;14	14;14;14;14;14	>gi|686484089|gb|AIP98386.1| heterogeneous nuclear ribonucleoprotein A1 [Sus scrofa];>gi|545825488|ref|XP_005663912.1| PREDICTED: heterogeneous nuclear ribonucleoprotein A1 isoform X2 [Sus scrofa];>gi|116175259|ref|NP_001070686.1| heterogeneous nuclear rib	5	14	14	14	0	8	0	8	0	2	0	7	7	0	5	0	9	0	3	0	6	5	0	8	0	8	0	2	0	7	7	0	5	0	9	0	3	0	6	5	0	8	0	8
gi|417515922;gi|298160919;gi|115371765	gi|417515922;gi|298160919;gi|115371765	1;1;1	1;1;1	1;1;1	>gi|417515922|gb|JAA53764.1| GTP-binding protein Rit1 [Sus scrofa];>gi|298160919|ref|NP_001070698.2| GTP-binding protein Rit1 [Sus scrofa];>gi|115371765|gb|ABI96207.1| RIT1 [Sus scrofa]	3	1	1	1	0	0	0	0	0	1	0	1	0	0	0	0	1	0	0	0	0	0	0	0	0	0	0	1	0	1	0	0	0	0	1	0	0	0	0	0	0	0	0	0
gi|178056506;gi|122131889;gi|115394744	gi|178056506;gi|122131889;gi|115394744	3;3;3	3;3;3	3;3;3	>gi|178056506|ref|NP_001116603.1| integral membrane protein 2C [Sus scrofa];>gi|122131889|sp|Q06AV4.1|ITM2C_PIG RecName: Full=Integral membrane protein 2C; Contains: RecName: Full=CT-BRI3;>gi|115394744|gb|ABI97166.1| ITM2C [Sus scrofa]	3	3	3	3	0	1	0	2	0	0	0	0	0	0	2	0	3	0	1	0	1	0	0	1	0	2	0	0	0	0	0	0	2	0	3	0	1	0	1	0	0	1	0	2
gi|178056588;gi|122064946;gi|115394758	gi|178056588;gi|122064946;gi|115394758	10;10;10	3;3;3	3;3;3	>gi|178056588|ref|NP_001116645.1| ras-related protein Rab-1B [Sus scrofa];>gi|122064946|sp|Q06AU7.1|RAB1B_PIG RecName: Full=Ras-related protein Rab-1B;>gi|115394758|gb|ABI97173.1| RAB1B [Sus scrofa]	3	10	3	3	0	7	0	6	1	1	0	4	6	0	7	0	5	0	2	1	7	7	0	2	0	2	0	0	0	1	1	0	2	0	0	0	0	0	1	1	0	2	0	2
gi|178056558;gi|122131883;gi|115394760	gi|178056558;gi|122131883;gi|115394760	7;7;7	4;4;4	4;4;4	>gi|178056558|ref|NP_001116652.1| ras-related protein Rab-5A [Sus scrofa];>gi|122131883|sp|Q06AU6.1|RAB5A_PIG RecName: Full=Ras-related protein Rab-5A;>gi|115394760|gb|ABI97174.1| RAB5A [Sus scrofa]	3	7	4	4	0	2	0	2	0	1	0	2	2	0	5	0	6	0	5	0	1	2	0	1	0	1	0	0	0	1	1	0	2	0	3	0	2	0	0	1	0	1	0	1
gi|545808693;gi|178056554;gi|122064948;gi|115394766	gi|545808693;gi|178056554;gi|122064948;gi|115394766	3;3;3;3	1;1;1;1	1;1;1;1	>gi|545808693|ref|XP_005654944.1| PREDICTED: ras-related protein Rab-3A isoform X1 [Sus scrofa];>gi|178056554|ref|NP_001116651.1| ras-related protein Rab-3A [Sus scrofa];>gi|122064948|sp|Q06AU3.1|RAB3A_PIG RecName: Full=Ras-related protein Rab-3A;>gi|11539	4	3	1	1	0	0	0	0	0	0	0	0	2	0	0	0	1	0	0	0	1	3	0	0	0	0	0	0	0	0	0	0	0	0	0	0	0	0	0	1	0	0	0	0
gi|178056472;gi|122131881;gi|115394768;gi|565314519;gi|350590005;gi|730370133;gi|669305146;gi|954369666;gi|669329105;gi|449811733	gi|178056472;gi|122131881;gi|115394768;gi|565314519	5;5;5;3;2;2;2;2;2;1	3;3;3;2;0;0;0;0;0;1	3;3;3;2;0;0;0;0;0;1	>gi|178056472|ref|NP_001116657.1| ras-related protein Rap-2a precursor [Sus scrofa];>gi|122131881|sp|Q06AU2.1|RAP2A_PIG RecName: Full=Ras-related protein Rap-2a; Flags: Precursor;>gi|115394768|gb|ABI97178.1| RAP2A [Sus scrofa];>gi|565314519|gb|ETE66602.1|	10	5	3	3	0	2	0	3	0	2	0	1	0	0	3	0	2	0	1	0	0	1	0	1	0	2	0	1	0	1	0	0	2	0	1	0	1	0	0	0	0	1	0	2
gi|178056229;gi|115394772	gi|178056229;gi|115394772	12;12	12;12	3;3	>gi|178056229|ref|NP_001116659.1| RNA-binding protein 4 [Sus scrofa];>gi|115394772|gb|ABI97180.1| RBM4 [Sus scrofa]	2	12	12	3	0	7	0	6	0	3	0	3	0	0	4	0	10	0	0	0	4	0	0	7	0	6	0	3	0	3	0	0	4	0	10	0	0	0	4	0	0	2	0	1
gi|178056236;gi|122131878;gi|115394774	gi|178056236;gi|122131878;gi|115394774	10;10;10	1;1;1	1;1;1	>gi|178056236|ref|NP_001116660.1| RNA-binding protein 4B [Sus scrofa];>gi|122131878|sp|Q06AT9.1|RBM4B_PIG RecName: Full=RNA-binding protein 4B; AltName: Full=RNA-binding motif protein 30; AltName: Full=RNA-binding motif protein 4B; AltName: Full=RNA-bindin	3	10	1	1	0	6	0	5	0	3	0	2	0	0	4	0	9	0	0	0	2	0	0	1	0	0	0	1	0	0	0	0	1	0	1	0	0	0	0	0	0	1	0	0
gi|178056602;gi|115394776	gi|178056602;gi|115394776	5;5	2;2	2;2	>gi|178056602|ref|NP_001116661.1| rho-related GTP-binding protein RhoB [Sus scrofa];>gi|115394776|gb|ABI97182.1| RHOB [Sus scrofa]	2	5	2	2	0	1	0	3	0	0	0	0	0	0	1	0	2	0	1	0	1	1	0	1	0	1	0	0	0	0	0	0	0	0	0	0	0	0	0	0	0	1	0	1
gi|178056562;gi|115394778;gi|927204683;gi|927204681;gi|927204679;gi|927204677;gi|927204675;gi|927204673;gi|927204670;gi|927204666;gi|927204664;gi|927204662;gi|927204660;gi|927204658;gi|927204656;gi|927204654;gi|927204652;gi|927204649;gi|927204647;gi|927204645;gi|927204643;gi|927204641;gi|927204639;gi|927204637;gi|545868813;gi|545868811;gi|545868809;gi|545868805	gi|178056562;gi|115394778;gi|927204683;gi|927204681;gi|927204679;gi|927204677;gi|927204675;gi|927204673;gi|927204670;gi|927204666;gi|927204664;gi|927204662;gi|927204660;gi|927204658;gi|927204656;gi|927204654;gi|927204652;gi|927204649;gi|927204647;gi|927204645;gi|927204643;gi|927204641;gi|927204639;gi|927204637;gi|545868813;gi|545868811;gi|545868809;gi|545868805	4;4;3;3;3;3;3;3;3;3;3;3;3;3;3;3;3;3;3;3;3;3;3;3;3;3;3;3	4;4;3;3;3;3;3;3;3;3;3;3;3;3;3;3;3;3;3;3;3;3;3;3;3;3;3;3	4;4;3;3;3;3;3;3;3;3;3;3;3;3;3;3;3;3;3;3;3;3;3;3;3;3;3;3	>gi|178056562|ref|NP_001116662.1| rho-related GTP-binding protein RhoF [Sus scrofa];>gi|115394778|gb|ABI97183.1| RHOF [Sus scrofa];>gi|927204683|ref|XP_013838283.1| PREDICTED: rho-related GTP-binding protein RhoF isoform X1 [Sus scrofa];>gi|927204681|ref|X	28	4	4	4	0	0	0	0	0	0	0	2	0	0	0	0	1	0	3	0	3	0	0	0	0	0	0	0	0	2	0	0	0	0	1	0	3	0	3	0	0	0	0	0
gi|178056616;gi|115394780;gi|545847422	gi|178056616;gi|115394780	9;9;4	8;8;3	8;8;3	>gi|178056616|ref|NP_001116663.1| rho-related GTP-binding protein RhoG [Sus scrofa];>gi|115394780|gb|ABI97184.1| RHOG [Sus scrofa]	3	9	8	8	0	7	0	6	0	7	0	8	2	0	6	0	6	0	5	0	6	3	0	7	0	6	0	7	0	7	2	0	6	0	6	0	4	0	6	3	0	7	0	6
gi|178056468;gi|122064241;gi|115394792;gi|730373129;gi|669323359;gi|669313715;gi|954363433	gi|178056468;gi|122064241;gi|115394792	4;4;4;1;1;1;1	4;4;4;1;1;1;1	2;2;2;0;0;0;0	>gi|178056468|ref|NP_001116598.1| hippocalcin-like protein 1 [Sus scrofa];>gi|122064241|sp|Q06AT0.3|HPCL1_PIG RecName: Full=Hippocalcin-like protein 1;>gi|115394792|gb|ABI97190.1| HPCL1 [Sus scrofa]	7	4	4	2	0	1	0	1	0	0	0	2	1	0	1	0	1	0	0	0	0	1	0	1	0	1	0	0	0	2	1	0	1	0	1	0	0	0	0	1	0	1	0	1
gi|545823819;gi|178056392;gi|115394796;gi|562020;gi|552365	gi|545823819;gi|178056392;gi|115394796	25;25;25;4;2	13;13;13;2;1	13;13;13;2;1	>gi|545823819|ref|XP_005663643.1| PREDICTED: guanine nucleotide-binding protein G(k) subunit alpha isoform X1 [Sus scrofa];>gi|178056392|ref|NP_001116589.1| guanine nucleotide-binding protein G(k) subunit alpha [Sus scrofa];>gi|115394796|gb|ABI97192.1| GBA	5	25	13	13	1	15	0	18	2	14	1	15	6	1	13	0	18	2	13	2	10	8	0	7	0	9	1	9	0	7	3	1	5	0	8	0	7	0	4	4	0	7	0	9
gi|178056266;gi|115394798	gi|178056266;gi|115394798	28;28	1;1	0;0	>gi|178056266|ref|NP_001116587.1| guanine nucleotide binding protein (G protein), alpha inhibiting activity polypeptide 1 [Sus scrofa];>gi|115394798|gb|ABI97193.1| GBI1 [Sus scrofa]	2	28	1	0	2	19	0	21	1	19	1	21	9	3	20	0	20	2	15	2	12	10	0	0	0	0	0	0	0	0	0	0	1	0	1	0	0	0	0	0	0	0	0	0
gi|545862394;gi|178056732;gi|115394800;gi|545862397;gi|562018;gi|954362114;gi|954367217;gi|730374300;gi|669333112;gi|669307550;gi|164497;gi|108294;gi|730375308;gi|669332501;gi|669313824;gi|927199740;gi|927199738;gi|927199736;gi|927199734;gi|927199732;gi|147223426;gi|147223317;gi|321155283;gi|350585959;gi|927180759	gi|545862394;gi|178056732;gi|115394800;gi|545862397	31;31;31;27;15;7;6;6;6;6;3;3;3;3;3;2;2;2;2;2;1;1;1;1;1	31;31;31;27;15;7;6;6;6;6;3;3;3;3;3;2;2;2;2;2;1;1;1;1;1	4;4;4;4;4;0;0;0;0;0;0;0;0;0;0;0;0;0;0;0;0;0;0;0;0	>gi|545862394|ref|XP_005669625.1| PREDICTED: guanine nucleotide-binding protein G(i) subunit alpha-2 isoform X1 [Sus scrofa];>gi|178056732|ref|NP_001116588.1| guanine nucleotide-binding protein G(i) subunit alpha-2 [Sus scrofa];>gi|115394800|gb|ABI97194.1|	25	31	31	4	2	21	0	24	1	22	1	24	11	3	22	0	21	2	18	2	15	13	2	21	0	24	1	22	1	24	11	3	22	0	21	2	18	2	15	13	0	2	0	3
gi|333034205;gi|485965059;gi|485965039;gi|485965076;gi|485965032;gi|34536856;gi|34536852;gi|34536848;gi|34536846;gi|338173810;gi|338173806;gi|338173802;gi|338173798;gi|338173794;gi|338173779;gi|338173777;gi|333034209;gi|3116442;gi|3116438;gi|19422002;gi|18076257;gi|121822427;gi|193735645;gi|927096642;gi|115418815;gi|115418812;gi|14530213;gi|927130413;gi|927167446;gi|927219310;gi|545821025;gi|5458…	gi|333034205;gi|485965059;gi|485965039;gi|485965076;gi|485965032;gi|34536856;gi|34536852;gi|34536848;gi|34536846;gi|338173810;gi|338173806;gi|338173802;gi|338173798;gi|338173794;gi|338173779;gi|338173777;gi|333034209;gi|3116442;gi|3116438;gi|19422002;gi|18076257;gi|121822427;gi|193735645;gi|927096642;gi|115418815;gi|115418812;gi|14530213;gi|927130413;gi|927167446;gi|927219310;gi|545821025;gi|5458…	2;2;2;2;2;2;2;2;2;2;2;2;2;2;2;2;2;2;2;2;2;2;2;2;2;2;1;1;1;1;1;1;1;1;1;1;1;1;1;1;1;1;1;1;1;1;1;1;1;1;1;1;1	2;2;2;2;2;2;2;2;2;2;2;2;2;2;2;2;2;2;2;2;2;2;2;2;2;2;1;1;1;1;1;1;1;1;1;1;1;1;1;1;1;1;1;1;1;1;1;1;1;1;1;1;1	2;2;2;2;2;2;2;2;2;2;2;2;2;2;2;2;2;2;2;2;2;2;2;2;2;2;1;1;1;1;1;1;1;1;1;1;1;1;1;1;1;1;1;1;1;1;1;1;1;1;1;1;1	>gi|333034205|gb|AEF12603.1| gag protein [Porcine endogenous retrovirus A];>gi|485965059|gb|AGK89508.1| gag protein (endogenous virus) [Sus scrofa];>gi|485965039|gb|AGK89505.1| gag protein (endogenous virus) [Sus scrofa];>gi|485965076|gb|AGK89510.1| gag pr	53	2	2	2	0	0	0	0	0	0	0	0	0	0	0	0	0	0	0	0	0	0	0	0	0	0	0	0	0	0	0	0	0	0	0	0	0	0	0	0	0	0	0	0
gi|927225932;gi|291194426;gi|118403792;gi|115499496	gi|927225932;gi|291194426;gi|118403792;gi|115499496	1;1;1;1	1;1;1;1	1;1;1;1	>gi|927225932|ref|XP_013847682.1| PREDICTED: protein NDRG2 isoform X1 [Sus scrofa];>gi|291194426|gb|ADD84040.1| N-Myc downstream regulated gene 2 [Sus scrofa];>gi|118403792|ref|NP_001072151.1| protein NDRG2 [Sus scrofa];>gi|115499496|gb|ABI98821.1| NDRG2 [	4	1	1	1	0	0	0	0	0	0	0	0	1	0	0	0	0	0	0	0	0	0	0	0	0	0	0	0	0	0	1	0	0	0	0	0	0	0	0	0	0	0	0	0
gi|118403762;gi|115522015	gi|118403762;gi|115522015	2;2	2;2	2;2	>gi|118403762|ref|NP_001072156.1| extracellular superoxide dismutase [Cu-Zn] precursor [Sus scrofa];>gi|115522015|gb|ABJ09397.1| extracellular superoxide dismutase [Sus scrofa]	2	2	2	2	0	0	0	0	0	0	0	1	0	1	0	1	0	0	0	0	0	0	0	0	0	0	0	0	0	1	0	1	0	1	0	0	0	0	0	0	0	0	0	0
gi|545802347;gi|221327936;gi|206584548;gi|122131485;gi|118403828;gi|115522017;gi|954369487;gi|730374077;gi|669327485;gi|669307073;gi|954369488	gi|545802347;gi|221327936;gi|206584548;gi|122131485;gi|118403828;gi|115522017;gi|954369487	13;13;13;13;13;13;7;6;6;6;5	13;13;13;13;13;13;7;6;6;6;5	13;13;13;13;13;13;7;6;6;6;5	>gi|545802347|ref|XP_005659996.1| PREDICTED: ADP-ribosylation factor 6 isoform X1 [Sus scrofa];>gi|221327936|gb|ACM17704.1| ADP-ribosylation factor 6 [Sus scrofa];>gi|206584548|gb|ACI15389.1| ADP-ribosylation factor 6 [Sus scrofa];>gi|122131485|sp|Q007T5.1	11	13	13	13	0	6	0	7	0	3	0	4	4	0	6	0	4	0	3	0	5	6	0	6	0	7	0	3	0	4	4	0	6	0	4	0	3	0	5	6	0	6	0	7
gi|753704212;gi|381218022;gi|156622226;gi|118403822;gi|118138612;gi|115522021	gi|753704212;gi|381218022;gi|156622226;gi|118403822;gi|118138612;gi|115522021	4;4;4;4;4;4	4;4;4;4;4;4	4;4;4;4;4;4	>gi|753704212|gb|JAG69650.1| CD81 molecule [Sus scrofa domesticus];>gi|381218022|gb|AFG17070.1| CD81 [Sus scrofa];>gi|156622226|emb|CAL37099.1| CD81 protein [Sus scrofa];>gi|118403822|ref|NP_001072147.1| CD81 antigen [Sus scrofa];>gi|118138612|gb|ABK63185.	6	4	4	4	0	3	0	3	0	3	0	3	2	0	2	0	2	0	2	0	2	2	0	3	0	3	0	3	0	3	2	0	2	0	2	0	2	0	2	2	0	3	0	3
gi|11558496;gi|47523872;gi|11558494;gi|19849859;gi|21541274	gi|11558496;gi|47523872;gi|11558494;gi|19849859;gi|21541274	5;5;5;5;5	5;5;5;5;5	5;5;5;5;5	>gi|11558496|emb|CAC17816.1| sodium iodide symporter [Sus scrofa];>gi|47523872|ref|NP_999575.1| sodium/iodide cotransporter [Sus scrofa];>gi|11558494|emb|CAC17810.1| sodium iodide symporter [Sus scrofa];>gi|19849859|emb|CAC81949.1| sodium iodide symporter	5	5	5	5	0	0	0	0	0	0	0	0	3	0	0	0	0	0	0	0	0	3	0	0	0	0	0	0	0	0	3	0	0	0	0	0	0	0	0	3	0	0	0	0
gi|47523694;gi|24528345;gi|164405;gi|164403;gi|115613;gi|672886564;gi|672886563;gi|34810487;gi|34810486;gi|34810483;gi|34810482;gi|34810478;gi|34810477;gi|3319069;gi|3319068;gi|3319038;gi|3319037;gi|565305457;gi|927138005;gi|966650995	gi|47523694;gi|24528345;gi|164405;gi|164403;gi|115613;gi|672886564;gi|672886563;gi|34810487;gi|34810486;gi|34810483;gi|34810482;gi|34810478;gi|34810477;gi|3319069;gi|3319068;gi|3319038;gi|3319037	11;11;11;11;11;8;8;8;8;8;8;8;8;8;8;8;8;4;3;1	11;11;11;11;11;8;8;8;8;8;8;8;8;8;8;8;8;4;3;1	11;11;11;11;11;8;8;8;8;8;8;8;8;8;8;8;8;4;3;1	>gi|47523694|ref|NP_999483.1| calpain small subunit 1 [Sus scrofa];>gi|24528345|emb|CAC85483.2| calpain, small subunit 1 [Sus scrofa];>gi|164405|gb|AAA31011.1| pig calpain I light subunit (EC 3.4.22.17) [Sus scrofa];>gi|164403|gb|AAA31010.1| calpain I ligh	20	11	11	11	0	0	0	4	0	0	0	0	1	0	2	0	6	0	0	0	1	6	0	0	0	4	0	0	0	0	1	0	2	0	6	0	0	0	1	6	0	0	0	4
gi|115719	gi|115719	15	1	1	>gi|115719|sp|P00795.2|CATD_PIG RecName: Full=Cathepsin D; Contains: RecName: Full=Cathepsin D light chain; Contains: RecName: Full=Cathepsin D heavy chain; Flags: Precursor	1	15	1	1	0	6	0	7	1	4	0	4	7	0	8	0	13	0	5	0	5	6	0	0	0	0	0	0	0	0	0	0	0	0	1	0	0	0	0	0	0	0	0	0
gi|118403788;gi|116047847;gi|116047849;gi|927124450;gi|349732254;gi|545866333	gi|118403788;gi|116047847;gi|116047849;gi|927124450	10;10;9;6;1;1	10;10;9;6;1;1	10;10;9;6;1;1	>gi|118403788|ref|NP_001072152.1| glutathione S-transferase mu 2 [Sus scrofa];>gi|116047847|gb|ABJ53146.1| glutathione S-transferase mu 2 [Sus scrofa];>gi|116047849|gb|ABJ53147.1| glutathione S-transferase mu 2, partial [Sus scrofa];>gi|927124450|ref|XP_01	6	10	10	10	0	2	0	2	2	2	0	2	8	1	2	0	2	1	2	0	2	3	0	2	0	2	2	2	0	2	8	1	2	0	2	1	2	0	2	3	0	2	0	2
gi|84028320;gi|47523866;gi|11611545;gi|26334117	gi|84028320;gi|47523866;gi|11611545	9;9;9;1	9;9;9;1	9;9;9;1	>gi|84028320|sp|Q9GKX6.1|GALM_PIG RecName: Full=Aldose 1-epimerase; AltName: Full=Galactose mutarotase;>gi|47523866|ref|NP_999571.1| aldose 1-epimerase [Sus scrofa];>gi|11611545|dbj|BAB18973.1| aldose 1-epimerase [Sus scrofa]	4	9	9	9	0	1	0	2	0	1	0	3	7	0	1	0	2	0	1	0	2	3	0	1	0	2	0	1	0	3	7	0	1	0	2	0	1	0	2	3	0	1	0	2
gi|927154994;gi|11611958;gi|11611960;gi|223950645;gi|162138203;gi|147832431	gi|927154994;gi|11611958;gi|11611960;gi|223950645;gi|162138203;gi|147832431	1;1;1;1;1;1	1;1;1;1;1;1	1;1;1;1;1;1	>gi|927154994|ref|XP_013833081.1| PREDICTED: allograft inflammatory factor 1 isoform X1 [Sus scrofa];>gi|11611958|gb|AAG39108.1| allograft inflammatory factor-1 splice variant G1 [Sus scrofa];>gi|11611960|gb|AAG39109.1|AF299326_1 allograft inflammatory fac	6	1	1	1	0	0	0	0	0	0	0	0	0	0	0	0	0	0	0	0	0	0	0	0	0	0	0	0	0	0	0	0	0	0	0	0	0	0	0	0	0	0	0	0
gi|927095940;gi|927095937;gi|927095935;gi|927095932;gi|927095930;gi|73853886;gi|68445606;gi|545800394;gi|545800391;gi|545800388;gi|545800385;gi|545800382;gi|545800379;gi|116256437	gi|927095940;gi|927095937;gi|927095935;gi|927095932;gi|927095930;gi|73853886;gi|68445606;gi|545800394;gi|545800391;gi|545800388;gi|545800385;gi|545800382;gi|545800379;gi|116256437	11;11;11;11;11;11;11;11;11;11;11;11;11;11	9;9;9;9;9;9;9;9;9;9;9;9;9;9	9;9;9;9;9;9;9;9;9;9;9;9;9;9	>gi|927095940|ref|XP_013848422.1| PREDICTED: ras-related protein Rab-27A isoform X1 [Sus scrofa];>gi|927095937|ref|XP_013848420.1| PREDICTED: ras-related protein Rab-27A isoform X1 [Sus scrofa];>gi|927095935|ref|XP_013848419.1| PREDICTED: ras-related prote	14	11	9	9	0	4	0	4	0	2	0	1	6	0	4	0	2	0	0	0	0	9	0	3	0	3	0	2	0	1	4	0	3	0	2	0	0	0	0	7	0	3	0	3
gi|51592135;gi|164425;gi|116850;gi|75070176;gi|68534976;gi|67937816;gi|67634029;gi|545841136;gi|171905897;gi|171905895	gi|51592135;gi|164425;gi|116850	17;17;17;2;2;2;2;2;2;2	17;17;17;2;2;2;2;2;2;2	17;17;17;2;2;2;2;2;2;2	>gi|51592135|ref|NP_001004043.1| cofilin-1 [Sus scrofa];>gi|164425|gb|AAA31020.1| cofilin [Sus scrofa];>gi|116850|sp|P10668.3|COF1_PIG RecName: Full=Cofilin-1; AltName: Full=Cofilin, non-muscle isoform	10	17	17	17	1	11	0	11	3	6	1	10	8	2	11	0	14	1	7	2	12	9	1	11	0	11	3	6	1	10	8	2	11	0	14	1	7	2	12	9	1	11	0	11
gi|157831037;gi|930269;gi|261249969;gi|199652449;gi|199652431;gi|116854	gi|157831037;gi|930269;gi|261249969;gi|199652449;gi|199652431;gi|116854	1;1;1;1;1;1	1;1;1;1;1;1	1;1;1;1;1;1	>gi|157831037|pdb|1FBL|A Chain A, Structure Of Full-Length Porcine Synovial Collagenase (Mmp1) Reveals A C-Terminal Domain Containing A Calcium-Linked, Four-Bladed Beta- Propeller;>gi|930269|emb|CAA38526.1| propeptide for matix metalloproteinase (type I co	6	1	1	1	0	0	0	0	0	0	0	0	0	0	0	0	0	0	0	0	0	0	0	0	0	0	0	0	0	0	0	0	0	0	0	0	0	0	0	0	0	0	0	0
gi|47522666;gi|452437;gi|298556706;gi|262072802;gi|1169932	gi|47522666;gi|452437;gi|298556706;gi|262072802;gi|1169932	4;4;4;4;4	4;4;4;4;4	4;4;4;4;4	>gi|47522666|ref|NP_999074.1| glutamine synthetase [Sus scrofa];>gi|452437|emb|CAA82747.1| glutamine synthetase [Sus scrofa];>gi|298556706|emb|CBN69800.1| unnamed protein product [Sus scrofa domesticus];>gi|262072802|dbj|BAI47709.1| glutamate-ammonia ligas	5	4	4	4	0	0	0	0	0	0	0	0	0	0	0	0	0	0	0	0	0	4	0	0	0	0	0	0	0	0	0	0	0	0	0	0	0	0	0	4	0	0	0	0
gi|473575;gi|164518958;gi|1170738;gi|927131538;gi|229620;gi|282403838;gi|282403837;gi|56792866;gi|56792870;gi|56792872;gi|56792857	gi|473575;gi|164518958;gi|1170738;gi|927131538;gi|229620;gi|282403838;gi|282403837;gi|56792866;gi|56792870	19;19;19;19;16;16;16;12;11;9;9	10;10;10;10;7;7;7;10;10;7;7	10;10;10;10;7;7;7;10;10;7;7	>gi|473575|gb|AAA50438.1| lactate dehydrogenase-B [Sus scrofa domesticus];>gi|164518958|ref|NP_001106758.1| L-lactate dehydrogenase B chain [Sus scrofa];>gi|1170738|sp|P00336.3|LDHB_PIG RecName: Full=L-lactate dehydrogenase B chain; Short=LDH-B; AltName: F	11	19	10	10	0	10	0	8	2	7	0	7	9	0	10	0	12	0	3	0	7	9	0	6	0	5	1	4	0	4	5	0	5	0	7	0	2	0	5	5	0	6	0	5
gi|473571;gi|1170740;gi|927102754;gi|288860136;gi|268633767;gi|229621;gi|403242449;gi|403242448;gi|350297743;gi|350297742;gi|291220024;gi|40353117;gi|40353115;gi|6652537;gi|307746886;gi|17367419	gi|473571;gi|1170740;gi|927102754;gi|288860136;gi|268633767;gi|229621;gi|403242449;gi|403242448;gi|350297743;gi|350297742	28;28;28;26;26;24;24;24;24;24;12;4;4;1;1;1	28;28;28;26;26;24;24;24;24;24;12;4;4;1;1;1	26;26;26;24;24;22;22;22;22;22;10;3;3;0;0;0	>gi|473571|gb|AAA50436.1| lactate dehydrogenase-A [Sus scrofa domesticus];>gi|1170740|sp|P00339.3|LDHA_PIG RecName: Full=L-lactate dehydrogenase A chain; Short=LDH-A; AltName: Full=LDH muscle subunit; Short=LDH-M;>gi|927102754|ref|XP_013849955.1| PREDICTED	16	28	28	26	0	13	0	11	8	10	1	10	11	0	13	1	14	1	9	1	12	16	0	13	0	11	8	10	1	10	11	0	13	1	14	1	9	1	12	16	0	13	0	11
gi|872315;gi|47523784;gi|1173191;gi|675970386;gi|675970240	gi|872315;gi|47523784;gi|1173191;gi|675970386;gi|675970240	8;8;8;6;6	8;8;8;6;6	8;8;8;6;6	>gi|872315|emb|CAA55946.1| 40S ribosomal protein S12 [Sus scrofa];>gi|47523784|ref|NP_999528.1| 40S ribosomal protein S12 [Sus scrofa];>gi|1173191|sp|P46405.2|RS12_PIG RecName: Full=40S ribosomal protein S12;>gi|675970386|pdb|4W28|M Chain M, Structure Of T	5	8	8	8	0	4	0	3	0	2	0	2	1	0	3	0	3	0	1	0	2	2	0	4	0	3	0	2	0	2	1	0	3	0	3	0	1	0	2	2	0	4	0	3
gi|2506830;gi|1174173;gi|269914120;gi|2506829;gi|1143948	gi|2506830;gi|1174173;gi|269914120;gi|2506829;gi|1143948	11;11;8;8;8	11;11;8;8;8	3;3;1;1;1	>gi|2506830|sp|P12069.2|LYSC3_PIG RecName: Full=Lysozyme C-3; AltName: Full=1,4-beta-N-acetylmuramidase C; Flags: Precursor;>gi|1174173|gb|AAA86644.1| lysozyme [Sus scrofa];>gi|269914120|ref|NP_999557.2| lysozyme C-3 precursor [Sus scrofa];>gi|2506829|sp|P	5	11	11	3	4	8	3	5	7	2	6	2	9	6	10	5	9	7	5	6	3	8	4	8	3	5	7	2	6	2	9	6	10	5	9	7	5	6	3	8	1	3	1	1
gi|298104128;gi|229368729;gi|217038338;gi|197215646;gi|184185563;gi|166831597;gi|152032484;gi|117660466	gi|298104128;gi|229368729;gi|217038338;gi|197215646;gi|184185563;gi|166831597;gi|152032484;gi|117660466	1;1;1;1;1;1;1;1	1;1;1;1;1;1;1;1	1;1;1;1;1;1;1;1	>gi|298104128|ref|NP_001090931.2| reactive oxygen species modulator 1 [Sus scrofa];>gi|229368729|gb|ACQ63012.1| hypothetical protein [Dasypus novemcinctus];>gi|217038338|gb|ACJ76631.1| hypothetical protein [Oryctolagus cuniculus];>gi|197215646|gb|ACH53038.	8	1	1	1	0	0	0	1	0	1	0	0	0	0	1	0	0	0	1	0	1	0	0	0	0	1	0	1	0	0	0	0	1	0	0	0	1	0	1	0	0	0	0	1
gi|148839601;gi|148235477;gi|117660492	gi|148839601;gi|148235477;gi|117660492	9;9;9	9;9;9	9;9;9	>gi|148839601|sp|A1XQR7.1|MIC13_PIG RecName: Full=MICOS complex subunit MIC13;>gi|148235477|ref|NP_001090932.1| MICOS complex subunit MIC13 precursor [Sus scrofa];>gi|117660492|gb|ABK55623.1| QIL1 [Sus scrofa]	3	9	9	9	0	2	0	3	0	8	0	2	0	0	2	0	0	0	6	0	3	1	0	2	0	3	0	8	0	2	0	0	2	0	0	0	6	0	3	1	0	2	0	3
gi|158518654;gi|148226851;gi|117660512;gi|545813224;gi|927107291	gi|158518654;gi|148226851;gi|117660512;gi|545813224;gi|927107291	4;4;4;4;4	4;4;4;4;4	4;4;4;4;4	>gi|158518654|sp|Q95339.4|ATPK_PIG RecName: Full=ATP synthase subunit f, mitochondrial;>gi|148226851|ref|NP_001090933.1| ATP synthase subunit f, mitochondrial [Sus scrofa];>gi|117660512|gb|ABK55624.1| mitochondrial Atp5j2 [Sus scrofa];>gi|545813224|ref|XP_	5	4	4	4	1	3	0	3	1	3	0	3	3	0	3	0	2	2	2	2	2	2	1	3	0	3	1	3	0	3	3	0	3	0	2	2	2	2	2	2	1	3	0	3
gi|166233313;gi|147903209;gi|117660560;gi|117660533;gi|730378425;gi|669332194;gi|669314159;gi|669301046	gi|166233313;gi|147903209;gi|117660560;gi|117660533	3;3;3;3;1;1;1;1	3;3;3;3;1;1;1;1	3;3;3;3;1;1;1;1	>gi|166233313|sp|A1XQR9.1|RUXE_PIG RecName: Full=Small nuclear ribonucleoprotein E; Short=snRNP-E; AltName: Full=Sm protein E; Short=Sm-E; Short=SmE;>gi|147903209|ref|NP_001090934.1| small nuclear ribonucleoprotein E [Sus scrofa];>gi|117660560|gb|ABK55626.	8	3	3	3	0	2	0	2	0	2	0	2	0	0	1	0	2	0	1	0	1	2	0	2	0	2	0	2	0	2	0	0	1	0	2	0	1	0	1	2	0	2	0	2
gi|148841203;gi|147898713;gi|117660596	gi|148841203;gi|147898713;gi|117660596	4;4;4	4;4;4	4;4;4	>gi|148841203|sp|A1XQS2.1|TOM7_PIG RecName: Full=Mitochondrial import receptor subunit TOM7 homolog; AltName: Full=Translocase of outer membrane 7 kDa subunit homolog;>gi|147898713|ref|NP_001090936.1| mitochondrial import receptor subunit TOM7 homolog [Sus	3	4	4	4	0	2	0	2	0	1	0	2	0	0	3	0	1	0	1	0	1	0	0	2	0	2	0	1	0	2	0	0	3	0	1	0	1	0	1	0	0	2	0	2
gi|148225172;gi|117660613;gi|927179916	gi|148225172;gi|117660613;gi|927179916	7;7;5	7;7;5	7;7;5	>gi|148225172|ref|NP_001090937.1| cytochrome c oxidase subunit NDUFA4 [Sus scrofa];>gi|117660613|gb|ABK55629.1| mitochondrial NDUFA4 [Sus scrofa];>gi|927179916|ref|XP_013835180.1| PREDICTED: cytochrome c oxidase subunit NDUFA4 isoform X1 [Sus scrofa]	3	7	7	7	0	5	0	4	0	5	0	2	2	1	3	0	5	0	3	0	1	1	0	5	0	4	0	5	0	2	2	1	3	0	5	0	3	0	1	1	0	5	0	4
gi|148224638;gi|117660629	gi|148224638;gi|117660629	1;1	1;1	1;1	>gi|148224638|ref|NP_001090938.1| HIG1 domain family member 2A, mitochondrial [Sus scrofa];>gi|117660629|gb|ABK55630.1| Higd2a [Sus scrofa]	2	1	1	1	0	0	0	0	0	0	0	0	0	0	1	0	1	0	0	0	0	0	0	0	0	0	0	0	0	0	0	0	1	0	1	0	0	0	0	0	0	0	0	0
gi|545858445;gi|545858442;gi|158514029;gi|117660669;gi|611961737;gi|349501100;gi|117660743;gi|545825391;gi|545825402;gi|68534968;gi|55274178;gi|311270032	gi|545858445;gi|545858442;gi|158514029;gi|117660669;gi|611961737;gi|349501100;gi|117660743;gi|545825391;gi|545825402;gi|68534968;gi|55274178;gi|311270032	2;2;2;2;2;2;2;2;2;1;1;1	2;2;2;2;2;2;2;2;2;1;1;1	2;2;2;2;2;2;2;2;2;1;1;1	>gi|545858445|ref|XP_005654013.1| PREDICTED: ATP synthase F(0) complex subunit C1, mitochondrial isoform X1 [Sus scrofa];>gi|545858442|ref|XP_005654012.1| PREDICTED: ATP synthase F(0) complex subunit C1, mitochondrial isoform X1 [Sus scrofa];>gi|158514029|	12	2	2	2	0	1	0	1	0	0	0	0	0	0	2	0	2	0	1	0	1	0	0	1	0	1	0	0	0	0	0	0	2	0	2	0	1	0	1	0	0	1	0	1
gi|927117151;gi|545820704;gi|545820701;gi|226709210;gi|148225574;gi|117660798;gi|545859772	gi|927117151;gi|545820704;gi|545820701;gi|226709210;gi|148225574;gi|117660798;gi|545859772	10;10;10;10;10;10;5	10;10;10;10;10;10;5	10;10;10;10;10;10;5	>gi|927117151|ref|XP_013852024.1| PREDICTED: cytochrome c oxidase subunit 6C isoform X1 [Sus scrofa];>gi|545820704|ref|XP_005662996.1| PREDICTED: cytochrome c oxidase subunit 6C isoform X1 [Sus scrofa];>gi|545820701|ref|XP_005662995.1| PREDICTED: cytochrom	7	10	10	10	0	7	0	8	2	8	0	6	1	1	8	0	8	1	8	0	8	5	0	7	0	8	2	8	0	6	1	1	8	0	8	1	8	0	8	5	0	7	0	8
gi|62208264;gi|270298670;gi|270298668;gi|270298666;gi|117660928;gi|117660909;gi|62208254;gi|58585426;gi|56792843;gi|56792841;gi|56792839;gi|56792836;gi|157427687;gi|117660890;gi|117660874;gi|523580083;gi|332656187;gi|62208262	gi|62208264;gi|270298670;gi|270298668;gi|270298666;gi|117660928;gi|117660909;gi|62208254;gi|58585426;gi|56792843;gi|56792841;gi|56792839;gi|56792836;gi|157427687;gi|117660890;gi|117660874;gi|523580083;gi|332656187;gi|62208262	2;2;2;2;2;2;2;2;2;2;2;2;2;2;2;2;2;1	2;2;2;2;2;2;2;2;2;2;2;2;2;2;2;2;2;1	2;2;2;2;2;2;2;2;2;2;2;2;2;2;2;2;2;1	>gi|62208264|gb|AAX77011.1| Ca2+-binding protein-like protein [Sus scrofa];>gi|270298670|gb|ACZ68340.1| MLC5f-C [Sus scrofa];>gi|270298668|gb|ACZ68339.1| MLC5f-B [Sus scrofa];>gi|270298666|gb|ACZ68338.1| MLC5f-A [Sus scrofa];>gi|117660928|gb|ABK55645.1| MY	18	2	2	2	0	1	0	1	0	1	0	1	1	1	2	0	2	1	2	0	1	2	0	1	0	1	0	1	0	1	1	1	2	0	2	1	2	0	1	2	0	1	0	1
gi|927198990;gi|675970334;gi|675970281;gi|675970190;gi|675970139;gi|158514030;gi|148237282;gi|117661006;gi|350578270;gi|966709634;gi|966696794	gi|927198990;gi|675970334;gi|675970281;gi|675970190;gi|675970139;gi|158514030;gi|148237282;gi|117661006;gi|350578270	13;13;13;13;13;13;13;13;8;1;1	13;13;13;13;13;13;13;13;8;1;1	13;13;13;13;13;13;13;13;8;1;1	>gi|927198990|ref|XP_003358431.4| PREDICTED: 60S ribosomal protein L14 [Sus scrofa];>gi|675970334|pdb|4W27|M Chain M, Structure Of The Translating Mammalian Ribosome-sec61 Complex (this Entry Contains The Large Ribosomal Subunit Proteins);>gi|675970281|pdb	11	13	13	13	1	5	0	5	0	9	0	5	4	0	5	0	4	0	5	0	5	6	1	5	0	5	0	9	0	5	4	0	5	0	4	0	5	0	5	6	1	5	0	5
gi|675970343;gi|675970290;gi|675970199;gi|675970148;gi|51338616;gi|194018720;gi|117661026;gi|730369248;gi|669321880;gi|669305614;gi|45269025	gi|675970343;gi|675970290;gi|675970199;gi|675970148;gi|51338616;gi|194018720;gi|117661026	9;9;9;9;9;9;9;3;3;3;2	9;9;9;9;9;9;9;3;3;3;2	7;7;7;7;7;7;7;1;1;1;0	>gi|675970343|pdb|4W27|V Chain V, Structure Of The Translating Mammalian Ribosome-sec61 Complex (this Entry Contains The Large Ribosomal Subunit Proteins);>gi|675970290|pdb|4W25|V Chain V, Structure Of The Idle Mammalian Ribosome-sec61 Complex (this Entry	11	9	9	7	1	8	0	8	0	8	0	7	2	0	5	0	6	0	6	0	7	7	1	8	0	8	0	8	0	7	2	0	5	0	6	0	6	0	7	7	1	6	0	6
gi|675970347;gi|675970294;gi|675970203;gi|675970152;gi|158514031;gi|148226949;gi|117661046	gi|675970347;gi|675970294;gi|675970203;gi|675970152;gi|158514031;gi|148226949;gi|117661046	11;11;11;11;11;11;11	11;11;11;11;11;11;11	11;11;11;11;11;11;11	>gi|675970347|pdb|4W27|Z Chain Z, Structure Of The Translating Mammalian Ribosome-sec61 Complex (this Entry Contains The Large Ribosomal Subunit Proteins);>gi|675970294|pdb|4W25|Z Chain Z, Structure Of The Idle Mammalian Ribosome-sec61 Complex (this Entry	7	11	11	11	0	4	0	3	0	9	0	9	6	0	3	0	1	0	6	0	10	7	0	4	0	3	0	9	0	9	6	0	3	0	1	0	6	0	10	7	0	4	0	3
gi|675970355;gi|675970302;gi|675970211;gi|675970160;gi|51704217;gi|47523710;gi|45268979;gi|12957204;gi|123299970;gi|117661065	gi|675970355;gi|675970302;gi|675970211;gi|675970160;gi|51704217;gi|47523710;gi|45268979;gi|12957204;gi|123299970;gi|117661065	6;6;6;6;6;6;6;6;6;6	6;6;6;6;6;6;6;6;6;6	6;6;6;6;6;6;6;6;6;6	>gi|675970355|pdb|4W27|HH Chain h, Structure Of The Translating Mammalian Ribosome-sec61 Complex (this Entry Contains The Large Ribosomal Subunit Proteins);>gi|675970302|pdb|4W25|HH Chain h, Structure Of The Idle Mammalian Ribosome-sec61 Complex (this Entr	10	6	6	6	1	5	0	5	0	6	0	5	5	1	5	0	3	0	4	0	4	3	1	5	0	5	0	6	0	5	5	1	5	0	3	0	4	0	4	3	1	5	0	5
gi|675970394;gi|675970248;gi|194018718;gi|189043876;gi|117661119;gi|45269031;gi|954366065;gi|954366050	gi|675970394;gi|675970248;gi|194018718;gi|189043876;gi|117661119;gi|45269031	8;8;8;8;8;6;1;1	8;8;8;8;8;6;1;1	8;8;8;8;8;6;1;1	>gi|675970394|pdb|4W28|U Chain U, Structure Of The Translating Mammalian Ribosome-sec61 Complex (this Entry Contains The Small Ribosomal Subunit);>gi|675970248|pdb|4W23|U Chain U, Structure Of The 80s Mammalian Ribosome Bound To Eef2 (this Entry Contains T	8	8	8	8	0	3	0	4	0	4	0	5	5	0	6	0	3	0	3	0	4	5	0	3	0	4	0	4	0	5	5	0	6	0	3	0	3	0	4	5	0	3	0	4
gi|675970395;gi|675970249;gi|52783791;gi|311261595;gi|147901025;gi|117661139	gi|675970395;gi|675970249;gi|52783791;gi|311261595;gi|147901025;gi|117661139	4;4;4;4;4;4	4;4;4;4;4;4	4;4;4;4;4;4	>gi|675970395|pdb|4W28|V Chain V, Structure Of The Translating Mammalian Ribosome-sec61 Complex (this Entry Contains The Small Ribosomal Subunit);>gi|675970249|pdb|4W23|V Chain V, Structure Of The 80s Mammalian Ribosome Bound To Eef2 (this Entry Contains T	6	4	4	4	0	1	0	1	0	0	0	1	0	0	2	0	1	0	1	0	2	3	0	1	0	1	0	0	0	1	0	0	2	0	1	0	1	0	2	3	0	1	0	1
gi|675970400;gi|675970254;gi|187606917;gi|147899011;gi|117661156;gi|545888954;gi|669325855;gi|669315103;gi|730371226;gi|954375436	gi|675970400;gi|675970254;gi|187606917;gi|147899011;gi|117661156;gi|545888954	6;6;6;6;6;4;2;2;2;1	6;6;6;6;6;4;2;2;2;1	6;6;6;6;6;4;2;2;2;1	>gi|675970400|pdb|4W28|AA Chain a, Structure Of The Translating Mammalian Ribosome-sec61 Complex (this Entry Contains The Small Ribosomal Subunit);>gi|675970254|pdb|4W23|AA Chain a, Structure Of The 80s Mammalian Ribosome Bound To Eef2 (this Entry Contains	10	6	6	6	0	2	0	2	0	3	0	2	2	0	2	0	3	0	3	0	3	3	0	2	0	2	0	3	0	2	2	0	2	0	3	0	3	0	3	3	0	2	0	2
gi|147900197;gi|117661207	gi|147900197;gi|117661207	6;6	6;6	6;6	>gi|147900197|ref|NP_001090953.1| cytochrome c oxidase subunit 7A2, mitochondrial [Sus scrofa];>gi|117661207|gb|ABK55662.1| COX7A2 [Sus scrofa]	2	6	6	6	1	5	0	4	2	4	1	4	2	2	4	0	3	2	3	1	3	2	1	5	0	4	2	4	1	4	2	2	4	0	3	2	3	1	3	2	1	5	0	4
gi|148233298;gi|117661226	gi|148233298;gi|117661226	1;1	1;1	1;1	>gi|148233298|ref|NP_001090954.1| heat shock factor-binding protein 1 [Sus scrofa];>gi|117661226|gb|ABK55663.1| HSBP1 [Sus scrofa]	2	1	1	1	0	0	0	0	0	0	0	0	0	0	1	0	0	0	0	0	0	0	0	0	0	0	0	0	0	0	0	0	1	0	0	0	0	0	0	0	0	0	0	0
gi|148887342;gi|148222591;gi|117661240	gi|148887342;gi|148222591;gi|117661240	8;8;8	8;8;8	8;8;8	>gi|148887342|sp|Q29307.2|ATIF1_PIG RecName: Full=ATPase inhibitor, mitochondrial; AltName: Full=Inhibitor of F(1)F(o)-ATPase; Short=IF(1); Short=IF1; Flags: Precursor;>gi|148222591|ref|NP_001090955.1| ATPase inhibitor, mitochondrial precursor [Sus scrofa]	3	8	8	8	0	3	0	0	1	1	0	1	5	0	0	0	0	0	0	0	0	0	0	3	0	0	1	1	0	1	5	0	0	0	0	0	0	0	0	0	0	3	0	0
gi|545807313;gi|178056710;gi|118123418	gi|545807313;gi|178056710;gi|118123418	9;9;9	9;9;9	9;9;9	>gi|545807313|ref|XP_005660930.1| PREDICTED: plasma protease C1 inhibitor isoform X1 [Sus scrofa];>gi|178056710|ref|NP_001116666.1| plasma protease C1 inhibitor precursor [Sus scrofa];>gi|118123418|dbj|BAF36965.1| C1 inhibitor [Sus scrofa]	3	9	9	9	0	0	0	0	6	0	4	0	0	7	0	5	0	8	0	4	0	1	0	0	0	0	6	0	4	0	0	7	0	5	0	8	0	4	0	1	0	0	0	0
gi|162139836;gi|118123420;gi|927225774	gi|162139836;gi|118123420;gi|927225774	13;13;8	13;13;8	11;11;7	>gi|162139836|ref|NP_001104726.1| serpin B9 [Sus scrofa];>gi|118123420|dbj|BAF36966.1| serine protease inhibitor 9 [Sus scrofa];>gi|927225774|ref|XP_013847631.1| PREDICTED: LOW QUALITY PROTEIN: serpin B9-like [Sus scrofa]	3	13	13	11	0	5	0	3	0	10	0	7	2	1	4	0	7	0	3	0	8	1	0	5	0	3	0	10	0	7	2	1	4	0	7	0	3	0	8	1	0	5	0	3
gi|158635942;gi|156622218;gi|118138492	gi|158635942;gi|156622218;gi|118138492	7;7;7	7;7;7	7;7;7	>gi|158635942|ref|NP_001098775.1| translocation protein SEC62 [Sus scrofa];>gi|156622218|emb|CAL37095.1| translocation protein 1 [Sus scrofa];>gi|118138492|gb|ABK63181.1| translocation protein 1 [Sus scrofa]	3	7	7	7	0	4	0	4	0	4	0	4	1	0	2	0	3	0	4	0	1	0	0	4	0	4	0	4	0	4	1	0	2	0	3	0	4	0	1	0	0	4	0	4
gi|48429127;gi|47522794;gi|17467358;gi|156622222;gi|118138553;gi|335300844	gi|48429127;gi|47522794;gi|17467358;gi|156622222;gi|118138553;gi|335300844	1;1;1;1;1;1	1;1;1;1;1;1	1;1;1;1;1;1	>gi|48429127|sp|P61958.1|SUMO2_PIG RecName: Full=Small ubiquitin-related modifier 2; Short=SUMO-2; AltName: Full=MIF2 suppressor; AltName: Full=SMT3 homolog 2; AltName: Full=Sentrin-2; AltName: Full=Ubiquitin-like protein SMT3A; Short=Smt3A; Flags: Precurs	6	1	1	1	0	1	0	1	1	1	0	1	1	0	1	0	1	0	1	0	1	1	0	1	0	1	1	1	0	1	1	0	1	0	1	0	1	0	1	1	0	1	0	1
gi|62738431;gi|118138571;gi|47523154;gi|2811023;gi|1911541	gi|62738431;gi|118138571;gi|47523154;gi|2811023;gi|1911541	2;2;2;2;2	2;2;2;2;2	2;2;2;2;2	>gi|62738431|pdb|1XHH|A Chain A, Solution Structure Of Porcine Beta-Microseminoprotein;>gi|118138571|pdb|2IZ4|A Chain A, Solution Structure Of Human And Porcine Beta- Microseminoprotein;>gi|47523154|ref|NP_999017.1| beta-microseminoprotein precursor [Sus s	5	2	2	2	0	0	0	2	0	0	0	0	0	0	0	0	0	0	0	0	0	0	0	0	0	2	0	0	0	0	0	0	0	0	0	0	0	0	0	0	0	0	0	2
gi|118340994;gi|545866285;gi|157073931;gi|156535085	gi|118340994;gi|545866285;gi|157073931;gi|156535085	3;3;3;3	3;3;3;3	3;3;3;3	>gi|118340994|gb|ABK80764.1| resistin-like protein beta, partial [Sus scrofa];>gi|545866285|ref|XP_005670293.1| PREDICTED: resistin-like beta isoform X1 [Sus scrofa];>gi|157073931|ref|NP_001096680.1| resistin-like beta precursor [Sus scrofa];>gi|156535085|	4	3	3	3	0	0	0	2	0	0	0	0	0	1	2	0	1	0	1	0	1	0	0	0	0	2	0	0	0	0	0	1	2	0	1	0	1	0	1	0	0	0	0	2
gi|67038668;gi|118403904;gi|66816927	gi|67038668;gi|118403904	11;11;2	11;11;2	11;11;2	>gi|67038668|gb|AAY63803.1| DJ-1 protein [Sus scrofa];>gi|118403904|ref|NP_001072131.1| protein deglycase DJ-1 [Sus scrofa]	3	11	11	11	0	3	0	5	0	3	0	2	5	0	4	0	7	0	1	0	3	4	0	3	0	5	0	3	0	2	5	0	4	0	7	0	1	0	3	4	0	3	0	5
gi|515113;gi|515112;gi|515111;gi|515110;gi|8569627;gi|157829874;gi|157829873;gi|753704378;gi|584742;gi|48374071;gi|294212;gi|253722721;gi|1184820	gi|515113;gi|515112;gi|515111;gi|515110;gi|8569627;gi|157829874;gi|157829873;gi|753704378;gi|584742;gi|48374071;gi|294212;gi|253722721;gi|1184820	4;4;4;4;4;4;4;4;4;4;4;4;4	3;3;3;3;3;3;3;3;3;3;3;3;3	3;3;3;3;3;3;3;3;3;3;3;3;3	>gi|515113|pdb|1DLA|D Chain D, Novel Nadph-Binding Domain Revealed By The Crystal Structure Of Aldose Reductase;>gi|515112|pdb|1DLA|C Chain C, Novel Nadph-Binding Domain Revealed By The Crystal Structure Of Aldose Reductase;>gi|515111|pdb|1DLA|B Chain B, N	13	4	3	3	0	0	0	0	0	0	0	0	2	0	0	0	2	0	0	0	0	1	0	0	0	0	0	0	0	0	1	0	0	0	2	0	0	0	0	1	0	0	0	0
gi|927204108;gi|927204106;gi|545868263;gi|545868261;gi|187470655;gi|147906534;gi|118490058;gi|171948776	gi|927204108;gi|927204106;gi|545868263;gi|545868261;gi|187470655;gi|147906534;gi|118490058;gi|171948776	8;8;8;8;8;8;8;7	8;8;8;8;8;8;8;7	8;8;8;8;8;8;8;7	>gi|927204108|ref|XP_013845747.1| PREDICTED: cathepsin B isoform X1 [Sus scrofa];>gi|927204106|ref|XP_005657322.2| PREDICTED: cathepsin B isoform X1 [Sus scrofa];>gi|545868263|ref|XP_005657324.1| PREDICTED: cathepsin B isoform X1 [Sus scrofa];>gi|545868261	8	8	8	8	0	3	0	3	0	2	0	2	1	0	4	0	7	0	2	0	1	0	0	3	0	3	0	2	0	2	1	0	4	0	7	0	2	0	1	0	0	3	0	3
gi|47523158;gi|1185280;gi|47523832;gi|1708063;gi|1197383;gi|545843566;gi|914718182;gi|927164705;gi|311261747	gi|47523158;gi|1185280;gi|47523832;gi|1708063;gi|1197383;gi|545843566;gi|914718182;gi|927164705;gi|311261747	15;15;12;12;12;12;10;9;9	15;15;12;12;12;12;10;9;9	4;4;1;1;1;1;1;2;2	>gi|47523158|ref|NP_999015.1| glutathione S-transferase A2 [Sus scrofa];>gi|1185280|emb|CAA93434.1| glutathione S-transferase [Sus scrofa];>gi|47523832|ref|NP_999554.1| glutathione S-transferase alpha M14 [Sus scrofa];>gi|1708063|sp|P51781.2|GSTA1_PIG RecN	9	15	15	4	0	1	0	1	0	2	0	4	6	0	3	0	4	0	3	0	5	4	0	1	0	1	0	2	0	4	6	0	3	0	4	0	3	0	5	4	0	0	0	0
gi|970842069;gi|767259971;gi|767259936;gi|456753257;gi|148613357;gi|147899312;gi|118627572;gi|545823706	gi|970842069;gi|767259971;gi|767259936;gi|456753257;gi|148613357;gi|147899312;gi|118627572	16;16;16;16;16;16;16;3	16;16;16;16;16;16;16;3	14;14;14;14;14;14;14;2	>gi|970842069|pdb|5ADX|K Chain K, Cryoem Structure Of Dynactin Complex At 4.0 Angstrom Resolution;>gi|767259971|pdb|5AFU|K Chain K, Cryo-em Structure Of Dynein Tail-dynactin-bicd2n Complex;>gi|767259936|pdb|5AFT|K Chain K, Cryoem Structure Of Dynactin Comp	8	16	16	14	0	6	0	6	0	4	0	7	6	1	7	0	8	0	2	0	3	8	0	6	0	6	0	4	0	7	6	1	7	0	8	0	2	0	3	8	0	5	0	5
gi|47522940;gi|456753945;gi|164539;gi|118675;gi|262072947;gi|954367854	gi|47522940;gi|456753945;gi|164539;gi|118675	15;15;15;15;6;1	15;15;15;15;6;1	15;15;15;15;6;1	>gi|47522940|ref|NP_999227.1| dihydrolipoyl dehydrogenase, mitochondrial precursor [Sus scrofa];>gi|456753945|gb|JAA74189.1| dihydrolipoamide dehydrogenase [Sus scrofa];>gi|164539|gb|AAA31069.1| lipoamide dehydrogenase precursor [Sus scrofa];>gi|118675|sp|	6	15	15	15	0	7	0	7	10	4	8	8	5	1	12	1	8	7	3	1	6	7	0	7	0	7	10	4	8	8	5	1	12	1	8	7	3	1	6	7	0	7	0	7
gi|47522844;gi|410516871;gi|27801787;gi|11869931;gi|4093218	gi|47522844;gi|410516871;gi|27801787;gi|11869931	81;81;81;81;9	81;81;81;81;9	53;53;53;53;9	>gi|47522844|ref|NP_999174.1| complement C3 precursor [Sus scrofa];>gi|410516871|sp|P01025.2|CO3_PIG RecName: Full=Complement C3; Contains: RecName: Full=Complement C3 beta chain; Contains: RecName: Full=C3-beta-c; Short=C3bc; Contains: RecName: Full=Compl	5	81	81	53	11	14	10	13	8	17	9	19	66	29	22	26	33	6	18	3	21	38	11	14	10	13	8	17	9	19	66	29	22	26	33	6	18	3	21	38	9	10	6	10
gi|60412124;gi|47523074;gi|11875329;gi|545799546;gi|306782599;gi|305689809;gi|954375170	gi|60412124;gi|47523074;gi|11875329	5;5;5;2;2;2;1	5;5;5;2;2;2;1	2;2;2;0;0;0;0	>gi|60412124|sp|P84024.1|SMAD3_PIG RecName: Full=Mothers against decapentaplegic homolog 3; Short=MAD homolog 3; Short=Mad3; Short=Mothers against DPP homolog 3; AltName: Full=SMAD family member 3; Short=SMAD 3; Short=Smad3;>gi|47523074|ref|NP_999302.1| mo	7	5	5	2	0	3	0	1	0	1	0	0	0	0	2	0	3	0	0	0	4	2	0	3	0	1	0	1	0	0	0	0	2	0	3	0	0	0	4	2	0	0	0	0
gi|118997;gi|346227214	gi|118997;gi|346227214	8;7	8;7	8;7	>gi|118997|sp|P00377.1|DYR_PIG RecName: Full=Dihydrofolate reductase;>gi|346227214|ref|NP_001230993.1| dihydrofolate reductase [Sus scrofa]	2	8	8	8	0	0	0	2	0	1	0	1	0	0	2	0	7	0	2	0	3	0	0	0	0	2	0	1	0	1	0	0	2	0	7	0	2	0	3	0	0	0	0	2
gi|5821885;gi|47523026;gi|164442;gi|119258	gi|5821885;gi|47523026;gi|164442;gi|119258	9;9;9;9	9;9;9;9	4;4;4;4	>gi|5821885|pdb|1BRU|P Chain P, Structure Of Porcine Pancreatic Elastase Complexed With The Elastase Inhibitor Gr143783;>gi|47523026|ref|NP_999274.1| chymotrypsin-like elastase family member 2A preproprotein [Sus scrofa];>gi|164442|gb|AAA31027.1| pancreati	4	9	9	4	4	0	2	0	5	0	4	0	0	8	0	5	0	7	0	9	0	0	4	0	2	0	5	0	4	0	0	8	0	5	0	7	0	9	0	0	2	0	1	0
gi|148235064;gi|119352621	gi|148235064;gi|119352621	3;3	3;3	3;3	>gi|148235064|ref|NP_001090909.1| myc box-dependent-interacting protein 1 [Sus scrofa];>gi|119352621|gb|ABL63907.1| bridging integrator 1 [Sus scrofa]	2	3	3	3	0	0	0	0	0	1	0	0	0	0	0	0	2	0	0	0	0	0	0	0	0	0	0	1	0	0	0	0	0	0	2	0	0	0	0	0	0	0	0	0
gi|119359968	gi|119359968	3	1	1	>gi|119359968|dbj|BAF41967.1| elongation factor Tu [uncultured bacterium]	1	3	1	1	1	0	1	0	0	0	0	0	0	0	0	1	0	0	0	0	0	0	0	0	0	0	0	0	0	0	0	0	0	0	0	0	0	0	0	0	0	0	0	0
gi|119368242;gi|545894813;gi|927170381;gi|350587871	gi|119368242;gi|545894813	8;4;1;1	8;4;1;1	8;4;1;1	>gi|119368242|sp|P0C267.1|CC127_PIG RecName: Full=Coiled-coil domain-containing protein 127;>gi|545894813|ref|XP_003362017.2| PREDICTED: coiled-coil domain-containing protein 127, partial [Sus scrofa]	4	8	8	8	0	4	0	3	0	0	0	1	0	0	1	0	5	0	1	0	1	1	0	4	0	3	0	0	0	1	0	0	1	0	5	0	1	0	1	1	0	4	0	3
gi|119370274;gi|505373862;gi|495165457;gi|548329222;gi|547469035;gi|551033809	gi|119370274;gi|505373862;gi|495165457;gi|548329222;gi|547469035;gi|551033809	2;2;2;2;2;1	2;2;2;2;2;1	1;1;1;1;1;1	>gi|119370274|gb|ABL68068.1| thiolase [Roseburia intestinalis L1-82];>gi|505373862|ref|WP_015560964.1| MULTISPECIES: acetyl-CoA acetyltransferases [Roseburia]^Agi|505373862;>gi|495165457|ref|WP_007890255.1| MULTISPECIES: acetyl-CoA acetyltransferase [Roseb	6	2	2	1	0	0	0	0	0	0	0	0	0	0	0	0	0	0	0	0	0	0	0	0	0	0	0	0	0	0	0	0	0	0	0	0	0	0	0	0	0	0	0	0
gi|119372767	gi|119372767	1	1	1	>gi|119372767|gb|ABL68360.1| Xylose isomerase domain protein TIM barrel [Paracoccus denitrificans PD1222]	1	1	1	1	0	0	0	0	0	0	0	0	0	0	0	0	0	0	0	0	0	0	0	0	0	0	0	0	0	0	0	0	0	0	0	0	0	0	0	0	0	0	0	0
gi|145279215;gi|119381511;gi|77627998;gi|77539420	gi|145279215;gi|119381511;gi|77627998;gi|77539420	9;9;5;5	9;9;5;5	9;9;5;5	>gi|145279215|ref|NP_001077410.1| angiotensin-converting enzyme isoform 2 precursor [Sus scrofa];>gi|119381511|gb|ABL73884.1| angiotensin I converting enzyme [Sus scrofa];>gi|77627998|ref|NP_001028187.2| angiotensin-converting enzyme isoform 1 precursor [S	4	9	9	9	0	0	0	0	0	0	0	1	0	1	0	0	0	1	0	0	0	0	0	0	0	0	0	0	0	1	0	1	0	0	0	1	0	0	0	0	0	0	0	0
gi|576865356;gi|411024307;gi|374074698;gi|327533730;gi|304446065;gi|291191096;gi|291191095;gi|291191094;gi|291191093;gi|291191092;gi|284794137;gi|27573766;gi|27573765;gi|242556751;gi|15988221;gi|15988220;gi|15988219;gi|15988218;gi|157836978;gi|157833805;gi|157833804;gi|157833505;gi|157833504;gi|157832597;gi|119388989;gi|119388988;gi|119388987;gi|119388986;gi|119388985;gi|119388984;gi|17943130;gi|…	gi|576865356;gi|411024307;gi|374074698;gi|327533730;gi|304446065;gi|291191096;gi|291191095;gi|291191094;gi|291191093;gi|291191092;gi|284794137;gi|27573766;gi|27573765;gi|242556751;gi|15988221;gi|15988220;gi|15988219;gi|15988218;gi|157836978;gi|157833805;gi|157833804;gi|157833505;gi|157833504;gi|157832597;gi|119388989;gi|119388988;gi|119388987;gi|119388986;gi|119388985;gi|119388984;gi|17943130;gi|…	7;7;7;7;7;7;7;7;7;7;7;7;7;7;7;7;7;7;7;7;7;7;7;7;7;7;7;7;7;7;7;7;7;7;7;7;6;6;6;6;5;5;4;4;4;4	2;2;2;2;2;2;2;2;2;2;2;2;2;2;2;2;2;2;2;2;2;2;2;2;2;2;2;2;2;2;2;2;2;2;2;2;1;1;1;1;0;0;1;1;1;1	2;2;2;2;2;2;2;2;2;2;2;2;2;2;2;2;2;2;2;2;2;2;2;2;2;2;2;2;2;2;2;2;2;2;2;2;1;1;1;1;0;0;1;1;1;1	>gi|576865356|pdb|4O1Y|A Chain A, Crystal Structure Of Porcine Pancreatic Phospholipase A2 In Complex With 1-naphthaleneacetic Acid;>gi|411024307|pdb|4G5I|A Chain A, Crystal Structure Of Porcine Pancreatic Pla2 In Complex With Dbp;>gi|374074698|pdb|4DBK|A	46	7	2	2	3	1	3	0	5	0	5	2	1	5	0	5	0	4	0	4	0	0	0	0	1	0	2	0	2	0	0	2	0	2	0	2	0	2	0	0	0	0	1	0
gi|60594485;gi|927213894;gi|927213892;gi|56711358;gi|56180813;gi|56180811;gi|56180809;gi|56180807;gi|556349;gi|545878967;gi|293651075;gi|208436700;gi|1709774;gi|126635758;gi|119489984	gi|60594485;gi|927213894;gi|927213892;gi|56711358;gi|56180813;gi|56180811;gi|56180809;gi|56180807;gi|556349;gi|545878967;gi|293651075;gi|208436700;gi|1709774;gi|126635758;gi|119489984	1;1;1;1;1;1;1;1;1;1;1;1;1;1;1	1;1;1;1;1;1;1;1;1;1;1;1;1;1;1	1;1;1;1;1;1;1;1;1;1;1;1;1;1;1	>gi|60594485|pdb|1XYQ|A Chain A, Nmr Structure Of The Pig Prion Protein;>gi|927213894|ref|XP_013840479.1| PREDICTED: major prion protein isoform X1 [Sus scrofa];>gi|927213892|ref|XP_013840478.1| PREDICTED: major prion protein isoform X1 [Sus scrofa];>gi|56	15	1	1	1	0	0	0	0	0	0	0	0	0	0	1	0	1	0	0	0	0	0	0	0	0	0	0	0	0	0	0	0	1	0	1	0	0	0	0	0	0	0	0	0
gi|545879682;gi|156144883;gi|148231223;gi|119507309;gi|527172437;gi|353260842	gi|545879682;gi|156144883;gi|148231223;gi|119507309;gi|527172437;gi|353260842	4;4;4;4;3;3	4;4;4;4;3;3	4;4;4;4;3;3	>gi|545879682|ref|XP_005672820.1| PREDICTED: mitochondrial antiviral-signaling protein isoform X1 [Sus scrofa];>gi|156144883|gb|ABU53000.1| virus-induced signaling adapter [Sus scrofa];>gi|148231223|ref|NP_001090898.1| mitochondrial antiviral-signaling pro	6	4	4	4	0	0	0	0	0	0	0	0	0	0	1	0	1	0	0	0	0	0	0	0	0	0	0	0	0	0	0	0	1	0	1	0	0	0	0	0	0	0	0	0
gi|1195582	gi|1195582	1	1	1	>gi|1195582|gb|AAB35654.1| 120 kda POG-2 antigen {N-terminal} [swine, ovarian follicles, Peptide Partial, 16 aa]	1	1	1	1	0	1	0	1	0	1	0	1	0	0	1	0	1	0	0	0	1	1	0	1	0	1	0	1	0	1	0	0	1	0	1	0	0	0	1	1	0	1	0	1
gi|119662909	gi|119662909	6	1	0	>gi|119662909|emb|CAJ45396.1| immunoglobulin heavy chain variable region, partial [Sus scrofa]	1	6	1	0	4	5	3	5	4	4	3	5	5	4	5	3	4	4	3	3	3	4	0	1	0	1	1	0	0	1	1	0	1	0	1	1	0	0	0	1	0	0	0	0
gi|119662923	gi|119662923	1	1	1	>gi|119662923|emb|CAJ45403.1| immunoglobulin heavy chain variable region, partial [Sus scrofa]	1	1	1	1	0	1	0	0	0	1	0	1	0	1	1	1	0	1	1	1	1	0	0	1	0	0	0	1	0	1	0	1	1	1	0	1	1	1	1	0	0	1	0	0
gi|54888562;gi|54888516;gi|54888514;gi|119663045;gi|119663023;gi|119662939;gi|54888456;gi|54888496;gi|54888460;gi|119662879;gi|1699400;gi|54888530;gi|119662995;gi|54888472;gi|54888564;gi|54888476;gi|54888536;gi|54888520;gi|119662983;gi|54888556;gi|54888518;gi|54888420;gi|54888506;gi|54888470;gi|54888528;gi|54888428;gi|1022941;gi|1022953;gi|1022931;gi|1022925;gi|59799932;gi|59799936;gi|3171213;gi|…	gi|54888562;gi|54888516;gi|54888514;gi|119663045;gi|119663023;gi|119662939;gi|54888456;gi|54888496;gi|54888460;gi|119662879;gi|1699400;gi|54888530;gi|119662995;gi|54888472;gi|54888564;gi|54888476;gi|54888536;gi|54888520;gi|119662983;gi|54888556;gi|54888518;gi|54888420;gi|54888506;gi|54888470;gi|54888528;gi|54888428;gi|1022941;gi|1022953;gi|1022931;gi|1022925;gi|59799932;gi|59799936;gi|3171213;gi|…	4;4;4;4;4;4;4;3;3;3;3;3;3;3;3;3;3;3;3;3;3;3;3;3;3;3;3;3;3;3;2;2;2;2;2;2;1;1;1;1	1;1;1;1;1;1;1;1;1;1;1;0;1;1;1;0;0;0;0;0;0;0;1;1;0;1;1;1;1;1;1;1;0;1;0;0;1;1;1;1	0;0;0;0;0;0;0;0;0;0;0;0;0;0;0;0;0;0;0;0;0;0;0;0;0;0;0;0;0;0;0;0;0;0;0;0;0;0;0;0	>gi|54888562|emb|CAH68516.1| immunoglobulin heavy chain variable region, partial [Sus scrofa];>gi|54888516|emb|CAH68493.1| immunoglobulin heavy chain variable region, partial [Sus scrofa];>gi|54888514|emb|CAH68492.1| immunoglobulin heavy chain variable reg	40	4	1	0	2	2	2	3	2	2	2	2	3	2	2	2	2	3	2	2	2	3	0	0	0	0	0	0	0	0	0	0	0	0	0	1	0	0	0	1	0	0	0	0
gi|119662955	gi|119662955	3	1	1	>gi|119662955|emb|CAJ45419.1| immunoglobulin heavy chain variable region, partial [Sus scrofa]	1	3	1	1	2	2	2	2	2	2	2	2	2	2	2	2	2	2	2	2	2	2	0	0	0	0	0	0	0	0	0	0	0	0	0	0	0	0	0	0	0	0	0	0
gi|119662981	gi|119662981	6	1	1	>gi|119662981|emb|CAJ45432.1| immunoglobulin heavy chain variable region, partial [Sus scrofa]	1	6	1	1	4	4	3	4	3	4	3	4	4	4	4	3	3	4	3	3	3	3	0	0	0	0	0	0	0	0	0	0	0	0	0	1	0	0	0	0	0	0	0	0
gi|119662985	gi|119662985	3	1	1	>gi|119662985|emb|CAJ45434.1| immunoglobulin heavy chain variable region, partial [Sus scrofa]	1	3	1	1	2	2	2	3	2	2	2	2	2	2	2	2	3	2	2	2	3	2	0	0	0	1	0	0	0	0	0	0	0	0	1	0	0	0	1	0	0	0	0	1
gi|119662993;gi|114199061;gi|119662949;gi|55294648;gi|119662881;gi|119662875;gi|54888550;gi|119663051;gi|54888422;gi|54888540;gi|119662941;gi|54888544;gi|119662961;gi|119663025;gi|54888462;gi|54888408;gi|119662889	gi|119662993;gi|114199061;gi|119662949;gi|55294648;gi|119662881;gi|119662875;gi|54888550;gi|119663051;gi|54888422;gi|54888540;gi|119662941;gi|54888544;gi|119662961;gi|119663025;gi|54888462;gi|54888408;gi|119662889	6;5;5;5;5;5;5;5;5;5;5;5;5;5;4;4;4	1;0;0;0;0;0;0;0;0;0;0;0;0;0;0;0;0	1;0;0;0;0;0;0;0;0;0;0;0;0;0;0;0;0	>gi|119662993|emb|CAJ45438.1| immunoglobulin heavy chain variable region, partial [Sus scrofa];>gi|114199061|gb|ABI54124.1| immunoglobulin heavy chain variable region, partial [Sus scrofa];>gi|119662949|emb|CAJ45416.1| immunoglobulin heavy chain variable r	17	6	1	1	3	4	2	5	2	4	3	4	3	4	3	3	3	3	3	3	3	3	0	0	0	0	0	0	0	0	0	1	0	0	0	0	0	0	0	0	0	0	0	0
gi|119663041;gi|119663001	gi|119663041;gi|119663001	4;4	1;1	1;1	>gi|119663041|emb|CAJ45465.1| immunoglobulin heavy chain variable region, partial [Sus scrofa];>gi|119663001|emb|CAJ45442.1| immunoglobulin heavy chain variable region, partial [Sus scrofa]	2	4	1	1	2	3	2	3	2	3	2	3	3	3	4	2	4	3	3	2	3	3	0	0	0	0	0	0	0	0	0	0	1	0	1	0	0	0	0	0	0	0	0	0
gi|119663019	gi|119663019	6	1	1	>gi|119663019|emb|CAJ45451.1| immunoglobulin heavy chain variable region, partial [Sus scrofa]	1	6	1	1	4	4	3	4	3	4	3	4	4	4	4	3	3	3	3	3	3	3	0	0	0	0	0	0	0	0	0	0	0	0	0	0	0	0	0	0	0	0	0	0
gi|119663027	gi|119663027	3	1	1	>gi|119663027|emb|CAJ45458.1| immunoglobulin heavy chain variable region, partial [Sus scrofa]	1	3	1	1	2	3	2	3	2	2	2	2	2	2	3	2	3	2	3	2	3	3	0	1	0	1	0	0	0	0	0	0	1	0	1	0	1	0	1	1	0	1	0	1
gi|119663033;gi|119662975;gi|54888434;gi|55294652;gi|119662927;gi|119662863;gi|119662899;gi|54888416;gi|54888468	gi|119663033;gi|119662975;gi|54888434;gi|55294652;gi|119662927;gi|119662863;gi|119662899;gi|54888416;gi|54888468	7;5;5;5;5;5;5;5;5	2;0;0;0;0;0;0;0;0	0;0;0;0;0;0;0;0;0	>gi|119663033|emb|CAJ45461.1| immunoglobulin heavy chain variable region, partial [Sus scrofa];>gi|119662975|emb|CAJ45429.1| immunoglobulin heavy chain variable region, partial [Sus scrofa];>gi|54888434|emb|CAH68452.1| immunoglobulin heavy chain variable r	9	7	2	0	2	4	2	4	2	3	2	2	2	3	4	2	5	3	2	3	3	2	0	1	0	1	0	1	0	0	0	1	1	0	1	1	0	1	1	0	0	0	0	0
gi|119663043;gi|119663031;gi|119663007;gi|119662963;gi|119662917;gi|54888450;gi|119662977;gi|119662959	gi|119663043;gi|119663031;gi|119663007;gi|119662963;gi|119662917;gi|54888450;gi|119662977;gi|119662959	6;5;5;5;5;5;4;3	1;1;1;1;1;1;1;1	0;0;0;0;0;0;0;0	>gi|119663043|emb|CAJ45466.1| immunoglobulin heavy chain variable region, partial [Sus scrofa];>gi|119663031|emb|CAJ45460.1| immunoglobulin heavy chain variable region, partial [Sus scrofa];>gi|119663007|emb|CAJ45445.1| immunoglobulin heavy chain variable	8	6	1	0	3	5	3	5	4	4	3	5	5	4	5	3	5	5	4	3	4	5	0	1	0	1	0	1	0	1	1	1	1	0	1	1	1	0	1	1	0	0	0	0
gi|119663071;gi|119675188;gi|54888490;gi|119663015;gi|119662913;gi|119662907;gi|119662891;gi|54888568;gi|119662865;gi|119662987;gi|119662887	gi|119663071;gi|119675188;gi|54888490;gi|119663015;gi|119662913;gi|119662907;gi|119662891;gi|54888568;gi|119662865;gi|119662987;gi|119662887	6;5;5;5;5;5;5;5;5;5;5	1;0;0;0;0;0;0;0;0;0;0	0;0;0;0;0;0;0;0;0;0;0	>gi|119663071|emb|CAJ45480.1| immunoglobulin heavy chain variable region, partial [Sus scrofa];>gi|119675188|emb|CAJ45455.1| immunoglobulin heavy chain variable region, partial [Sus scrofa];>gi|54888490|emb|CAH68480.1| immunoglobulin heavy chain variable r	11	6	1	0	4	4	3	4	3	4	3	5	4	5	5	3	4	3	3	3	3	4	0	0	0	0	0	0	0	1	0	1	1	0	1	0	0	0	0	1	0	0	0	0
gi|229208;gi|120094	gi|229208;gi|120094	1;1	1;1	1;1	>gi|229208|prf||650771M fibrinopeptide A;>gi|120094|sp|P14460.1|FIBA_PIG RecName: Full=Fibrinogen alpha chain; Contains: RecName: Full=Fibrinopeptide A	2	1	1	1	0	0	0	0	0	0	0	0	0	0	0	0	1	0	0	0	0	0	0	0	0	0	0	0	0	0	0	0	0	0	1	0	0	0	0	0	0	0	0	0
gi|75049866;gi|47522790;gi|158263660;gi|13194738;gi|12061572	gi|75049866;gi|47522790;gi|158263660;gi|13194738;gi|12061572	5;5;5;5;5	5;5;5;5;5	5;5;5;5;5	>gi|75049866|sp|Q9GKE8.1|CD47_PIG RecName: Full=Leukocyte surface antigen CD47; AltName: Full=Integrin-associated protein; Short=IAP; AltName: CD_antigen=CD47; Flags: Precursor;>gi|47522790|ref|NP_999147.1| leukocyte surface antigen CD47 precursor [Sus scr	5	5	5	5	1	3	1	5	5	5	4	4	2	5	5	1	4	4	5	1	4	2	1	3	1	5	5	5	4	4	2	5	5	1	4	4	5	1	4	2	1	3	1	5
gi|24987288;gi|21730305;gi|47523720;gi|2043;gi|120742;CON__Q3ZBD7;gi|225994;gi|552364;gi|954374113;gi|378033648;gi|378022920;gi|378020684;gi|378008914;gi|730371135;gi|669331333;gi|669309226	gi|24987288;gi|21730305;gi|47523720;gi|2043;gi|120742	36;36;36;36;36;15;13;3;2;1;1;1;1;1;1;1	36;36;36;36;36;15;13;3;2;1;1;1;1;1;1;1	9;9;9;9;9;6;5;0;1;0;0;0;0;1;1;1	>gi|24987288|pdb|1GZV|A Chain A, The Crystal Structure Of Phosphoglucose Isomerase From Pig Muscle Complexed With 5-Phosphoarabinonate;>gi|21730305|pdb|1GZD|A Chain A, Crystal Structure Of Pig Phosphoglucose Isomerase;>gi|47523720|ref|NP_999495.1| glucose-	16	36	36	9	0	4	0	5	7	5	1	8	14	3	9	5	16	4	4	0	7	20	0	4	0	5	7	5	1	8	14	3	9	5	16	4	4	0	7	20	0	0	0	1
gi|995970319;gi|995970318;gi|995970317;gi|995970316;gi|873090735;gi|873090734;gi|873090733;gi|873090732;gi|873090731;gi|873090730;gi|873090729;gi|873090728;gi|767259855;gi|767259854;gi|767259853;gi|767259852;gi|761232973;gi|761232972;gi|761232971;gi|761232970;gi|38492645;gi|38492644;gi|38492643;gi|38492642;gi|38492641;gi|38492640;gi|38492639;gi|38492638;gi|38492637;gi|38492636;gi|38492635;gi|3849…	gi|995970319;gi|995970318;gi|995970317;gi|995970316;gi|873090735;gi|873090734;gi|873090733;gi|873090732;gi|873090731;gi|873090730;gi|873090729;gi|873090728;gi|767259855;gi|767259854;gi|767259853;gi|767259852;gi|761232973;gi|761232972;gi|761232971;gi|761232970;gi|38492645;gi|38492644;gi|38492643;gi|38492642;gi|38492641;gi|38492640;gi|38492639;gi|38492638;gi|38492637;gi|38492636;gi|38492635;gi|3849…	6;6;6;6;6;6;6;6;6;6;6;6;6;6;6;6;6;6;6;6;6;6;6;6;6;6;6;6;6;6;6;6;6;6;6;6;6	6;6;6;6;6;6;6;6;6;6;6;6;6;6;6;6;6;6;6;6;6;6;6;6;6;6;6;6;6;6;6;6;6;6;6;6;6	6;6;6;6;6;6;6;6;6;6;6;6;6;6;6;6;6;6;6;6;6;6;6;6;6;6;6;6;6;6;6;6;6;6;6;6;6	>gi|995970319|pdb|4Y0I|D Chain D, Gaba-aminotransferase Inactivated By Conformationally-restricted Inactivator;>gi|995970318|pdb|4Y0I|C Chain C, Gaba-aminotransferase Inactivated By Conformationally-restricted Inactivator;>gi|995970317|pdb|4Y0I|B Chain B,	37	6	6	6	0	0	0	0	0	1	0	2	0	0	0	0	0	0	2	0	4	0	0	0	0	0	0	1	0	2	0	0	0	0	0	0	2	0	4	0	0	0	0	0
gi|171769747;gi|148234110;gi|120988510	gi|171769747;gi|148234110;gi|120988510	2;2;2	2;2;2	2;2;2	>gi|171769747|sp|A1YIZ1.2|SPS2_PIG RecName: Full=Selenide, water dikinase 2; AltName: Full=Selenium donor protein 2; AltName: Full=Selenophosphate synthase 2;>gi|148234110|ref|NP_001087204.1| selenide, water dikinase 2 [Sus scrofa];>gi|120988510|gb|ABM4685	3	2	2	2	0	0	0	1	1	0	0	0	0	0	1	0	1	0	0	0	0	0	0	0	0	1	1	0	0	0	0	0	1	0	1	0	0	0	0	0	0	0	0	1
gi|758306;gi|164472;gi|121118;CON__Q3SX14;gi|14269030	gi|758306;gi|164472;gi|121118;CON__Q3SX14	46;46;46;26;2	46;46;46;26;2	46;46;46;26;2	>gi|758306|emb|CAA32077.1| gelsolin, partial [Sus scrofa];>gi|164472|gb|AAA31042.1| plasma gelsolin precursor, partial [Sus scrofa];>gi|121118|sp|P20305.1|GELS_PIG RecName: Full=Gelsolin; AltName: Full=Actin-depolymerizing factor; Short=ADF; AltName: Full=	5	46	46	46	0	18	0	22	0	18	0	18	28	3	23	0	27	0	19	1	19	31	0	18	0	22	0	18	0	18	28	3	23	0	27	0	19	1	19	31	0	18	0	22
gi|600819;gi|545869737;gi|47522880;gi|146741348;gi|121149;gi|927205712	gi|600819;gi|545869737;gi|47522880;gi|146741348;gi|121149;gi|927205712	11;11;11;11;11;11	11;11;11;11;11;11	11;11;11;11;11;11	>gi|600819|emb|CAA87031.1| gamma-glutamyl transpeptidase [Sus scrofa];>gi|545869737|ref|XP_005670939.1| PREDICTED: gamma-glutamyltranspeptidase 1 isoform X2 [Sus scrofa];>gi|47522880|ref|NP_999195.1| gamma-glutamyltranspeptidase 1 [Sus scrofa];>gi|14674134	6	11	11	11	1	1	1	2	7	6	4	6	0	4	3	3	4	7	4	5	3	0	1	1	1	2	7	6	4	6	0	4	3	3	4	7	4	5	3	0	1	1	1	2
gi|157831627;gi|545811820;gi|47523548;gi|332368592;gi|326632057;gi|300650924;gi|300647998;gi|300646681;gi|300645411;gi|300643628;gi|300634693;gi|300633549;gi|300629533;gi|300537431;gi|259466789;gi|259465121;gi|259453766;gi|259444206;gi|259441376;gi|259437997;gi|259437623;gi|259435910;gi|259429396;gi|164706;gi|121442;gi|45268989	gi|157831627;gi|545811820;gi|47523548;gi|332368592;gi|326632057;gi|300650924;gi|300647998;gi|300646681;gi|300645411;gi|300643628;gi|300634693;gi|300633549;gi|300629533;gi|300537431;gi|259466789;gi|259465121;gi|259453766;gi|259444206;gi|259441376;gi|259437997;gi|259437623;gi|259435910;gi|259429396;gi|164706;gi|121442;gi|45268989	4;4;4;4;4;4;4;4;4;4;4;4;4;4;4;4;4;4;4;4;4;4;4;4;4;3	4;4;4;4;4;4;4;4;4;4;4;4;4;4;4;4;4;4;4;4;4;4;4;4;4;3	4;4;4;4;4;4;4;4;4;4;4;4;4;4;4;4;4;4;4;4;4;4;4;4;4;3	>gi|157831627|pdb|1KTE|A Chain A, Crystal Structure Of Thioltransferase At 2.2 Angstrom Resolution;>gi|545811820|ref|XP_005655046.1| PREDICTED: glutaredoxin-1 isoform X1 [Sus scrofa];>gi|47523548|ref|NP_999398.1| glutaredoxin-1 [Sus scrofa];>gi|332368592|g	26	4	4	4	0	1	0	1	0	1	0	0	1	0	1	0	1	0	0	0	0	2	0	1	0	1	0	1	0	0	1	0	1	0	1	0	0	0	0	2	0	1	0	1
gi|171769756;gi|146198759;gi|121483578	gi|171769756;gi|146198759;gi|121483578	3;3;3	3;3;3	3;3;3	>gi|171769756|sp|A1Z623.2|SEP15_PIG RecName: Full=15 kDa selenoprotein; Flags: Precursor;>gi|146198759|ref|NP_001078912.1| 15 kDa selenoprotein precursor [Sus scrofa];>gi|121483578|gb|ABM54177.1| 15kDa selenoprotein [Sus scrofa]	3	3	3	3	0	0	0	1	0	0	0	1	1	0	0	0	0	0	0	0	0	1	0	0	0	1	0	0	0	1	1	0	0	0	0	0	0	0	0	1	0	0	0	1
gi|121485859;gi|121485857;gi|121485855;gi|121485853;gi|77378026;gi|317413318;gi|125747000;gi|125747004;gi|40218055;gi|125747010;gi|125747008	gi|121485859;gi|121485857;gi|121485855;gi|121485853;gi|77378026;gi|317413318	20;20;20;20;19;19;8;6;6;3;1	1;1;1;1;1;1;0;0;0;0;0	0;0;0;0;0;0;0;0;0;0;0	>gi|121485859|gb|ABM54839.1| MHC class I antigen [Sus scrofa];>gi|121485857|gb|ABM54838.1| MHC class I antigen [Sus scrofa];>gi|121485855|gb|ABM54837.1| MHC class I antigen [Sus scrofa];>gi|121485853|gb|ABM54836.1| MHC class I antigen [Sus scrofa];>gi|7737	11	20	1	0	4	13	3	13	9	14	5	13	12	9	16	4	16	9	15	9	15	15	0	0	0	0	0	0	0	0	0	0	1	0	1	0	1	0	1	0	0	0	0	0
gi|148228720;gi|121488663;gi|927167166	gi|148228720;gi|121488663;gi|927167166	4;4;2	4;4;2	4;4;2	>gi|148228720|ref|NP_001090908.1| carboxypeptidase E precursor [Sus scrofa];>gi|121488663|emb|CAJ14968.1| carboxypeptidase E [Sus scrofa];>gi|927167166|ref|XP_005653628.2| PREDICTED: carboxypeptidase E [Sus scrofa]	3	4	4	4	0	0	0	1	0	1	0	0	0	0	1	0	0	0	1	0	1	0	0	0	0	1	0	1	0	0	0	0	1	0	0	0	1	0	1	0	0	0	0	1
gi|611961753;gi|298677090;gi|297593564;gi|122064583;gi|15082144;gi|3445375	gi|611961753;gi|298677090;gi|297593564;gi|122064583;gi|15082144	12;12;12;12;11;3	12;12;12;12;11;3	12;12;12;12;11;3	>gi|611961753|gb|AHW83665.1| superoxide dismutase 1 [Sus scrofa];>gi|298677090|ref|NP_001177351.1| superoxide dismutase [Cu-Zn] [Sus scrofa];>gi|297593564|gb|ADI47520.1| superoxide dismutase 1 [Sus scrofa];>gi|122064583|sp|P04178.2|SODC_PIG RecName: Full=S	6	12	12	12	1	1	0	1	2	2	1	2	6	1	3	1	3	2	1	1	1	7	1	1	0	1	2	2	1	2	6	1	3	1	3	2	1	1	1	7	1	1	0	1
gi|80971504;gi|71057496;gi|675970374;gi|675970228;gi|122069666	gi|80971504;gi|71057496;gi|675970374;gi|675970228;gi|122069666	16;16;16;16;16	16;16;16;16;16	16;16;16;16;16	>gi|80971504|ref|NP_001032223.1| 40S ribosomal protein SA [Sus scrofa];>gi|71057496|emb|CAJ18354.1| ribosomal protein SA [Sus scrofa];>gi|675970374|pdb|4W28|A Chain A, Structure Of The Translating Mammalian Ribosome-sec61 Complex (this Entry Contains The S	5	16	16	16	0	7	0	8	1	5	0	8	7	0	7	0	9	0	5	0	6	9	0	7	0	8	1	5	0	8	7	0	7	0	9	0	5	0	6	9	0	7	0	8
gi|122114359	gi|122114359	16	1	0	>gi|122114359|gb|AAY42145.2| cathepsin D [Sus scrofa]	1	16	1	0	0	8	0	9	1	5	0	4	7	0	10	0	12	0	5	0	5	6	0	0	0	1	0	0	0	0	0	0	1	0	1	0	0	0	0	0	0	0	0	0
gi|90820093;gi|172072665;gi|122134685	gi|90820093;gi|172072665;gi|122134685	9;9;9	1;1;1	0;0;0	>gi|90820093|gb|ABD98801.1| hexokinase II [Sus scrofa];>gi|172072665|ref|NP_001116459.1| hexokinase-2 [Sus scrofa];>gi|122134685|sp|Q1W674.1|HXK2_PIG RecName: Full=Hexokinase-2; AltName: Full=Hexokinase type II; Short=HK II	3	9	1	0	0	4	0	4	0	3	0	3	1	0	4	0	5	0	2	0	3	3	0	1	0	1	0	1	0	1	0	0	1	0	1	0	1	0	1	1	0	0	0	0
gi|89886177;gi|89158462;gi|122135200;gi|158936954	gi|89886177;gi|89158462;gi|122135200;gi|158936954	13;13;13;13	13;13;13;13	13;13;13;13	>gi|89886177|ref|NP_001034839.1| metaxin-1 [Sus scrofa];>gi|89158462|gb|ABD62977.1| metaxin 1 [Sus scrofa];>gi|122135200|sp|Q27HK4.1|MTX1_PIG RecName: Full=Metaxin-1; AltName: Full=Mitochondrial outer membrane import complex protein 1;>gi|158936954|dbj|BAF	4	13	13	13	0	7	0	6	0	3	0	2	0	0	7	0	7	0	3	0	2	0	0	7	0	6	0	3	0	2	0	0	7	0	7	0	3	0	2	0	0	7	0	6
gi|558307;gi|47522904;gi|2498311;gi|222061708;gi|20663678;gi|20663677;gi|20663676;gi|20663675;gi|20663644;gi|20663643;gi|20663642;gi|20663641;gi|20663636;gi|20663635;gi|20663634;gi|20663633;gi|13399654;gi|13399653;gi|13399652;gi|13399651;gi|13399650;gi|13399649;gi|13399648;gi|13399647;gi|122346615	gi|558307;gi|47522904;gi|2498311;gi|222061708;gi|20663678;gi|20663677;gi|20663676;gi|20663675;gi|20663644;gi|20663643;gi|20663642;gi|20663641;gi|20663636;gi|20663635;gi|20663634;gi|20663633;gi|13399654;gi|13399653;gi|13399652;gi|13399651;gi|13399650;gi|13399649;gi|13399648;gi|13399647;gi|122346615	4;4;4;4;4;4;4;4;4;4;4;4;4;4;4;4;4;4;4;4;4;4;4;4;4	4;4;4;4;4;4;4;4;4;4;4;4;4;4;4;4;4;4;4;4;4;4;4;4;4	4;4;4;4;4;4;4;4;4;4;4;4;4;4;4;4;4;4;4;4;4;4;4;4;4	>gi|558307|gb|AAA57475.1| dihydropyrimidine dehydrogenase [Sus scrofa];>gi|47522904|ref|NP_999209.1| dihydropyrimidine dehydrogenase [NADP(+)] precursor [Sus scrofa];>gi|2498311|sp|Q28943.1|DPYD_PIG RecName: Full=Dihydropyrimidine dehydrogenase [NADP(+)];	25	4	4	4	0	0	0	1	0	0	0	1	0	0	2	0	0	0	0	0	0	0	0	0	0	1	0	0	0	1	0	0	2	0	0	0	0	0	0	0	0	0	0	1
gi|809284;gi|809282;gi|5542424;gi|5542422;gi|402550455;gi|402550452;gi|402550449;gi|402550446;gi|229626;gi|122465;gi|350581842;CON__P01966;gi|350581862	gi|809284;gi|809282;gi|5542424;gi|5542422;gi|402550455;gi|402550452;gi|402550449;gi|402550446;gi|229626;gi|122465;gi|350581842	15;15;15;15;15;15;15;15;15;15;15;3;1	5;5;5;5;5;5;5;5;5;5;5;0;0	5;5;5;5;5;5;5;5;5;5;5;0;0	>gi|809284|pdb|2PGH|C Chain C, Structure Determination Of Aquomet Porcine Hemoglobin At 2.8 Angstrom Resolution;>gi|809282|pdb|2PGH|A Chain A, Structure Determination Of Aquomet Porcine Hemoglobin At 2.8 Angstrom Resolution;>gi|5542424|pdb|1QPW|C Chain C,	13	15	5	5	6	9	4	10	8	9	8	10	10	10	10	9	9	10	9	6	10	10	4	4	2	4	4	4	4	4	4	4	4	4	4	4	4	3	4	4	4	4	2	4
gi|47522916;gi|20141290;gi|12249197	gi|47522916;gi|20141290;gi|12249197	17;17;17	17;17;17	17;17;17	>gi|47522916|ref|NP_999215.1| glutathione S-transferase omega-1 [Sus scrofa];>gi|20141290|sp|Q9N1F5.2|GSTO1_PIG RecName: Full=Glutathione S-transferase omega-1; Short=GSTO-1; AltName: Full=Glutathione S-transferase omega 1-1; Short=GSTO 1-1; AltName: Full=	3	17	17	17	0	1	0	1	1	1	0	1	5	0	1	0	3	1	2	0	1	6	0	1	0	1	1	1	0	1	5	0	1	0	3	1	2	0	1	6	0	1	0	1
gi|2501659;gi|178057358;gi|1228058;gi|1209381;gi|47523210;gi|1228064;gi|545880818	gi|2501659;gi|178057358;gi|1228058;gi|1209381;gi|47523210;gi|1228064;gi|545880818	5;5;5;3;3;3;3	3;3;3;1;1;1;1	3;3;3;1;1;1;1	>gi|2501659|sp|Q29125.1|ELAF_PIG RecName: Full=Elafin; AltName: Full=Protein WAP-1; Flags: Precursor;>gi|178057358|ref|NP_001116687.1| elafin precursor [Sus scrofa];>gi|1228058|dbj|BAA08854.1| elafin [Sus scrofa];>gi|1209381|dbj|BAA12038.1| elafin homolog,	7	5	3	3	0	0	0	0	0	1	0	1	0	1	0	0	1	2	2	0	1	0	0	0	0	0	0	0	0	0	0	0	0	0	1	0	0	0	0	0	0	0	0	0
gi|51592113;gi|23868137;gi|1711491;gi|1304181;gi|1228060;gi|108245	gi|51592113;gi|23868137;gi|1711491;gi|1304181;gi|1228060;gi|108245	11;11;11;11;11;8	11;11;11;11;11;8	9;9;9;9;9;6	>gi|51592113|ref|NP_001004032.1| sodium/potassium ATPase inhibitor SPAI-2 precursor [Sus scrofa];>gi|23868137|dbj|BAC21091.1| SPAI-2 [Sus scrofa];>gi|1711491|sp|P16225.2|SPAI_PIG RecName: Full=Sodium/potassium ATPase inhibitor SPAI-2; AltName: Full=Protein	6	11	11	9	2	0	2	0	2	7	2	6	0	7	0	2	0	8	6	3	7	0	2	0	2	0	2	7	2	6	0	7	0	2	0	8	6	3	7	0	2	0	2	0
gi|330864705;gi|2501660;gi|1228062	gi|330864705;gi|2501660;gi|1228062	7;7;7	7;7;7	7;7;7	>gi|330864705|ref|NP_001193482.1| protein WAP-3 precursor [Sus scrofa];>gi|2501660|sp|Q29126.1|WAP3_PIG RecName: Full=Protein WAP-3; Flags: Precursor;>gi|1228062|dbj|BAA08856.1| elafin family member protein [Sus scrofa]	3	7	7	7	1	0	1	0	1	5	1	3	0	2	0	2	0	2	4	1	5	0	1	0	1	0	1	5	1	3	0	2	0	2	0	2	4	1	5	0	1	0	1	0
gi|143018072;gi|122891858;gi|122888763;gi|207853195;gi|113203533;gi|194475143;gi|124366399	gi|143018072;gi|122891858;gi|122888763;gi|207853195;gi|113203533	11;11;11;10;9;4;2	7;7;7;6;5;1;1	7;7;7;6;5;1;1	>gi|143018072|sp|A1Y2K1.2|FYN_PIG RecName: Full=Tyrosine-protein kinase Fyn; AltName: Full=Proto-oncogene c-Fyn; AltName: Full=p59-Fyn;>gi|122891858|ref|NP_001073675.2| tyrosine-protein kinase Fyn [Sus scrofa];>gi|122888763|gb|ABI33874.2| FYN oncogene tran	7	11	7	7	0	6	0	3	0	4	0	6	2	0	5	0	3	0	2	0	3	2	0	2	0	1	0	2	0	3	0	0	2	0	1	0	0	0	2	0	0	2	0	1
gi|615276287;gi|122888765;gi|927216034	gi|615276287;gi|122888765;gi|927216034	7;7;5	6;6;4	6;6;4	>gi|615276287|ref|NP_001038086.3| cyclin-dependent-like kinase 5 [Sus scrofa];>gi|122888765|gb|ABG02284.2| cyclin-dependent kinase 5 [Sus scrofa];>gi|927216034|ref|XP_013846182.1| PREDICTED: cyclin-dependent-like kinase 5 isoform X1 [Sus scrofa]	3	7	6	6	0	3	0	3	0	2	0	1	2	0	3	0	6	0	2	0	1	1	0	2	0	2	0	1	0	0	1	0	2	0	6	0	1	0	0	0	0	2	0	2
gi|75059260;gi|47523126;gi|1228924;gi|163867303	gi|75059260;gi|47523126;gi|1228924	17;17;17;2	4;4;4;1	4;4;4;1	>gi|75059260|sp|Q29041.1|FCN2_PIG RecName: Full=Ficolin-2; AltName: Full=Collagen/fibrinogen domain-containing protein 2; AltName: Full=Ficolin-B; AltName: Full=Ficolin-beta; AltName: Full=L-ficolin; Flags: Precursor;>gi|47523126|ref|NP_999033.1| ficolin-2	4	17	4	4	4	5	1	6	4	5	3	6	2	8	8	6	9	8	4	8	4	9	0	1	0	1	0	1	0	1	0	0	1	0	1	0	0	1	0	0	0	1	0	1
gi|927099294;gi|753703460;gi|545804397;gi|350579649;gi|160415985;gi|123299965	gi|927099294;gi|753703460;gi|545804397;gi|350579649;gi|160415985;gi|123299965	4;4;4;4;4;4	2;2;2;2;2;2	2;2;2;2;2;2	>gi|927099294|ref|XP_013849310.1| PREDICTED: serine/threonine-protein kinase Nek6 [Sus scrofa];>gi|753703460|gb|JAG69341.1| NIMA-related kinase 6 [Sus scrofa domesticus];>gi|545804397|ref|XP_005660481.1| PREDICTED: serine/threonine-protein kinase Nek6 [Sus	6	4	2	2	0	0	0	1	0	0	0	0	0	0	1	0	2	0	0	0	1	0	0	0	0	0	0	0	0	0	0	0	0	0	2	0	0	0	0	0	0	0	0	0
gi|47522942;gi|300650742;gi|300629381;gi|300627768;gi|300537557;gi|259467120;gi|259464969;gi|259453251;gi|259437815;gi|164492;gi|123375;gi|927204183;gi|49258307;gi|50513251	gi|47522942;gi|300650742;gi|300629381;gi|300627768;gi|300537557;gi|259467120;gi|259464969;gi|259453251;gi|259437815;gi|164492;gi|123375;gi|927204183;gi|49258307	19;19;19;19;19;19;19;19;19;19;19;11;10;6	14;14;14;14;14;14;14;14;14;14;14;9;8;6	7;7;7;7;7;7;7;7;7;7;7;2;1;6	>gi|47522942|ref|NP_999228.1| high mobility group protein B2 [Sus scrofa];>gi|300650742|emb|CBV00251.1| unnamed protein product [Sus scrofa];>gi|300629381|emb|CBU86361.1| unnamed protein product [Sus scrofa];>gi|300627768|emb|CBU85567.1| unnamed protein pr	14	19	14	7	0	5	0	4	0	4	0	6	13	0	1	0	7	0	4	0	2	13	0	4	0	2	0	4	0	4	11	0	1	0	5	0	3	0	2	11	0	1	0	0
gi|411147281;gi|1236646;gi|291202695;gi|33150403;gi|291202696;gi|22652291;gi|411147282	gi|411147281;gi|1236646;gi|291202695	30;30;27;4;4;4;4	30;30;27;4;4;4;4	2;2;2;0;0;0;0	>gi|411147281|dbj|BAM66301.1| IgM heavy chain constant region, partial [Sus scrofa];>gi|1236646|gb|AAC48775.1| ch4 and secrete domains of swine IgM, partial [Sus scrofa];>gi|291202695|dbj|BAI82566.1| IgM heavy chain constant region, partial [Sus scrofa]	7	30	30	2	16	22	13	21	16	21	18	21	17	23	19	18	19	22	18	20	17	18	16	22	13	21	16	21	18	21	17	23	19	18	19	22	18	20	17	18	2	2	1	2
gi|124015163	gi|124015163	2	2	2	>gi|124015163|sp|P0C2C3.1|MARC2_PIG RecName: Full=Mitochondrial amidoxime reducing component 2; Short=mARC2; AltName: Full=Molybdenum cofactor sulfurase C-terminal domain-containing protein 2; Short=MOSC domain-containing protein 2; Short=Moco sulfurase C-	1	2	2	2	0	1	0	1	0	0	0	0	0	0	1	0	2	0	0	0	0	1	0	1	0	1	0	0	0	0	0	0	1	0	2	0	0	0	0	1	0	1	0	1
gi|157885016;gi|753703490;gi|292630835;gi|169264972;gi|158602408;gi|158602402;gi|156181164;gi|153792387;gi|124108029;gi|927226108	gi|157885016;gi|753703490;gi|292630835;gi|169264972;gi|158602408;gi|158602402;gi|156181164;gi|153792387;gi|124108029;gi|927226108	2;2;2;2;2;2;2;2;2;1	2;2;2;2;2;2;2;2;2;1	2;2;2;2;2;2;2;2;2;1	>gi|157885016|gb|ABV91305.1| myeloid differentiation factor 88, partial [Sus scrofa];>gi|753703490|gb|JAG69356.1| myeloid differentiation primary response 88 [Sus scrofa domesticus];>gi|292630835|sp|A2TF48.2|MYD88_PIG RecName: Full=Myeloid differentiation	10	2	2	2	0	1	0	0	0	1	0	1	0	0	1	0	1	0	1	0	2	1	0	1	0	0	0	1	0	1	0	0	1	0	1	0	1	0	2	1	0	1	0	0
gi|927140785;gi|147905672;gi|124244470;gi|927140783;gi|545831429;gi|158699282	gi|927140785;gi|147905672;gi|124244470;gi|927140783;gi|545831429;gi|158699282	2;2;2;2;2;2	2;2;2;2;2;2	2;2;2;2;2;2	>gi|927140785|ref|XP_013850368.1| PREDICTED: nectin-2 isoform X3 [Sus scrofa];>gi|147905672|ref|NP_001090963.1| nectin-2 precursor [Sus scrofa];>gi|124244470|gb|ABM92331.1| poliovirus receptor related 2 [Sus scrofa];>gi|927140783|ref|XP_013850363.1| PREDIC	6	2	2	2	0	1	0	0	0	1	0	1	0	0	0	0	0	0	2	0	0	1	0	1	0	0	0	1	0	1	0	0	0	0	0	0	2	0	0	1	0	1	0	0
gi|158512830;gi|148232214;gi|124265188;gi|927109947;gi|954369922	gi|158512830;gi|148232214;gi|124265188;gi|927109947	4;4;4;3;1	4;4;4;3;1	4;4;4;3;1	>gi|158512830|sp|A2TLM1.1|RPIA_PIG RecName: Full=Ribose-5-phosphate isomerase; AltName: Full=Phosphoriboisomerase;>gi|148232214|ref|NP_001090964.1| ribose-5-phosphate isomerase [Sus scrofa];>gi|124265188|gb|ABM98101.1| ribose 5-phosphate isomerase-like pro	5	4	4	4	0	1	0	2	0	1	0	2	1	0	1	0	3	0	0	0	0	1	0	1	0	2	0	1	0	2	1	0	1	0	3	0	0	0	0	1	0	1	0	2
gi|196122275;gi|753703674;gi|196122273;gi|145208001;gi|134302849;gi|124517178;gi|121053700;gi|10197475	gi|196122275;gi|753703674;gi|196122273;gi|145208001;gi|134302849;gi|124517178;gi|121053700	16;16;16;16;16;16;15;7	16;16;16;16;16;16;15;7	16;16;16;16;16;16;15;7	>gi|196122275|gb|ACG69792.1| alpha v integrin subunit [Sus scrofa];>gi|753703674|gb|JAG69448.1| integrin, alpha V [Sus scrofa domesticus];>gi|196122273|gb|ACG69791.1| alpha v integrin subunit variant [Sus scrofa];>gi|145208001|ref|NP_001077401.1| integrin	8	16	16	16	0	6	0	8	0	7	0	7	2	0	7	0	9	0	8	0	4	9	0	6	0	8	0	7	0	7	2	0	7	0	9	0	8	0	4	9	0	6	0	8
gi|927097602;gi|545802473;gi|148230268;gi|124830340	gi|927097602;gi|545802473;gi|148230268;gi|124830340	16;16;16;16	16;16;16;16	16;16;16;16	>gi|927097602|ref|XP_013848886.1| PREDICTED: galectin-3 isoform X1 [Sus scrofa];>gi|545802473|ref|XP_005660031.1| PREDICTED: galectin-3 isoform X1 [Sus scrofa];>gi|148230268|ref|NP_001090970.1| galectin-3 [Sus scrofa];>gi|124830340|gb|ABN15099.1| lectin ga	4	16	16	16	3	8	0	9	6	9	3	9	7	6	10	5	10	4	9	4	9	8	3	8	0	9	6	9	3	9	7	6	10	5	10	4	9	4	9	8	3	8	0	9
gi|545804542;gi|350579686;gi|229498;gi|125151;gi|313507265;gi|927099450	gi|545804542;gi|350579686;gi|229498;gi|125151;gi|313507265;gi|927099450	3;3;3;3;3;3	3;3;3;3;3;3	3;3;3;3;3;3	>gi|545804542|ref|XP_005660509.1| PREDICTED: adenylate kinase isoenzyme 1 isoform X2 [Sus scrofa];>gi|350579686|ref|XP_003122225.3| PREDICTED: adenylate kinase isoenzyme 1 isoform X2 [Sus scrofa];>gi|229498|prf||742496A kinase,adenylate;>gi|125151|sp|P0057	6	3	3	3	0	0	0	0	0	0	0	0	2	0	1	0	3	0	0	0	0	1	0	0	0	0	0	0	0	0	2	0	1	0	3	0	0	0	0	1	0	0	0	0
gi|545857048;gi|47522874;gi|2050;gi|125195;gi|2048	gi|545857048;gi|47522874;gi|2050;gi|125195	5;5;5;5;1	5;5;5;5;1	5;5;5;5;1	>gi|545857048|ref|XP_005656989.1| PREDICTED: cAMP-dependent protein kinase type I-alpha regulatory subunit isoform X1 [Sus scrofa];>gi|47522874|ref|NP_999191.1| cAMP-dependent protein kinase type I-alpha regulatory subunit [Sus scrofa];>gi|2050|emb|CAA2937	5	5	5	5	0	1	0	2	0	0	0	0	0	0	1	0	2	0	0	0	0	0	0	1	0	2	0	0	0	0	0	0	1	0	2	0	0	0	0	0	0	1	0	2
gi|545825722;gi|47522884;gi|226820;gi|1939;gi|125323;gi|545825717;gi|545825714;gi|927180024	gi|545825722;gi|47522884;gi|226820;gi|1939;gi|125323;gi|545825717;gi|545825714	7;7;7;7;7;7;7;1	7;7;7;7;7;7;7;1	7;7;7;7;7;7;7;1	>gi|545825722|ref|XP_005663934.1| PREDICTED: diacylglycerol kinase alpha isoform X3 [Sus scrofa];>gi|47522884|ref|NP_999197.1| diacylglycerol kinase alpha [Sus scrofa];>gi|226820|prf||1607334A diacylglycerol kinase;>gi|1939|emb|CAA37347.1| diacylglycerol k	8	7	7	7	0	0	0	0	0	0	0	1	0	0	0	0	0	0	0	0	3	0	0	0	0	0	0	0	0	1	0	0	0	0	0	0	0	0	3	0	0	0	0	0
gi|190411613;gi|148228571;gi|126143303	gi|190411613;gi|148228571;gi|126143303	2;2;2	2;2;2	2;2;2	>gi|190411613|sp|A3RGC1.1|VDR_PIG RecName: Full=Vitamin D3 receptor; Short=VDR; AltName: Full=1,25-dihydroxyvitamin D3 receptor; AltName: Full=Nuclear receptor subfamily 1 group I member 1;>gi|148228571|ref|NP_001090883.1| vitamin D3 receptor [Sus scrofa];	3	2	2	2	0	0	0	0	0	1	0	0	0	0	1	0	2	0	1	0	1	0	0	0	0	0	0	1	0	0	0	0	1	0	2	0	1	0	1	0	0	0	0	0
gi|1262435;gi|927194197;gi|49065781;gi|47522792;gi|1262433;gi|927194193;gi|545857168;gi|954373886;gi|669307742;gi|730370919;gi|669324410;gi|36244528	gi|1262435;gi|927194197;gi|49065781;gi|47522792;gi|1262433;gi|927194193;gi|545857168	14;14;14;14;14;12;12;5;4;4;4;2	14;14;14;14;14;12;12;5;4;4;4;2	13;13;13;13;13;11;11;4;3;3;3;2	>gi|1262435|emb|CAA61864.1| put. 26S protease subunit [Sus scrofa];>gi|927194197|ref|XP_013836293.1| PREDICTED: 26S protease regulatory subunit 8 isoform X2 [Sus scrofa];>gi|49065781|sp|P62197.1|PRS8_PIG RecName: Full=26S protease regulatory subunit 8; Alt	12	14	14	13	0	5	0	6	0	2	0	5	4	0	4	0	7	0	2	0	5	3	0	5	0	6	0	2	0	5	4	0	4	0	7	0	2	0	5	3	0	4	0	5
gi|126302599;gi|632794818;gi|611961751;gi|545823065;gi|545823062;gi|335286915	gi|126302599;gi|632794818;gi|611961751;gi|545823065;gi|545823062;gi|335286915	12;12;12;12;12;12	12;12;12;12;12;12	12;12;12;12;12;12	>gi|126302599|sp|P04163.2|S10AA_PIG RecName: Full=Protein S100-A10; AltName: Full=Calpactin I light chain; AltName: Full=Calpactin-1 light chain; AltName: Full=Cellular ligand of annexin II; AltName: Full=S100 calcium-binding protein A10; AltName: Full=p10	6	12	12	12	2	9	0	11	2	7	1	8	3	2	8	1	4	2	5	1	7	3	2	9	0	11	2	7	1	8	3	2	8	1	4	2	5	1	7	3	2	9	0	11
gi|237681312;gi|226442053;gi|195969549;gi|126302600	gi|237681312;gi|226442053;gi|195969549;gi|126302600	9;9;9;9	9;9;9;9	9;9;9;9	>gi|237681312|ref|NP_001153744.1| protein S100-A12 [Sus scrofa];>gi|226442053|gb|ACO57616.1| calcium-binding protein A12 [Sus scrofa];>gi|195969549|gb|ACG60599.1| calcium-binding protein S100A12 [Sus scrofa];>gi|126302600|sp|P80310.2|S10AC_PIG RecName: Ful	4	9	9	9	4	3	3	1	4	2	3	3	3	7	5	6	5	7	3	5	1	3	4	3	3	1	4	2	3	3	3	7	5	6	5	7	3	5	1	3	4	3	3	1
gi|126513279;gi|238176;gi|47523148;gi|2829681;gi|1839555;gi|16975047;gi|16975046;gi|16975045;gi|16975044;gi|126513274	gi|126513279;gi|238176;gi|47523148;gi|2829681;gi|1839555;gi|16975047;gi|16975046;gi|16975045;gi|16975044;gi|126513274	3;3;3;3;3;3;3;3;3;3	3;3;3;3;3;3;3;3;3;3	3;3;3;3;3;3;3;3;3;3	>gi|126513279|gb|ABO15742.1| L-aromatic dopa decarboxylase splice variant 1 [Sus scrofa];>gi|238176|gb|AAB20199.1| 3,4-dihydroxyphenylalanine (Dopa) decarboxylase [swine, kidney, Peptide, 485 aa];>gi|47523148|ref|NP_999019.1| aromatic-L-amino-acid decarbox	10	3	3	3	0	0	0	0	0	0	0	0	0	0	0	0	0	0	0	0	0	0	0	0	0	0	0	0	0	0	0	0	0	0	0	0	0	0	0	0	0	0	0	0
gi|157427720;gi|126513483;gi|126513481;gi|186469992;gi|189086693	gi|157427720;gi|126513483;gi|126513481;gi|186469992	6;6;6;5;1	6;6;6;5;1	6;6;6;5;1	>gi|157427720|ref|NP_001098768.1| torsin-1A precursor [Sus scrofa];>gi|126513483|gb|ABO15832.1| torsin A [Sus scrofa];>gi|126513481|gb|ABO15831.1| torsin A [Sus scrofa];>gi|186469992|gb|ACC85613.1| torsin A, partial [Sus scrofa]	5	6	6	6	0	4	0	2	0	1	0	2	0	0	2	0	2	0	1	0	1	0	0	4	0	2	0	1	0	2	0	0	2	0	2	0	1	0	1	0	0	4	0	2
gi|927220917;gi|927220915;gi|75049298;gi|47522956;gi|12657444	gi|927220917;gi|927220915;gi|75049298;gi|47522956;gi|12657444	2;2;2;2;2	2;2;2;2;2	2;2;2;2;2	>gi|927220917|ref|XP_013846579.1| PREDICTED: N-acetylneuraminate lyase isoform X2 [Sus scrofa];>gi|927220915|ref|XP_013846578.1| PREDICTED: N-acetylneuraminate lyase isoform X1 [Sus scrofa];>gi|75049298|sp|Q9BEC7.1|NPL_PIG RecName: Full=N-acetylneuraminate	5	2	2	2	0	0	0	0	0	0	0	0	0	0	0	0	2	0	0	0	0	0	0	0	0	0	0	0	0	0	0	0	0	0	2	0	0	0	0	0	0	0	0	0
gi|126593;gi|484214	gi|126593;gi|484214	10;9	2;1	2;1	>gi|126593|sp|P12067.1|LYSC1_PIG RecName: Full=Lysozyme C-1; AltName: Full=1,4-beta-N-acetylmuramidase C;>gi|484214|gb|AAA74656.1| lysozyme, partial [Sus scrofa]	2	10	2	2	4	6	2	4	6	2	6	3	7	5	8	4	6	6	3	5	2	5	1	1	0	0	1	0	1	1	1	0	1	0	0	0	0	0	0	0	1	1	0	0
gi|47523024;gi|217705;gi|2102;gi|126923	gi|47523024;gi|217705;gi|2102;gi|126923	32;32;32;32	4;4;4;4	4;4;4;4	>gi|47523024|ref|NP_999273.1| dipeptidase 1 precursor [Sus scrofa];>gi|217705|dbj|BAA02433.1| dipeptidase precursor [Sus scrofa];>gi|2102|emb|CAA37762.1| dipeptidase [Sus scrofa];>gi|126923|sp|P22412.1|DPEP1_PIG RecName: Full=Dipeptidase 1; AltName: Full=M	4	32	4	4	5	0	2	5	21	20	21	21	2	18	1	15	4	21	22	15	22	0	1	0	0	2	2	3	2	2	1	2	1	2	1	2	2	1	2	0	1	0	0	2
gi|129436	gi|129436	7	7	2	>gi|129436|sp|P04416.1|PA22_PIG RecName: Full=Phospholipase A2, minor isoenzyme; AltName: Full=Phosphatidylcholine 2-acylhydrolase	1	7	7	2	3	1	2	0	3	0	3	2	1	5	0	5	0	4	0	4	0	0	3	1	2	0	3	0	3	2	1	5	0	5	0	4	0	4	0	0	0	0	0	0
gi|1304179;gi|927168713	gi|1304179;gi|927168713	14;7	4;4	4;4	>gi|1304179|dbj|BAA07817.1| fibrinogen A-alpha-chain, partial [Sus scrofa];>gi|927168713|ref|XP_005666863.2| PREDICTED: fibrinogen alpha chain, partial [Sus scrofa]	2	14	4	4	0	4	0	2	0	8	0	3	2	0	5	0	7	0	3	0	7	3	0	1	0	1	0	2	0	1	1	0	1	0	2	0	1	0	2	1	0	1	0	1
gi|57527982;gi|164586;gi|131821	gi|57527982;gi|164586;gi|131821	41;41;41	24;24;24	20;20;20	>gi|57527982|ref|NP_001009576.1| radixin [Sus scrofa];>gi|164586|gb|AAB02865.1| moesin B [Sus scrofa];>gi|131821|sp|P26044.1|RADI_PIG RecName: Full=Radixin; AltName: Full=Moesin-B	3	41	24	20	1	9	0	11	7	24	1	12	22	1	12	3	17	3	22	2	19	20	0	1	0	3	1	11	0	2	12	0	2	0	6	0	11	0	8	7	0	0	0	2
gi|13195731;gi|315000323;gi|315000322;gi|14717814;gi|47523868;gi|172045843;gi|14717813	gi|13195731;gi|315000323;gi|315000322;gi|14717814;gi|47523868;gi|172045843;gi|14717813	8;8;8;8;8;8;8	8;8;8;8;8;8;8	8;8;8;8;8;8;8	>gi|13195731|gb|AAB21327.2| phospholipid hydroperoxide glutathione peroxidase, partial [Sus scrofa];>gi|315000323|emb|CAA53596.2| phospholipid hydroperoxide glutathione peroxidase [Sus scrofa];>gi|315000322|emb|CAA53595.2| phospholipid hydroperoxide glutat	7	8	8	8	0	3	0	3	2	1	1	2	2	0	2	0	6	1	2	0	2	2	0	3	0	3	2	1	1	2	2	0	2	0	6	1	2	0	2	2	0	3	0	3
gi|927225845;gi|132574;gi|313507173;gi|253723219;gi|164639	gi|927225845;gi|132574;gi|313507173;gi|253723219;gi|164639	18;18;18;18;15	18;18;18;18;15	18;18;18;18;15	>gi|927225845|ref|XP_013847653.1| PREDICTED: ribonuclease inhibitor [Sus scrofa];>gi|132574|sp|P10775.1|RINI_PIG RecName: Full=Ribonuclease inhibitor; AltName: Full=Ribonuclease/angiogenin inhibitor 1;>gi|313507173|pdb|1DFJ|I Chain I, Ribonuclease Inhibito	5	18	18	18	0	11	0	12	0	4	0	9	15	0	14	0	12	0	4	0	6	11	0	11	0	12	0	4	0	9	15	0	14	0	12	0	4	0	6	11	0	11	0	12
gi|47522644;gi|217672;gi|1583737;gi|1351862;gi|1332717;gi|545862370;gi|335308956	gi|47522644;gi|217672;gi|1583737;gi|1351862;gi|1332717;gi|545862370;gi|335308956	4;4;4;4;4;3;3	4;4;4;4;4;3;3	4;4;4;4;4;3;3	>gi|47522644|ref|NP_999088.1| acylamino-acid-releasing enzyme [Sus scrofa];>gi|217672|dbj|BAA00411.1| acylamino acid-releasing enzyme [Sus scrofa];>gi|1583737|prf||2121361A acyl-AA releasing enzyme;>gi|1351862|sp|P19205.2|ACPH_PIG RecName: Full=Acylamino-a	7	4	4	4	0	0	0	1	0	0	0	1	2	0	0	0	3	0	0	0	1	1	0	0	0	1	0	0	0	1	2	0	0	0	3	0	0	0	1	1	0	0	0	1
gi|133917162;gi|700366868	gi|133917162;gi|700366868	6;5	2;1	2;1	>gi|133917162|emb|CAJ33222.1| ATP synthase alpha subunit [Lactobacillus amylovorus];>gi|700366868|gb|KGO16597.1| ATP F0F1 synthase subunit alpha, partial [Oenococcus oeni X2L]	2	6	2	2	1	3	1	3	2	3	1	3	2	2	3	2	3	2	3	2	3	3	0	1	0	1	1	1	0	1	1	1	1	1	1	1	1	1	1	1	0	1	0	1
gi|133917180;gi|133917176	gi|133917180;gi|133917176	6;5	2;1	2;1	>gi|133917180|emb|CAJ33231.1| ATP synthase alpha subunit [Lactobacillus johnsonii];>gi|133917176|emb|CAJ33229.1| ATP synthase alpha subunit [Lactobacillus iners DSM 13335]^Agi|133917176	2	6	2	2	2	2	2	2	1	2	1	2	1	2	2	2	2	1	2	1	2	2	1	0	1	0	0	0	0	0	0	1	0	1	0	0	0	0	0	0	1	0	1	0
gi|28948618;gi|13399614;gi|13399613;gi|1165145;gi|255683368;gi|20141168	gi|28948618;gi|13399614;gi|13399613;gi|1165145;gi|255683368;gi|20141168	26;26;26;22;22;22	26;26;26;22;22;22	26;26;26;22;22;22	>gi|28948618|pdb|1MCX|A Chain A, Structure Of Full-Length Annexin A1 In The Presence Of Calcium;>gi|13399614|pdb|1HM6|B Chain B, X-Ray Structure Of Full-Length Annexin 1;>gi|13399613|pdb|1HM6|A Chain A, X-Ray Structure Of Full-Length Annexin 1;>gi|1165145|	6	26	26	26	8	7	1	19	4	9	3	15	13	12	15	8	14	5	9	3	9	17	8	7	1	19	4	9	3	15	13	12	15	8	14	5	9	3	9	17	8	7	1	19
gi|148222421;gi|134038934;gi|545803470	gi|148222421;gi|134038934;gi|545803470	11;11;9	3;3;3	3;3;3	>gi|148222421|ref|NP_001090987.1| guanine nucleotide-binding protein subunit alpha-14 [Sus scrofa];>gi|134038934|gb|ABO48458.1| guanine nucleotide-binding protein alpha 14 [Sus scrofa];>gi|545803470|ref|XP_005654564.1| PREDICTED: guanine nucleotide-binding	3	11	3	3	1	5	1	6	0	6	0	6	3	1	4	0	6	1	4	0	4	4	0	0	0	0	0	0	0	0	0	0	0	0	0	0	0	0	0	0	0	0	0	0
gi|147223329;gi|51592129;gi|165973440;gi|147223326;gi|13447618;gi|147223327;gi|927155699	gi|147223329;gi|51592129;gi|165973440;gi|147223326;gi|13447618;gi|147223327;gi|927155699	3;3;3;3;3;3;3	3;3;3;3;3;3;3	3;3;3;3;3;3;3	>gi|147223329|emb|CAN13290.1| major histocompatibility complex, class II, DM alpha, partial [Sus scrofa];>gi|51592129|ref|NP_001004039.1| SLA-DM alpha chain precursor [Sus scrofa];>gi|165973440|ref|NP_001107177.1| SLA-DM alpha chain precursor [Sus scrofa];	7	3	3	3	0	3	0	2	0	2	0	2	0	0	2	0	1	0	1	0	1	0	0	3	0	2	0	2	0	2	0	0	2	0	1	0	1	0	1	0	0	3	0	2
gi|1346216;gi|164466	gi|1346216;gi|164466	20;20	1;1	1;1	>gi|1346216|sp|P10289.3|FABP6_PIG RecName: Full=Gastrotropin; Short=GT; AltName: Full=Fatty acid-binding protein 6; AltName: Full=Ileal lipid-binding protein; Short=ILBP; AltName: Full=Porcine ileal peptide; Short=PIP;>gi|164466|gb|AAA77657.1| gastrotropin	2	20	1	1	1	0	1	0	5	13	2	14	1	1	0	0	0	4	12	3	16	0	0	0	0	0	0	0	0	0	0	0	0	0	0	0	0	0	0	0	0	0	0	0
gi|565284;gi|47523522;gi|300591235;gi|259655134;gi|1871406;gi|1346518	gi|565284;gi|47523522;gi|300591235;gi|259655134;gi|1871406;gi|1346518	5;5;5;5;5;5	5;5;5;5;5;5	5;5;5;5;5;5	>gi|565284|dbj|BAA04882.1| thimet oligopeptidase [Sus scrofa];>gi|47523522|ref|NP_999388.1| thimet oligopeptidase [Sus scrofa];>gi|300591235|emb|CBV30737.1| unnamed protein product [Sus scrofa];>gi|259655134|emb|CBG17291.1| unnamed protein product [Sus scr	6	5	5	5	0	0	0	0	0	0	0	0	1	0	0	0	1	0	0	0	0	0	0	0	0	0	0	0	0	0	1	0	0	0	1	0	0	0	0	0	0	0	0	0
gi|55741758;gi|456754429;gi|240707;gi|164596;gi|1346657;gi|966636438	gi|55741758;gi|456754429;gi|240707;gi|164596;gi|1346657	6;6;6;6;6;1	6;6;6;6;6;1	6;6;6;6;6;1	>gi|55741758|ref|NP_001007104.1| sodium/hydrogen exchanger 1 [Sus scrofa];>gi|456754429|gb|JAA74289.1| solute carrier family 9, subfamily A (NHE1, cation proton antiporter 1), member 1 tv1 [Sus scrofa];>gi|240707|gb|AAB20633.1| Na(+)-H+ exchanger [Sus scro	6	6	6	6	0	0	0	0	0	0	0	0	0	0	0	0	0	0	1	0	0	3	0	0	0	0	0	0	0	0	0	0	0	0	0	0	1	0	0	3	0	0	0	0
gi|1346670;gi|224382	gi|1346670	36;15	36;15	2;2	>gi|1346670|sp|P04175.2|NCPR_PIG RecName: Full=NADPH--cytochrome P450 reductase; Short=CPR; Short=P450R	2	36	36	2	0	12	0	8	0	18	0	13	2	0	4	0	6	0	14	0	8	5	0	12	0	8	0	18	0	13	2	0	4	0	6	0	14	0	8	5	0	0	0	0
gi|974994523;gi|974994535;gi|974994534;gi|974994533;gi|974994532;gi|974994531;gi|974994530;gi|974994529;gi|974994528;gi|974994527;gi|974994526;gi|974994525;gi|974994524;gi|688311;gi|47522614;gi|1350814	gi|974994523;gi|974994535;gi|974994534;gi|974994533;gi|974994532;gi|974994531;gi|974994530;gi|974994529;gi|974994528;gi|974994527;gi|974994526;gi|974994525;gi|974994524;gi|688311;gi|47522614;gi|1350814	3;3;3;3;3;3;3;3;3;3;3;3;3;3;3;3	3;3;3;3;3;3;3;3;3;3;3;3;3;3;3;3	3;3;3;3;3;3;3;3;3;3;3;3;3;3;3;3	>gi|974994523|pdb|5AR6|A Chain A, Crystal Structure Of Porcine Rnase 4;>gi|974994535|pdb|5ARL|D Chain D, Crystal Structure Of Porcine Rnase 4 D80a Mutant In Complex With Dcmp;>gi|974994534|pdb|5ARL|C Chain C, Crystal Structure Of Porcine Rnase 4 D80a Mutan	16	3	3	3	0	0	0	0	0	0	0	1	2	1	0	0	0	0	1	0	1	2	0	0	0	0	0	0	0	1	2	1	0	0	0	0	1	0	1	2	0	0	0	0
gi|532488;gi|47522908;gi|1351234;gi|927216261;gi|927216259;gi|927216257;gi|927221042;gi|154101338	gi|532488;gi|47522908;gi|1351234;gi|927216261;gi|927216259;gi|927216257;gi|927221042;gi|154101338	7;7;7;6;6;6;5;4	7;7;7;6;6;6;5;4	7;7;7;6;6;6;5;4	>gi|532488|gb|AAA31127.1| thromboxane synthase [Sus scrofa];>gi|47522908|ref|NP_999211.1| thromboxane-A synthase [Sus scrofa];>gi|1351234|sp|P47787.1|THAS_PIG RecName: Full=Thromboxane-A synthase; Short=TXA synthase; Short=TXS; AltName: Full=Cytochrome P45	8	7	7	7	0	5	0	2	0	1	0	0	0	0	0	0	4	0	0	0	0	0	0	5	0	2	0	1	0	0	0	0	0	0	4	0	0	0	0	0	0	5	0	2
gi|545892823;gi|927219;gi|927197368;gi|55741847;gi|1351418;gi|1754491;gi|120564447;CON__Q3ZBS7	gi|545892823;gi|927219;gi|927197368;gi|55741847;gi|1351418;gi|1754491;gi|120564447	9;9;9;9;9;8;6;1	9;9;9;9;9;8;6;1	9;9;9;9;9;8;6;1	>gi|545892823|ref|XP_005657732.1| PREDICTED: vitronectin isoform X1 [Sus scrofa];>gi|927219|dbj|BAA09630.1| vitronectin [Sus scrofa];>gi|927197368|ref|XP_013836640.1| PREDICTED: LOW QUALITY PROTEIN: vitronectin [Sus scrofa];>gi|55741847|ref|NP_999269.1| vi	8	9	9	9	0	3	0	3	0	5	0	7	2	1	4	0	5	0	4	0	5	6	0	3	0	3	0	5	0	7	2	1	4	0	5	0	4	0	5	6	0	3	0	3
gi|505123;gi|47575834;gi|1352370	gi|505123;gi|47575834;gi|1352370	1;1;1	1;1;1	1;1;1	>gi|505123|dbj|BAA06459.1| enteropeptidase precursor [Sus scrofa];>gi|47575834|ref|NP_001001259.1| enteropeptidase proprotein [Sus scrofa];>gi|1352370|sp|P98074.1|ENTK_PIG RecName: Full=Enteropeptidase; AltName: Full=Enterokinase; AltName: Full=Serine prot	3	1	1	1	0	0	0	0	0	0	0	0	0	1	0	0	0	0	0	0	0	0	0	0	0	0	0	0	0	0	0	1	0	0	0	0	0	0	0	0	0	0	0	0
gi|164298;gi|1352666;gi|311272409;gi|54038797;gi|47523790;gi|164296;gi|730370656;gi|954372533	gi|164298;gi|1352666;gi|311272409;gi|54038797;gi|47523790;gi|164296	9;9;8;8;8;8;4;3	9;9;8;8;8;8;4;3	8;8;7;7;7;7;3;2	>gi|164298|gb|AAA30982.1| protein phosphatase 2A beta subunit, partial [Sus scrofa];>gi|1352666|sp|P11493.2|PP2AB_PIG RecName: Full=Serine/threonine-protein phosphatase 2A catalytic subunit beta isoform; Short=PP2A-beta;>gi|311272409|ref|XP_003133430.1| PR	8	9	9	8	0	1	0	1	0	1	0	1	4	0	2	0	7	0	0	0	1	4	0	1	0	1	0	1	0	1	4	0	2	0	7	0	0	0	1	4	0	1	0	1
gi|18655907;gi|136192;gi|833800;gi|347582654;gi|189232884;gi|545864004;CON__Q2HJF0	gi|18655907;gi|136192;gi|833800;gi|347582654;gi|189232884;gi|545864004	71;71;69;69;69;60;2	71;71;69;69;69;60;2	64;64;62;62;62;55;1	>gi|18655907|pdb|1H76|A Chain A, The Crystal Structure Of Diferric Porcine Serum Transferrin;>gi|136192|sp|P09571.2|TRFE_PIG RecName: Full=Serotransferrin; Short=Transferrin; AltName: Full=Beta-1 metal-binding globulin; AltName: Full=Siderophilin;>gi|83380	7	71	71	64	1	25	0	32	15	24	6	33	43	15	29	6	45	15	22	0	28	39	1	25	0	32	15	24	6	33	43	15	29	6	45	15	22	0	28	39	1	22	0	29
gi|5739075;gi|48976131;gi|13626617	gi|5739075;gi|48976131;gi|13626617	3;3;3	3;3;3	3;3;3	>gi|5739075|gb|AAD50328.1|AF073800_1 fibrillin-1 precursor [Sus scrofa];>gi|48976131|ref|NP_001001771.1| fibrillin-1 precursor [Sus scrofa];>gi|13626617|sp|Q9TV36.1|FBN1_PIG RecName: Full=Fibrillin-1; Flags: Precursor	3	3	3	3	0	0	0	0	0	0	0	0	0	0	0	0	0	3	0	0	0	0	0	0	0	0	0	0	0	0	0	0	0	0	0	3	0	0	0	0	0	0	0	0
gi|1364248	gi|1364248	28	1	1	>gi|1364248|emb|CAA82246.1| glucosephosphate isomerase [Sus scrofa]	1	28	1	1	0	4	0	4	6	4	1	6	12	3	7	4	13	4	3	0	6	17	0	0	0	0	0	0	0	0	1	0	0	0	1	0	0	0	0	1	0	0	0	0
gi|350586068;gi|13878612	gi|350586068;gi|13878612	6;6	6;6	6;6	>gi|350586068|ref|XP_003482105.1| PREDICTED: polypeptide N-acetylgalactosaminyltransferase 1 [Sus scrofa];>gi|13878612|sp|Q29121.1|GALT1_PIG RecName: Full=Polypeptide N-acetylgalactosaminyltransferase 1; AltName: Full=Polypeptide GalNAc transferase 1; Shor	2	6	6	6	0	4	0	2	0	1	0	0	0	0	1	0	2	0	0	0	0	0	0	4	0	2	0	1	0	0	0	0	1	0	2	0	0	0	0	0	0	4	0	2
gi|2959454;gi|6166115;gi|5669873;gi|48374063;gi|13959069;gi|183637292;gi|2959458;gi|966704230	gi|2959454;gi|6166115;gi|5669873;gi|48374063;gi|13959069;gi|183637292	26;26;26;26;26;19;8;3	20;20;20;20;20;13;6;1	3;3;3;3;3;0;2;0	>gi|2959454|dbj|BAA25134.1| desmin, partial [Sus scrofa];>gi|6166115|sp|P02540.4|DESM_PIG RecName: Full=Desmin;>gi|5669873|gb|AAD46492.1|AF136188_1 desmin [Sus scrofa];>gi|48374063|ref|NP_001001535.1| desmin [Sus scrofa];>gi|13959069|gb|AAK51087.1|AF363284	8	26	20	3	0	7	0	10	0	11	0	13	4	1	7	0	9	2	9	2	19	5	0	2	0	4	0	7	0	8	0	0	2	0	4	0	6	0	14	0	0	0	0	1
gi|2494020;gi|1399335;gi|544087;gi|47523142;gi|460875;gi|2494021;gi|1399337;gi|2494025	gi|2494020;gi|1399335;gi|544087;gi|47523142;gi|460875;gi|2494021;gi|1399337	3;3;2;2;2;2;2;1	3;3;2;2;2;2;2;1	3;3;2;2;2;2;2;1	>gi|2494020|sp|Q28986.1|CYTA5_PIG RecName: Full=Cystatin-A5; AltName: Full=Stefin-A5;>gi|1399335|gb|AAB03261.1| stefin A5 [Sus scrofa];>gi|544087|sp|P35479.1|CPI1_PIG RecName: Full=Leukocyte cysteine proteinase inhibitor 1; AltName: Full=PLCPI; AltName: Fu	8	3	3	3	0	0	0	0	0	0	0	1	2	0	0	0	0	0	1	0	1	2	0	0	0	0	0	0	0	1	2	0	0	0	0	0	1	0	1	2	0	0	0	0
gi|47523140;gi|2494019;gi|1399339;gi|545865828	gi|47523140;gi|2494019;gi|1399339;gi|545865828	5;5;5;4	5;5;5;4	5;5;5;4	>gi|47523140|ref|NP_999024.1| cystatin-A1 [Sus scrofa];>gi|2494019|sp|Q28988.1|CYTA1_PIG RecName: Full=Cystatin-A1; AltName: Full=Stefin-A1;>gi|1399339|gb|AAB03263.1| stefin A1 [Sus scrofa];>gi|545865828|ref|XP_005654096.1| PREDICTED: cystatin-A1 isoform X	4	5	5	5	0	0	0	0	0	0	0	0	3	0	0	0	0	0	0	0	0	1	0	0	0	0	0	0	0	0	3	0	0	0	0	0	0	0	0	1	0	0	0	0
gi|47523018;gi|2506471;gi|1408558;gi|927131791;gi|927131787;gi|927221231;gi|730377957;gi|927098480;gi|927174299;gi|545803608;gi|966647524;gi|565322697;gi|545803606;gi|927198047;gi|545803604;gi|346716216;gi|927121998;gi|545803602;gi|954363497;gi|954363496;gi|669332269;gi|669310239;gi|954363499;gi|927198091;gi|927198045;gi|954363495;gi|954363498;gi|954363494;gi|730376395;gi|954368039;gi|669330394;g…	gi|47523018;gi|2506471;gi|1408558;gi|927131791	6;6;6;5;1;1;1;1;1;1;1;1;1;1;1;1;1;1;1;1;1;1;1;1;1;1;1;1;1;1;1;1	6;6;6;5;1;1;1;1;1;1;1;1;1;1;1;1;1;1;1;1;1;1;1;1;1;1;1;1;1;1;1;1	6;6;6;5;1;1;1;1;1;1;1;1;1;1;1;1;1;1;1;1;1;1;1;1;1;1;1;1;1;1;1;1	>gi|47523018|ref|NP_999270.1| heat-stable enterotoxin receptor precursor [Sus scrofa];>gi|2506471|sp|P55204.2|GUC2C_PIG RecName: Full=Heat-stable enterotoxin receptor; Short=STA receptor; AltName: Full=Guanylyl cyclase C; Short=GC-C; AltName: Full=Intestin	32	6	6	6	0	2	0	1	1	1	0	1	0	1	1	1	4	0	1	0	1	0	0	2	0	1	1	1	0	1	0	1	1	1	4	0	1	0	1	0	0	2	0	1
gi|927209553;gi|54035961;gi|47523066;gi|14090240;gi|753704262	gi|927209553;gi|54035961;gi|47523066;gi|14090240;gi|753704262	17;17;17;17;17	17;17;17;17;17	17;17;17;17;17	>gi|927209553|ref|XP_005671761.2| PREDICTED: caspase-3 [Sus scrofa];>gi|54035961|sp|Q95ND5.1|CASP3_PIG RecName: Full=Caspase-3; Short=CASP-3; Contains: RecName: Full=Caspase-3 subunit p17; Contains: RecName: Full=Caspase-3 subunit p12; Flags: Precursor;>gi	5	17	17	17	0	1	0	2	10	4	4	5	3	5	3	2	3	3	3	1	6	7	0	1	0	2	10	4	4	5	3	5	3	2	3	3	3	1	6	7	0	1	0	2
gi|476168;gi|2136491;gi|14134126;gi|576235763;gi|47523836;gi|14134123;gi|2497330;gi|753703864;gi|476172;gi|476170;gi|2136492;gi|14134129	gi|476168;gi|2136491;gi|14134126;gi|576235763;gi|47523836;gi|14134123;gi|2497330;gi|753703864;gi|476172;gi|476170;gi|2136492;gi|14134129	6;6;6;6;6;6;6;6;3;3;3;3	6;6;6;6;6;6;6;6;3;3;3;3	6;6;6;6;6;6;6;6;3;3;3;3	>gi|476168|gb|AAA57188.1| cytolytic trigger molecule G7, partial [Sus scrofa];>gi|2136491|pir||I47163 cytolytic trigger molecule G7 - pig (fragment);>gi|14134126|gb|AAK54250.1|AF372454_1 FcgammaRIII a.2 [Sus scrofa];>gi|576235763|gb|AHH28249.1| Fc gamma re	12	6	6	6	0	3	0	3	0	0	0	0	0	0	1	0	1	0	0	0	0	0	0	3	0	3	0	0	0	0	0	0	1	0	1	0	0	0	0	0	0	3	0	3
gi|148225750;gi|141521428	gi|148225750;gi|141521428	19;19	18;18	17;17	>gi|148225750|ref|NP_001090973.1| heat shock protein 105 kDa [Sus scrofa];>gi|141521428|gb|ABO88027.1| heat shock 105kDa/110kDa protein 1 [Sus scrofa]	2	19	18	17	0	5	0	6	0	3	0	5	0	0	5	0	7	0	0	0	8	2	0	4	0	5	0	2	0	4	0	0	4	0	7	0	0	0	7	2	0	4	0	4
gi|326368167;gi|927206746;gi|47523060;gi|14209665;gi|545870629;gi|194042810;gi|545870626;gi|545870624;gi|311271387;gi|545870621;gi|545870619;gi|37496187;gi|954377214;gi|669320706;gi|669303407;gi|730370205;gi|730371320;gi|669326131;gi|669309778;gi|954372409;gi|954371140;gi|669321468;gi|669312322;gi|730376806;gi|669323952;gi|669308268;gi|730374351;gi|730373770;gi|669333052;gi|669328636;gi|669307491…	gi|326368167;gi|927206746;gi|47523060;gi|14209665;gi|545870629;gi|194042810;gi|545870626;gi|545870624;gi|311271387;gi|545870621;gi|545870619;gi|37496187;gi|954377214;gi|669320706;gi|669303407	5;5;5;5;5;5;5;5;5;5;5;3;3;3;3;1;1;1;1;1;1;1;1;1;1;1;1;1;1;1;1;1;1;1;1;1;1;1;1;1;1;1;1;1;1;1;1;1;1;1;1;1;1;1;1;1;1;1;1;1	5;5;5;5;5;5;5;5;5;5;5;3;3;3;3;1;1;1;1;1;1;1;1;1;1;1;1;1;1;1;1;1;1;1;1;1;1;1;1;1;1;1;1;1;1;1;1;1;1;1;1;1;1;1;1;1;1;1;1;1	1;1;1;1;1;1;1;1;1;1;1;0;0;0;0;0;0;0;0;0;0;0;0;0;0;0;0;0;0;0;0;0;0;0;0;0;0;0;0;0;0;0;0;0;0;0;0;0;0;0;0;0;0;0;0;0;0;0;0;0	>gi|326368167|emb|CAZ65756.1| protein phosphatase 3, catalytic subunit, beta isoform, partial [Sus scrofa];>gi|927206746|ref|XP_013838797.1| PREDICTED: serine/threonine-protein phosphatase 2B catalytic subunit beta isoform isoform X8 [Sus scrofa];>gi|47523	60	5	5	1	0	0	0	1	0	0	0	1	0	0	1	0	4	0	0	0	1	0	0	0	0	1	0	0	0	1	0	0	1	0	4	0	0	0	1	0	0	0	0	0
gi|47523692;gi|332368598;gi|332368594;gi|20141821;gi|14326453;gi|119633218;gi|119633217	gi|47523692;gi|332368598;gi|332368594;gi|20141821;gi|14326453;gi|119633218	9;9;9;9;9;7;1	9;9;9;9;9;7;1	9;9;9;9;9;7;1	>gi|47523692|ref|NP_999478.1| thioredoxin [Sus scrofa];>gi|332368598|gb|AEE61373.1| thioredoxin [Sus scrofa];>gi|332368594|gb|AEE61371.1| thioredoxin [Sus scrofa];>gi|20141821|sp|P82460.3|THIO_PIG RecName: Full=Thioredoxin; Short=Trx;>gi|14326453|gb|AAK602	7	9	9	9	0	5	0	6	2	2	0	6	6	0	6	0	6	1	5	0	5	7	0	5	0	6	2	2	0	6	6	0	6	0	6	1	5	0	5	7	0	5	0	6
gi|47523496;gi|4097465;gi|290350766;gi|14423766	gi|47523496;gi|4097465;gi|290350766;gi|14423766	2;2;2;2	2;2;2;2	2;2;2;2	>gi|47523496|ref|NP_999371.1| epididymal secretory protein E1 precursor [Sus scrofa];>gi|4097465|gb|AAD00096.1| 16kDa secretory protein [Sus scrofa];>gi|290350766|dbj|BAI78329.1| 16kDa secretory protein [Sus scrofa domesticus];>gi|14423766|sp|O97763.1|NPC2	4	2	2	2	0	0	0	0	0	0	0	0	0	1	0	0	2	0	0	0	0	0	0	0	0	0	0	0	0	0	0	1	0	0	2	0	0	0	0	0	0	0	0	0
gi|253723327;gi|230994;gi|230993;gi|157834775;gi|157830720;gi|1449891;gi|683505334;gi|753704014;gi|47523618;gi|164419;gi|116470;gi|927129651;gi|927129618;gi|89574101	gi|253723327;gi|230994;gi|230993;gi|157834775;gi|157830720;gi|1449891;gi|683505334;gi|753704014;gi|47523618;gi|164419;gi|116470;gi|927129651	13;13;13;13;13;13;13;12;12;12;12;7;5;5	13;13;13;13;13;13;13;12;12;12;12;7;5;5	13;13;13;13;13;13;13;12;12;12;12;7;5;5	>gi|253723327|pdb|3ENJ|A Chain A, Structure Of Pig Heart Citrate Synthase At 1.78 A Resolution;>gi|230994|pdb|4CTS|B Chain B, Crystal Structure Analysis And Molecular Model Of A Complex Of Citrate Synthase With Oxaloacetate And S-Acetonyl- Coenzyme A;>gi|2	14	13	13	13	0	8	0	6	4	8	0	8	6	0	7	0	9	0	5	0	8	6	0	8	0	6	4	8	0	8	6	0	7	0	9	0	5	0	8	6	0	8	0	6
gi|145315600	gi|145315600	9	1	1	>gi|145315600|gb|ABP63148.1| cytochrome c oxidase subunit II (mitochondrion) [Sus scrofa]	1	9	1	1	2	6	0	7	3	7	0	7	2	2	7	0	8	3	6	1	7	4	0	0	0	1	0	1	0	1	0	0	1	0	1	0	0	0	1	1	0	0	0	1
gi|8894863;gi|753703902;gi|47523398;gi|14547937;gi|927207562;gi|927207560;gi|545871330;gi|545871326;gi|545871324;gi|545871320	gi|8894863;gi|753703902;gi|47523398;gi|14547937;gi|927207562;gi|927207560;gi|545871330;gi|545871326;gi|545871324;gi|545871320	12;12;12;12;10;10;10;10;10;10	12;12;12;12;10;10;10;10;10;10	12;12;12;12;10;10;10;10;10;10	>gi|8894863|emb|CAB95871.1| ATP-diphosphohydrolase [Sus scrofa];>gi|753703902|gb|JAG69562.1| ectonucleoside triphosphate diphosphohydrolase 1 [Sus scrofa domesticus];>gi|47523398|ref|NP_999318.1| ectonucleoside triphosphate diphosphohydrolase 1 [Sus scrofa	10	12	12	12	0	5	0	6	0	4	0	5	2	0	2	0	3	0	4	0	2	1	0	5	0	6	0	4	0	5	2	0	2	0	3	0	4	0	2	1	0	5	0	6
gi|283464611;gi|5805339;gi|47522830;gi|14582552;gi|10197477	gi|283464611;gi|5805339;gi|47522830;gi|14582552	9;9;9;9;3	9;9;9;9;3	9;9;9;9;3	>gi|283464611|gb|ADB22832.1| integrin beta 3, partial [Sus scrofa];>gi|5805339|gb|AAD51953.1|AF170527_1 glycoprotein IIIa [Sus scrofa];>gi|47522830|ref|NP_999167.1| integrin beta-3 precursor [Sus scrofa];>gi|14582552|gb|AAK69529.1|AF282890_1 glycoprotein G	5	9	9	9	0	4	0	3	0	4	0	3	0	0	4	0	2	0	4	0	1	0	0	4	0	3	0	4	0	3	0	0	4	0	2	0	4	0	1	0	0	4	0	3
gi|146741286;gi|47522840;gi|21913176;gi|27357082;gi|7160288;gi|350593860	gi|146741286;gi|47522840;gi|21913176	16;16;16;1;1;1	16;16;16;1;1;1	15;15;15;1;1;0	>gi|146741286|dbj|BAF62298.1| epidermal growth factor receptor, partial [Sus scrofa];>gi|47522840|ref|NP_999172.1| epidermal growth factor receptor precursor [Sus scrofa];>gi|21913176|gb|AAM77472.1| epidermal growth factor receptor [Sus scrofa]	6	16	16	15	0	6	0	9	0	3	0	1	0	0	4	0	5	0	1	0	4	2	0	6	0	9	0	3	0	1	0	0	4	0	5	0	1	0	4	2	0	6	0	9
gi|146741290;gi|84490415;gi|83939812;gi|753703814;gi|251757467;gi|927225498;gi|966710649	gi|146741290;gi|84490415;gi|83939812;gi|753703814;gi|251757467;gi|927225498	22;22;22;22;22;14;4	15;15;15;15;15;12;2	11;11;11;11;11;9;2	>gi|146741290|dbj|BAF62300.1| guanine nucleotide-binding protein, partial [Sus scrofa];>gi|84490415|ref|NP_001033712.1| guanine nucleotide-binding protein G(q) subunit alpha [Sus scrofa];>gi|83939812|gb|ABC48673.1| guanine nucleotide-binding protein alpha	7	22	15	11	0	9	0	15	1	7	0	9	4	0	5	0	10	0	10	0	9	7	0	6	0	11	1	4	0	6	3	0	3	0	7	0	6	0	5	4	0	6	0	9
gi|153792082;gi|146741294	gi|153792082;gi|146741294	6;6	6;6	6;6	>gi|153792082|ref|NP_001093405.1| inhibitor of nuclear factor kappa-B kinase subunit beta [Sus scrofa];>gi|146741294|dbj|BAF62302.1| inhibitor of kappa light chain gene enhancer in B cells, kinase beta [Sus scrofa]	2	6	6	6	0	2	0	0	0	0	0	0	0	0	3	0	3	0	0	0	2	0	0	2	0	0	0	0	0	0	0	0	3	0	3	0	0	0	2	0	0	2	0	0
gi|927105111;gi|545811434;gi|545811428;gi|545811425;gi|166977631;gi|148747288;gi|146741302;gi|545811437	gi|927105111;gi|545811434;gi|545811428;gi|545811425;gi|166977631;gi|148747288;gi|146741302;gi|545811437	23;23;23;23;23;23;23;20	23;23;23;23;23;23;23;20	19;19;19;19;19;19;19;16	>gi|927105111|ref|XP_013843010.1| PREDICTED: sideroflexin-1 isoform X2 [Sus scrofa];>gi|545811434|ref|XP_005655035.1| PREDICTED: sideroflexin-1 isoform X1 [Sus scrofa];>gi|545811428|ref|XP_005655033.1| PREDICTED: sideroflexin-1 isoform X1 [Sus scrofa];>gi|	8	23	23	19	0	16	0	14	4	20	0	18	3	1	15	0	14	3	15	0	13	9	0	16	0	14	4	20	0	18	3	1	15	0	14	3	15	0	13	9	0	13	0	11
gi|753703794;gi|148747173;gi|146741312;gi|927225246	gi|753703794;gi|148747173;gi|146741312;gi|927225246	7;7;7;4	7;7;7;4	7;7;7;4	>gi|753703794|gb|JAG69508.1| glycoprotein (transmembrane) nmb [Sus scrofa domesticus];>gi|148747173|ref|NP_001092054.1| transmembrane glycoprotein NMB precursor [Sus scrofa];>gi|146741312|dbj|BAF62311.1| glycoprotein NMB [Sus scrofa];>gi|927225246|ref|XP_0	4	7	7	7	0	4	0	2	0	1	0	0	0	2	4	0	6	1	1	2	1	1	0	4	0	2	0	1	0	0	0	2	4	0	6	1	1	2	1	1	0	4	0	2
gi|148747342;gi|146741314;gi|927105266;gi|927158411;gi|927223203	gi|148747342;gi|146741314	13;13;4;2;1	13;13;4;2;1	12;12;4;2;1	>gi|148747342|ref|NP_001092055.1| AP-3 complex subunit beta-1 [Sus scrofa];>gi|146741314|dbj|BAF62312.1| adaptor-related protein complex 3, beta-1 subunit [Sus scrofa]	5	13	13	12	0	6	0	4	0	1	0	2	1	0	5	0	7	0	1	0	1	2	0	6	0	4	0	1	0	2	1	0	5	0	7	0	1	0	1	2	0	5	0	3
gi|146741316;gi|456753042;gi|927104621	gi|146741316;gi|456753042	14;14;6	14;14;6	14;14;6	>gi|146741316|dbj|BAF62313.1| adaptor-related protein complex 3, delta-1 subunit, partial [Sus scrofa];>gi|456753042|gb|JAA74084.1| adaptor-related protein complex 3, delta 1 subunit [Sus scrofa]	3	14	14	14	0	3	0	3	0	2	0	1	0	0	6	0	5	0	0	0	7	0	0	3	0	3	0	2	0	1	0	0	6	0	5	0	0	0	7	0	0	3	0	3
gi|148747138;gi|146741340;gi|927204611	gi|148747138;gi|146741340;gi|927204611	15;15;12	15;15;12	15;15;12	>gi|148747138|ref|NP_001092074.1| vacuolar protein sorting-associated protein 33A [Sus scrofa];>gi|146741340|dbj|BAF62325.1| vacuolar protein sorting 33A homolog [Sus scrofa];>gi|927204611|ref|XP_013836761.1| PREDICTED: vacuolar protein sorting-associated	3	15	15	15	0	10	0	5	0	2	0	3	0	0	4	0	10	0	0	0	1	0	0	10	0	5	0	2	0	3	0	0	4	0	10	0	0	0	1	0	0	10	0	5
gi|148747401;gi|146741342	gi|148747401;gi|146741342	12;12	12;12	12;12	>gi|148747401|ref|NP_001092064.1| melanophilin [Sus scrofa];>gi|146741342|dbj|BAF62326.1| melanophilin [Sus scrofa]	2	12	12	12	0	0	0	0	0	0	0	0	4	0	0	0	0	0	0	0	0	7	0	0	0	0	0	0	0	0	4	0	0	0	0	0	0	0	0	7	0	0	0	0
gi|153791794;gi|146741344;gi|966706231;gi|9297001;gi|1584363;gi|1019447	gi|153791794;gi|146741344	3;3;1;1;1;1	1;1;1;1;1;1	1;1;1;1;1;1	>gi|153791794|ref|NP_001093398.1| unconventional myosin-VIIa [Sus scrofa];>gi|146741344|dbj|BAF62327.1| myosin VIIA [Sus scrofa]	6	3	1	1	0	3	0	3	1	3	0	2	0	1	3	0	3	0	2	0	2	0	0	1	0	1	1	1	0	1	0	1	1	0	1	0	1	0	0	0	0	1	0	1
gi|47522718;gi|3023621;gi|1468947	gi|47522718;gi|3023621;gi|1468947	4;4;4	4;4;4	4;4;4	>gi|47522718|ref|NP_999109.1| dolichyl-diphosphooligosaccharide--protein glycosyltransferase subunit DAD1 [Sus scrofa];>gi|3023621|sp|Q29036.3|DAD1_PIG RecName: Full=Dolichyl-diphosphooligosaccharide--protein glycosyltransferase subunit DAD1; Short=Oligosa	3	4	4	4	0	3	0	3	2	2	1	3	2	1	2	0	2	1	3	1	4	3	0	3	0	3	2	2	1	3	2	1	2	0	2	1	3	1	4	3	0	3	0	3
gi|545854187;gi|545854185;gi|47522698;gi|2499874;gi|15027272;gi|1468964;gi|308275321;gi|1020267030;gi|1020267028	gi|545854187;gi|545854185;gi|47522698;gi|2499874;gi|15027272;gi|1468964	4;4;4;4;4;4;1;1;1	4;4;4;4;4;4;1;1;1	4;4;4;4;4;4;1;1;1	>gi|545854187|ref|XP_005653867.1| PREDICTED: cathepsin L1 isoform X1 [Sus scrofa];>gi|545854185|ref|XP_005653866.1| PREDICTED: cathepsin L1 isoform X1 [Sus scrofa];>gi|47522698|ref|NP_999057.1| cathepsin L1 precursor [Sus scrofa];>gi|2499874|sp|Q28944.1|CA	9	4	4	4	0	0	0	0	0	0	0	0	3	0	0	0	0	0	0	0	0	0	0	0	0	0	0	0	0	0	3	0	0	0	0	0	0	0	0	0	0	0	0	0
gi|5107784;gi|5107783;gi|927223686;gi|927111052;gi|6226874;gi|47523114;gi|433552071;gi|433552070;gi|1469402;gi|164543	gi|5107784;gi|5107783;gi|927223686;gi|927111052;gi|6226874;gi|47523114;gi|433552071;gi|433552070;gi|1469402;gi|164543	13;13;13;13;13;13;13;13;13;12	13;13;13;13;13;13;13;13;13;12	13;13;13;13;13;13;13;13;13;12	>gi|5107784|pdb|5MDH|B Chain B, Crystal Structure Of Ternary Complex Of Porcine Cytoplasmic Malate Dehydrogenase Alpha-Ketomalonate And Tnad At 2.4 Angstroms Resolution;>gi|5107783|pdb|5MDH|A Chain A, Crystal Structure Of Ternary Complex Of Porcine Cytopla	10	13	13	13	0	2	0	3	7	2	1	2	9	1	2	1	2	2	0	0	2	7	0	2	0	3	7	2	1	2	9	1	2	1	2	2	0	0	2	7	0	2	0	3
gi|146983	gi|146983	5	1	0	>gi|146983|gb|AAA24232.1| outer membrane protein II, partial [Escherichia fergusonii]	1	5	1	0	0	0	0	0	0	0	0	0	0	3	0	0	0	0	0	0	0	0	0	0	0	0	0	0	0	0	0	0	0	0	0	0	0	0	0	0	0	0	0	0
gi|47522810;gi|14718642	gi|47522810;gi|14718642	5;5	5;5	5;5	>gi|47522810|ref|NP_999157.1| estrogen sulfotransferase [Sus scrofa];>gi|14718642|gb|AAK72967.1|AF389855_1 estrogen sulfotransferase [Sus scrofa]	2	5	5	5	0	0	0	0	0	0	0	0	0	0	1	0	4	0	1	0	0	0	0	0	0	0	0	0	0	0	0	0	1	0	4	0	1	0	0	0	0	0	0	0
gi|47115532;gi|27518279;gi|195539468;gi|155964245;gi|147223292;gi|545838847;gi|262072819	gi|47115532;gi|27518279;gi|195539468;gi|155964245;gi|147223292;gi|545838847;gi|262072819	2;2;2;2;2;2;1	2;2;2;2;2;2;1	2;2;2;2;2;2;1	>gi|47115532|sp|Q9XT00.2|DHB8_PIG RecName: Full=Estradiol 17-beta-dehydrogenase 8; AltName: Full=17-beta-hydroxysteroid dehydrogenase 8; Short=17-beta-HSD 8; AltName: Full=3-oxoacyl-[acyl-carrier-protein] reductase; AltName: Full=Protein Ke6; Short=Ke-6; A	7	2	2	2	0	1	0	1	0	1	0	1	0	0	2	0	1	0	0	0	1	0	0	1	0	1	0	1	0	1	0	0	2	0	1	0	0	0	1	0	0	1	0	1
gi|927155722;gi|545838853;gi|196259976;gi|157780878;gi|157780876;gi|147223293;gi|38258858	gi|927155722;gi|545838853;gi|196259976;gi|157780878;gi|157780876;gi|147223293;gi|38258858	4;4;4;4;4;4;2	4;4;4;4;4;4;2	4;4;4;4;4;4;2	>gi|927155722|ref|XP_013833183.1| PREDICTED: zinc transporter SLC39A7 isoform X2 [Sus scrofa];>gi|545838853|ref|XP_005665913.1| PREDICTED: zinc transporter SLC39A7 isoform X1 [Sus scrofa];>gi|196259976|ref|NP_001124517.1| zinc transporter SLC39A7 precursor	7	4	4	4	0	4	0	2	0	0	0	1	1	0	1	0	1	0	1	0	0	1	0	4	0	2	0	0	0	1	1	0	1	0	1	0	1	0	0	1	0	4	0	2
gi|927215514;gi|545881189;gi|927215512;gi|283945507;gi|147223373;gi|147223303;gi|545881186;gi|147223372;gi|147223302	gi|927215514;gi|545881189;gi|927215512;gi|283945507;gi|147223373;gi|147223303;gi|545881186;gi|147223372;gi|147223302	1;1;1;1;1;1;1;1;1	1;1;1;1;1;1;1;1;1	1;1;1;1;1;1;1;1;1	>gi|927215514|ref|XP_013840916.1| PREDICTED: nuclear factor of activated T-cells, cytoplasmic 2 isoform X3 [Sus scrofa];>gi|545881189|ref|XP_005673070.1| PREDICTED: nuclear factor of activated T-cells, cytoplasmic 2 isoform X3 [Sus scrofa];>gi|927215512|re	9	1	1	1	0	1	0	0	0	0	0	0	0	0	0	0	0	0	0	0	0	0	0	1	0	0	0	0	0	0	0	0	0	0	0	0	0	0	0	0	0	1	0	0
gi|285002241;gi|147223424;gi|147223316;gi|285002237;gi|285002235;gi|147223423;gi|147223313;gi|285002239;gi|147223425;gi|147223315;gi|147223420;gi|147223308;gi|147223418;gi|147223307;gi|147223417;gi|147223306;gi|232142;gi|1958;gi|147223422;gi|147223314;gi|147223421;gi|147223310;gi|265260546;gi|138752630;gi|138752622;gi|138752615;gi|927148449;gi|86560786;gi|669325176;gi|669306859;gi|954361781;gi|73…	gi|285002241;gi|147223424;gi|147223316;gi|285002237;gi|285002235;gi|147223423;gi|147223313;gi|285002239;gi|147223425;gi|147223315;gi|147223420;gi|147223308;gi|147223418;gi|147223307;gi|147223417;gi|147223306;gi|232142;gi|1958;gi|147223422;gi|147223314;gi|147223421;gi|147223310;gi|265260546	26;26;26;26;26;26;26;26;26;26;26;26;26;26;25;25;23;23;19;19;16;16;15;12;6;6;6;5;4;4;4;3;1	25;25;25;25;25;25;25;25;25;25;25;25;25;25;25;25;22;22;18;18;15;15;14;12;6;6;5;5;3;3;3;3;1	25;25;25;25;25;25;25;25;25;25;25;25;25;25;25;25;22;22;18;18;15;15;14;12;6;6;5;5;3;3;3;3;1	>gi|285002241|ref|NP_001165456.1| guanine nucleotide-binding protein G(s) subunit alpha isoform g [Sus scrofa];>gi|147223424|emb|CAN13156.1| GNAS complex locus [Sus scrofa];>gi|147223316|emb|CAN13209.1| GNAS complex locus [Sus scrofa];>gi|285002237|ref|NP_	33	26	25	25	1	10	0	16	2	12	1	10	6	2	17	0	16	1	8	1	13	10	0	9	0	15	1	11	0	9	5	2	16	0	15	0	7	0	12	9	0	9	0	15
gi|545881441;gi|164664468;gi|147223309	gi|545881441;gi|164664468;gi|147223309	5;5;5	5;5;5	5;5;5	>gi|545881441|ref|XP_005673117.1| PREDICTED: ATP synthase subunit epsilon, mitochondrial isoform X1 [Sus scrofa];>gi|164664468|ref|NP_001106919.1| ATP synthase subunit epsilon, mitochondrial [Sus scrofa];>gi|147223309|emb|CAN13202.1| ATP synthase, H+ trans	3	5	5	5	0	3	0	2	0	3	0	2	0	0	2	0	0	0	2	0	0	2	0	3	0	2	0	3	0	2	0	0	2	0	0	0	2	0	0	2	0	3	0	2
gi|178057125;gi|147223312;gi|193247765;gi|193247763	gi|178057125;gi|147223312	7;7;1;1	7;7;1;1	7;7;1;1	>gi|178057125|ref|NP_001116576.1| cathepsin Z precursor [Sus scrofa];>gi|147223312|emb|CAN13205.1| cathepsin Z [Sus scrofa]	4	7	7	7	0	1	0	3	0	0	0	2	1	0	4	0	3	0	1	0	0	1	0	1	0	3	0	0	0	2	1	0	4	0	3	0	1	0	0	1	0	1	0	3
gi|927215725;gi|927215723;gi|927215721;gi|545881454;gi|162416106;gi|147223319;gi|165973432;gi|147223318	gi|927215725;gi|927215723;gi|927215721;gi|545881454;gi|162416106;gi|147223319;gi|165973432;gi|147223318	2;2;2;2;2;2;2;2	2;2;2;2;2;2;2;2	2;2;2;2;2;2;2;2	>gi|927215725|ref|XP_013840973.1| PREDICTED: negative elongation factor D isoform X4 [Sus scrofa];>gi|927215723|ref|XP_013840972.1| PREDICTED: negative elongation factor D isoform X3 [Sus scrofa];>gi|927215721|ref|XP_013840971.1| PREDICTED: negative elonga	8	2	2	2	0	2	0	0	0	0	0	0	0	0	0	0	0	0	0	0	0	0	0	2	0	0	0	0	0	0	0	0	0	0	0	0	0	0	0	0	0	2	0	0
gi|90019046;gi|165973442;gi|147223331	gi|90019046;gi|165973442;gi|147223331	5;5;5	5;5;5	5;5;5	>gi|90019046|gb|ABD84177.1| MHC class II antigen DM [Sus scrofa];>gi|165973442|ref|NP_001107179.1| MHC class II, DM beta precursor [Sus scrofa];>gi|147223331|emb|CAN13292.1| major histocompatibility complex, class II, DM beta [Sus scrofa]	3	5	5	5	0	2	0	2	0	2	0	1	1	0	1	0	1	0	2	0	1	0	0	2	0	2	0	2	0	1	1	0	1	0	1	0	2	0	1	0	0	2	0	2
gi|545881328;gi|545881325;gi|166218412;gi|157427748;gi|147223338	gi|545881328;gi|545881325;gi|166218412;gi|157427748;gi|147223338	13;13;13;13;13	13;13;13;13;13	13;13;13;13;13	>gi|545881328|ref|XP_005673095.1| PREDICTED: mRNA export factor isoform X1 [Sus scrofa];>gi|545881325|ref|XP_005673094.1| PREDICTED: mRNA export factor isoform X1 [Sus scrofa];>gi|166218412|sp|A5GFN6.1|RAEL1_PIG RecName: Full=mRNA export factor; AltName: F	5	13	13	13	0	4	0	4	0	6	0	2	0	0	6	0	9	0	3	0	3	1	0	4	0	4	0	6	0	2	0	0	6	0	9	0	3	0	3	1	0	4	0	4
gi|190356731;gi|178057141;gi|147223342	gi|190356731;gi|178057141;gi|147223342	5;5;5	5;5;5	5;5;5	>gi|190356731|sp|A5GFQ0.1|RL7L_PIG RecName: Full=60S ribosomal protein L7-like 1;>gi|178057141|ref|NP_001116664.1| 60S ribosomal protein L7-like 1 [Sus scrofa];>gi|147223342|emb|CAN13162.1| ribosomal protein L7-like 1 [Sus scrofa]	3	5	5	5	0	5	0	5	0	2	0	3	0	0	2	0	5	0	1	0	2	0	0	5	0	5	0	2	0	3	0	0	2	0	5	0	1	0	2	0	0	5	0	5
gi|927157183;gi|164664472;gi|147223351	gi|927157183;gi|164664472;gi|147223351	6;6;6	6;6;6	4;4;4	>gi|927157183|ref|XP_013833378.1| PREDICTED: serine/threonine-protein phosphatase 2A 56 kDa regulatory subunit delta isoform isoform X1 [Sus scrofa];>gi|164664472|ref|NP_001106922.1| serine/threonine-protein phosphatase 2A 56 kDa regulatory subunit delta i	3	6	6	4	0	4	0	1	0	1	0	1	0	0	0	0	3	0	0	0	1	0	0	4	0	1	0	1	0	1	0	0	0	0	3	0	0	0	1	0	0	2	0	0
gi|165973438;gi|147223360	gi|165973438;gi|147223360	4;4	4;4	4;4	>gi|165973438|ref|NP_001107173.1| protein FAM210B [Sus scrofa];>gi|147223360|emb|CAN13134.1| orthologue of H. sapiens chromosome 20 open reading frame 108 (C20orf108) [Sus scrofa]	2	4	4	4	0	0	0	0	0	1	0	0	0	0	0	0	0	0	1	0	0	0	0	0	0	0	0	1	0	0	0	0	0	0	0	0	1	0	0	0	0	0	0	0
gi|545881302;gi|545881299;gi|160333771;gi|147223363	gi|545881302;gi|545881299;gi|160333771;gi|147223363	2;2;2;2	2;2;2;2	2;2;2;2	>gi|545881302|ref|XP_005673087.1| PREDICTED: cleavage stimulation factor subunit 1 isoform X2 [Sus scrofa];>gi|545881299|ref|XP_005673086.1| PREDICTED: cleavage stimulation factor subunit 1 isoform X1 [Sus scrofa];>gi|160333771|ref|NP_001103900.1| cleavage	4	2	2	2	0	0	0	0	0	0	0	0	0	0	0	0	1	0	0	0	0	0	0	0	0	0	0	0	0	0	0	0	0	0	1	0	0	0	0	0	0	0	0	0
gi|927215523;gi|927215521;gi|927215519;gi|927215517;gi|167908797;gi|147223376	gi|927215523;gi|927215521;gi|927215519;gi|927215517;gi|167908797;gi|147223376	2;2;2;2;2;2	2;2;2;2;2;2	2;2;2;2;2;2	>gi|927215523|ref|XP_013840920.1| PREDICTED: probable phospholipid-transporting ATPase IIA isoform X4 [Sus scrofa];>gi|927215521|ref|XP_013840919.1| PREDICTED: probable phospholipid-transporting ATPase IIA isoform X3 [Sus scrofa];>gi|927215519|ref|XP_01384	6	2	2	2	0	0	0	2	0	0	0	0	1	0	0	0	0	0	0	0	0	0	0	0	0	2	0	0	0	0	1	0	0	0	0	0	0	0	0	0	0	0	0	2
gi|47523816;gi|3913867;gi|2058658;gi|147223382	gi|47523816;gi|3913867;gi|2058658;gi|147223382	17;17;17;17	17;17;17;17	17;17;17;17	>gi|47523816|ref|NP_999545.1| hydroxymethylglutaryl-CoA synthase, mitochondrial precursor [Sus scrofa];>gi|3913867|sp|O02734.1|HMCS2_PIG RecName: Full=Hydroxymethylglutaryl-CoA synthase, mitochondrial; Short=HMG-CoA synthase; AltName: Full=3-hydroxy-3-meth	4	17	17	17	0	0	0	13	0	0	0	0	0	0	0	0	3	0	0	0	0	0	0	0	0	13	0	0	0	0	0	0	0	0	3	0	0	0	0	0	0	0	0	13
gi|178056550;gi|166977567;gi|147223383;gi|147223381;gi|927123437	gi|178056550;gi|166977567;gi|147223383	8;8;8;3;3	8;8;8;3;3	8;8;8;3;3	>gi|178056550|ref|NP_001116634.1| D-3-phosphoglycerate dehydrogenase [Sus scrofa];>gi|166977567|sp|A5GFY8.1|SERA_PIG RecName: Full=D-3-phosphoglycerate dehydrogenase; Short=3-PGDH;>gi|147223383|emb|CAN13230.1| phosphoglycerate dehydrogenase [Sus scrofa]	5	8	8	8	0	1	0	1	0	1	0	0	3	0	1	0	3	0	0	0	0	1	0	1	0	1	0	1	0	0	3	0	1	0	3	0	0	0	0	1	0	1	0	1
gi|262072949;gi|167001855;gi|158513309;gi|147225115;gi|147223389;gi|927215501;gi|927215503;gi|147225114;gi|147223388;gi|565319595;gi|966706802;gi|545881180	gi|262072949;gi|167001855;gi|158513309;gi|147225115;gi|147223389;gi|927215501;gi|927215503;gi|147225114;gi|147223388	10;10;10;10;10;9;8;7;7;4;4;3	10;10;10;10;10;9;8;7;7;4;4;3	10;10;10;10;10;9;8;7;7;4;4;3	>gi|262072949|dbj|BAI47782.1| dolichyl-phosphate mannosyltransferase polypeptide 1, catalytic subunit [Sus scrofa];>gi|167001855|ref|NP_001095290.1| dolichol-phosphate mannosyltransferase subunit 1 [Sus scrofa];>gi|158513309|sp|A5GFZ5.1|DPM1_PIG RecName: F	12	10	10	10	0	7	0	6	0	3	0	4	1	0	2	0	6	0	3	0	2	4	0	7	0	6	0	3	0	4	1	0	2	0	6	0	3	0	2	4	0	7	0	6
gi|226707528;gi|156120144;gi|147223390	gi|226707528;gi|156120144;gi|147223390	3;3;3	3;3;3	3;3;3	>gi|226707528|sp|A5GFZ6.1|MOCS3_PIG RecName: Full=Adenylyltransferase and sulfurtransferase MOCS3; AltName: Full=Molybdenum cofactor synthesis protein 3; Includes: RecName: Full=Molybdopterin-synthase adenylyltransferase; AltName: Full=Adenylyltransferase	3	3	3	3	0	3	0	0	0	0	0	0	0	0	0	0	0	0	0	0	0	0	0	3	0	0	0	0	0	0	0	0	0	0	0	0	0	0	0	0	0	3	0	0
gi|167000883;gi|147223408;gi|147223391	gi|167000883;gi|147223408;gi|147223391	17;17;17	17;17;17	17;17;17	>gi|167000883|ref|NP_001103645.1| breast carcinoma-amplified sequence 1 [Sus scrofa];>gi|147223408|emb|CAN13159.1| breast carcinoma amplified sequence 1 [Sus scrofa];>gi|147223391|emb|CAN13219.1| breast carcinoma amplified sequence 1 [Sus scrofa]	3	17	17	17	0	0	0	1	0	0	0	0	9	0	0	0	0	0	0	0	0	7	0	0	0	1	0	0	0	0	9	0	0	0	0	0	0	0	0	7	0	0	0	1
gi|178056623;gi|160210890;gi|147223393	gi|178056623;gi|160210890;gi|147223393	20;20;20	20;20;20	19;19;19	>gi|178056623|ref|NP_001116685.1| vesicle-associated membrane protein-associated protein B [Sus scrofa];>gi|160210890|sp|A5GFS8.1|VAPB_PIG RecName: Full=Vesicle-associated membrane protein-associated protein B; Short=VAMP-B; Short=VAMP-associated protein B	3	20	20	19	0	10	0	12	1	6	0	5	1	0	7	0	7	1	6	1	8	5	0	10	0	12	1	6	0	5	1	0	7	0	7	1	6	1	8	5	0	9	0	11
gi|178056540;gi|147223394;gi|545881423;gi|147223395;gi|545881420;gi|545881417;gi|147223397;gi|545881414;gi|147223396;gi|927215681	gi|178056540;gi|147223394;gi|545881423;gi|147223395;gi|545881420;gi|545881417;gi|147223397;gi|545881414;gi|147223396;gi|927215681	3;3;3;3;3;3;3;3;3;2	3;3;3;3;3;3;3;3;3;2	3;3;3;3;3;3;3;3;3;2	>gi|178056540|ref|NP_001116671.1| syntaxin-16 [Sus scrofa];>gi|147223394|emb|CAN13191.1| syntaxin 16 [Sus scrofa];>gi|545881423|ref|XP_005673113.1| PREDICTED: syntaxin-16 isoform X4 [Sus scrofa];>gi|147223395|emb|CAN13192.1| syntaxin 16 [Sus scrofa];>gi|54	10	3	3	3	0	1	0	2	0	1	0	2	0	0	1	0	2	0	0	0	1	1	0	1	0	2	0	1	0	2	0	0	1	0	2	0	0	0	1	1	0	1	0	2
gi|927215683;gi|178056556;gi|147223400	gi|927215683;gi|178056556;gi|147223400	1;1;1	1;1;1	1;1;1	>gi|927215683|ref|XP_013840961.1| PREDICTED: probable aminopeptidase NPEPL1 isoform X1 [Sus scrofa];>gi|178056556|ref|NP_001116620.1| probable aminopeptidase NPEPL1 [Sus scrofa];>gi|147223400|emb|CAN13197.1| aminopeptidase-like 1 [Sus scrofa]	3	1	1	1	0	0	0	0	0	0	0	0	0	0	0	0	1	0	0	0	1	0	0	0	0	0	0	0	0	0	0	0	0	0	1	0	0	0	1	0	0	0	0	0
gi|545881343;gi|238863890;gi|178056560;gi|147223435;gi|147223434;gi|669329466;gi|669313674;gi|730372987;gi|954362598	gi|545881343;gi|238863890;gi|178056560;gi|147223435	7;7;7;7;1;1;1;1;1	6;6;6;6;1;0;0;0;0	6;6;6;6;1;0;0;0;0	>gi|545881343|ref|XP_005673100.1| PREDICTED: phosphoenolpyruvate carboxykinase, cytosolic [GTP] isoform X1 [Sus scrofa];>gi|238863890|gb|ACR66221.1| phosphoenolpyruvate carboxykinase 1 [Sus scrofa];>gi|178056560|ref|NP_001116630.1| phosphoenolpyruvate carb	9	7	6	6	1	1	0	3	0	1	0	1	1	1	0	0	1	0	0	0	1	1	0	0	0	2	0	0	0	0	0	0	0	0	0	0	0	0	0	0	0	0	0	2
gi|178056567;gi|147225098	gi|178056567;gi|147225098	1;1	1;1	1;1	>gi|178056567|ref|NP_001116632.1| prefoldin subunit 4 [Sus scrofa];>gi|147225098|emb|CAN13185.1| prefoldin 4 [Sus scrofa]	2	1	1	1	0	0	0	0	0	0	0	1	1	0	0	0	0	0	0	0	0	1	0	0	0	0	0	0	0	1	1	0	0	0	0	0	0	0	0	1	0	0	0	0
gi|147225127;gi|927155257;gi|927155268;gi|927155261;gi|927155270	gi|147225127;gi|927155257;gi|927155268;gi|927155261;gi|927155270	17;16;15;13;9	17;16;15;13;9	8;7;7;7;0	>gi|147225127|emb|CAN13255.1| novel protein similar to butyrophilin family proteins [Sus scrofa];>gi|927155257|ref|XP_013833127.1| PREDICTED: butyrophilin-like protein 1 isoform X1 [Sus scrofa];>gi|927155268|ref|XP_013833129.1| PREDICTED: butyrophilin-like	5	17	17	8	0	0	0	0	5	8	0	11	0	0	0	0	0	7	12	1	11	0	0	0	0	0	5	8	0	11	0	0	0	0	0	7	12	1	11	0	0	0	0	0
gi|178056581;gi|162138254;gi|147225130;gi|545838591;gi|147225131	gi|178056581;gi|162138254;gi|147225130;gi|545838591;gi|147225131	1;1;1;1;1	1;1;1;1;1	1;1;1;1;1	>gi|178056581|ref|NP_001116591.1| G-protein-signaling modulator 3 [Sus scrofa];>gi|162138254|gb|ABX82831.1| G-protein signalling modulator 3 [Sus scrofa];>gi|147225130|emb|CAN13258.1| G-protein signalling modulator 3 (AGS3-like, C. elegans) [Sus scrofa];>g	5	1	1	1	0	0	0	1	0	0	0	1	0	0	0	0	0	0	0	0	0	0	0	0	0	1	0	0	0	1	0	0	0	0	0	0	0	0	0	0	0	0	0	1
gi|262036913;gi|147225140;gi|147225141;gi|927155197;gi|74136749;gi|71063981;gi|545838632;gi|545838629;gi|545838626;gi|162138240;gi|147225142;gi|927155193	gi|262036913;gi|147225140;gi|147225141;gi|927155197;gi|74136749;gi|71063981;gi|545838632;gi|545838629;gi|545838626;gi|162138240;gi|147225142;gi|927155193	1;1;1;1;1;1;1;1;1;1;1;1	1;1;1;1;1;1;1;1;1;1;1;1	1;1;1;1;1;1;1;1;1;1;1;1	>gi|262036913|dbj|BAI47592.1| 1-acylglycerol-3-phosphate O-acyltransferase 1 [Sus scrofa];>gi|147225140|emb|CAN13268.1| 1-acylglycerol-3-phosphate O-acyltransferase 1 (acetoacetly Coenzyme A thiolase), partial [Sus scrofa];>gi|147225141|emb|CAN13269.1| 1-a	12	1	1	1	0	0	0	0	0	0	0	0	0	0	0	0	1	0	1	0	1	0	0	0	0	0	0	0	0	0	0	0	0	0	1	0	1	0	1	0	0	0	0	0
gi|56748897;gi|47523308;gi|39777368;gi|148724920;gi|147225156;gi|462326;gi|13624864	gi|56748897;gi|47523308;gi|39777368;gi|148724920;gi|147225156;gi|462326	43;43;43;43;43;32;1	39;39;39;39;39;30;1	24;24;24;24;24;16;1	>gi|56748897|sp|Q6S4N2.1|HS71B_PIG RecName: Full=Heat shock 70 kDa protein 1B; AltName: Full=Heat shock 70 kDa protein 2; Short=HSP70.2;>gi|47523308|ref|NP_998931.1| heat shock 70 kDa protein 1B [Sus scrofa];>gi|39777368|gb|AAR30953.1| heat shock protein 7	7	43	39	24	0	11	0	18	2	16	0	18	22	1	15	0	17	0	16	0	18	25	0	8	0	16	1	14	0	16	20	1	13	0	15	0	14	0	16	22	0	4	0	8
gi|257096532;gi|178056512;gi|162138256;gi|147225157	gi|257096532;gi|178056512;gi|162138256;gi|147225157	16;16;16;16	2;2;2;2	2;2;2;2	>gi|257096532|sp|A5A8V7.1|HS71L_PIG RecName: Full=Heat shock 70 kDa protein 1-like; Short=Heat shock 70 kDa protein 1L;>gi|178056512|ref|NP_001116600.1| heat shock 70 kDa protein 1-like [Sus scrofa];>gi|162138256|gb|ABX82832.1| putative heat shock 70k-Da p	4	16	2	2	0	6	0	7	1	7	0	7	8	1	7	0	6	0	7	0	7	8	0	0	0	0	0	0	0	0	0	0	0	0	0	0	0	0	0	0	0	0	0	0
gi|178056596;gi|147225158	gi|178056596;gi|147225158	2;2	2;2	2;2	>gi|178056596|ref|NP_001116608.1| U6 snRNA-associated Sm-like protein LSm2 [Sus scrofa];>gi|147225158|emb|CAN13335.1| LSM2 homolog, U6 small nuclear RNA associated (S. cerevisiae) [Sus scrofa]	2	2	2	2	0	0	0	1	0	0	0	0	1	0	0	0	0	0	0	0	0	1	0	0	0	1	0	0	0	0	1	0	0	0	0	0	0	0	0	1	0	0	0	1
gi|254927214;gi|224593280;gi|147225161;gi|33317518	gi|254927214;gi|224593280;gi|147225161;gi|33317518	8;8;8;6	8;8;8;6	8;8;8;6	>gi|254927214|gb|ACE79219.2| non-receptor type protein tyrosine phosphatase 1B, partial [Sus scrofa];>gi|224593280|ref|NP_001106906.1| tyrosine-protein phosphatase non-receptor type 1 [Sus scrofa];>gi|147225161|emb|CAN13184.1| protein tyrosine phosphatase,	4	8	8	8	0	6	0	3	0	1	0	2	1	0	3	0	2	0	1	0	3	1	0	6	0	3	0	1	0	2	1	0	3	0	2	0	1	0	3	1	0	6	0	3
gi|147225163	gi|147225163	10	1	1	>gi|147225163|emb|CAN13303.1| novel protein similar to butyrophilin family proteins [Sus scrofa]	1	10	1	1	0	0	0	0	0	1	0	4	0	0	0	0	0	1	7	0	5	0	0	0	0	0	0	0	0	0	0	0	0	0	0	0	1	0	1	0	0	0	0	0
gi|753702998;gi|545838840;gi|147225183;gi|78172717;gi|78172715;gi|113205778	gi|753702998;gi|545838840;gi|147225183;gi|78172717;gi|78172715;gi|113205778	35;35;35;33;33;33	35;35;35;33;33;33	35;35;35;33;33;33	>gi|753702998|gb|JAG69110.1| transporter 1, ATP-binding cassette, sub-family B (MDR/TAP) [Sus scrofa domesticus];>gi|545838840|ref|XP_005665910.1| PREDICTED: antigen peptide transporter 1 [Sus scrofa];>gi|147225183|emb|CAN13315.1| transporter 1, ATP-bindin	6	35	35	35	0	19	0	20	0	27	0	22	4	2	17	0	21	0	21	0	24	11	0	19	0	20	0	27	0	22	4	2	17	0	21	0	21	0	24	11	0	19	0	20
gi|330340422;gi|147225187;gi|311260172;gi|78172719;gi|529264301;gi|743591700;gi|953946819;gi|528876387;gi|529485431;gi|529269581;gi|529264216;gi|529261873;gi|529255685;gi|758638761;gi|554800524	gi|330340422;gi|147225187;gi|311260172;gi|78172719	25;25;24;20;1;1;1;1;1;1;1;1;1;1;1	25;25;24;20;1;1;1;1;1;1;1;1;1;1;1	24;24;23;19;0;0;0;0;0;0;0;0;0;0;0	>gi|330340422|ref|NP_001193370.1| antigen peptide transporter 2 [Sus scrofa];>gi|147225187|emb|CAN13319.1| transporter 2, ATP-binding cassette, sub-family B (MDR/TAP) [Sus scrofa];>gi|311260172|ref|XP_003128373.1| PREDICTED: antigen peptide transporter 2 [	15	25	25	24	0	15	0	13	1	12	1	15	4	2	12	0	14	2	14	0	13	6	0	15	0	13	1	12	1	15	4	2	12	0	14	2	14	0	13	6	0	14	0	13
gi|165975060;gi|157956507;gi|157367276;gi|157087146;gi|154103746;gi|148747306;gi|147743343;gi|147743341	gi|165975060;gi|157956507;gi|157367276;gi|157087146;gi|154103746;gi|148747306;gi|147743343;gi|147743341	2;2;2;2;2;2;2;2	2;2;2;2;2;2;2;2	2;2;2;2;2;2;2;2	>gi|165975060|gb|ABY76306.1| adipose triglyceride lipase [Sus scrofa];>gi|157956507|gb|ABW06598.1| adipose triglyceride lipase [Sus scrofa];>gi|157367276|gb|ABV45507.1| patatin-like phospholipase domain containing 2 [Sus scrofa];>gi|157087146|gb|ABV21404.1	8	2	2	2	0	0	0	0	0	0	0	0	0	0	1	0	0	0	0	0	0	0	0	0	0	0	0	0	0	0	0	0	1	0	0	0	0	0	0	0	0	0	0	0
gi|147780441;gi|178056221;gi|158537756;gi|38455780	gi|147780441;gi|178056221;gi|158537756	36;35;35;4	36;35;35;4	36;35;35;4	>gi|147780441|emb|CAN59660.1| complement component 4A [Sus scrofa];>gi|178056221|ref|NP_001116561.1| complement C4-A precursor [Sus scrofa];>gi|158537756|gb|ABW73320.1| complement component 4 [Sus scrofa]	4	36	36	36	1	12	0	12	4	23	1	20	11	4	5	1	18	1	6	0	4	10	1	12	0	12	4	23	1	20	11	4	5	1	18	1	6	0	4	10	1	12	0	12
gi|147832421;gi|147832422;gi|147832423;gi|545838442;gi|545838445;gi|545838439;gi|545838436;gi|545838433;gi|317374853;gi|223950621;gi|162138209;gi|147832424;gi|545838430;gi|927154920;gi|656365455;gi|545838427;gi|545838424;gi|545838421;gi|545838418;gi|545838415;gi|147832419;gi|147832420;gi|147832425;gi|147832417;gi|147832416;gi|147832418	gi|147832421;gi|147832422;gi|147832423;gi|545838442;gi|545838445;gi|545838439;gi|545838436;gi|545838433;gi|317374853;gi|223950621;gi|162138209;gi|147832424;gi|545838430;gi|927154920;gi|656365455;gi|545838427;gi|545838424;gi|545838421;gi|545838418;gi|545838415;gi|147832419;gi|147832420;gi|147832425	4;4;4;4;4;4;4;4;4;4;4;4;4;4;4;4;4;4;4;4;2;2;2;1;1;1	4;4;4;4;4;4;4;4;4;4;4;4;4;4;4;4;4;4;4;4;2;2;2;1;1;1	4;4;4;4;4;4;4;4;4;4;4;4;4;4;4;4;4;4;4;4;2;2;2;1;1;1	>gi|147832421|emb|CAN59673.1| HLA-B associated transcript 3, partial [Sus scrofa];>gi|147832422|emb|CAN59674.1| HLA-B associated transcript 3, partial [Sus scrofa];>gi|147832423|emb|CAN59675.1| HLA-B associated transcript 3 [Sus scrofa];>gi|545838442|ref|X	26	4	4	4	0	3	0	4	0	0	0	0	1	0	2	0	1	0	1	0	2	1	0	3	0	4	0	0	0	0	1	0	2	0	1	0	1	0	2	1	0	3	0	4
gi|582045645;gi|582045644;gi|582045643;gi|582045642;gi|582045641;gi|582045640;gi|582045639;gi|582045638;gi|95108236;gi|147899900	gi|582045645;gi|582045644;gi|582045643;gi|582045642;gi|582045641;gi|582045640;gi|582045639;gi|582045638;gi|95108236;gi|147899900	6;6;6;6;6;6;6;6;6;6	6;6;6;6;6;6;6;6;6;6	6;6;6;6;6;6;6;6;6;6	>gi|582045645|pdb|4O1P|D Chain D, Crystal Structure Of Rnase L In Complex With 2-5a And Amp-pnp;>gi|582045644|pdb|4O1P|C Chain C, Crystal Structure Of Rnase L In Complex With 2-5a And Amp-pnp;>gi|582045643|pdb|4O1P|B Chain B, Crystal Structure Of Rnase L I	10	6	6	6	0	2	0	0	0	1	0	1	0	0	0	0	2	0	1	0	5	0	0	2	0	0	0	1	0	1	0	0	0	0	2	0	1	0	5	0	0	2	0	0
gi|86604377;gi|147905213	gi|86604377;gi|147905213	1;1	1;1	1;1	>gi|86604377|gb|ABD13968.1| complement component C8A [Sus scrofa];>gi|147905213|ref|NP_001090919.1| complement component C8 alpha chain precursor [Sus scrofa]	2	1	1	1	0	0	0	0	0	0	0	0	0	0	0	0	0	1	0	0	0	0	0	0	0	0	0	0	0	0	0	0	0	0	0	1	0	0	0	0	0	0	0	0
gi|86604375;gi|148226535;gi|927212488	gi|86604375;gi|148226535;gi|927212488	8;8;6	8;8;6	8;8;6	>gi|86604375|gb|ABD13967.1| complement component C6 [Sus scrofa];>gi|148226535|ref|NP_001090918.1| complement component C6 precursor [Sus scrofa];>gi|927212488|ref|XP_013838056.1| PREDICTED: complement component C6-like [Sus scrofa]	3	8	8	8	0	3	0	3	0	1	0	2	4	0	4	0	5	0	0	0	2	1	0	3	0	3	0	1	0	2	4	0	4	0	5	0	0	0	2	1	0	3	0	3
gi|86604373;gi|148233690	gi|86604373;gi|148233690	15;15	15;15	14;14	>gi|86604373|gb|ABD13966.1| complement component C9 [Sus scrofa];>gi|148233690|ref|NP_001090917.1| complement component C9 precursor [Sus scrofa]	2	15	15	14	0	1	0	1	0	0	0	0	3	3	2	0	4	1	0	0	0	2	0	1	0	1	0	0	0	0	3	3	2	0	4	1	0	0	0	2	0	1	0	0
gi|92090710;gi|189031715;gi|148237564;gi|350589328	gi|92090710;gi|189031715;gi|148237564	11;11;11;1	11;11;11;1	11;11;11;1	>gi|92090710|gb|ABE73156.1| ADSS2 [Sus scrofa];>gi|189031715|sp|A4Z6H1.1|PURA2_PIG RecName: Full=Adenylosuccinate synthetase isozyme 2; Short=AMPSase 2; Short=AdSS 2; AltName: Full=Adenylosuccinate synthetase, acidic isozyme; AltName: Full=Adenylosuccinate	4	11	11	11	0	1	0	2	0	0	0	1	4	0	2	0	6	0	1	0	0	3	0	1	0	2	0	0	0	1	4	0	2	0	6	0	1	0	0	3	0	1	0	2
gi|148535230;gi|753704434;gi|222090413;gi|166796033;gi|159895418;gi|6665675;gi|730378405;gi|954363848;gi|669332214;gi|669314138	gi|148535230;gi|753704434;gi|222090413;gi|166796033;gi|159895418	9;9;9;9;9;2;1;1;1;1	9;9;9;9;9;2;1;1;1;1	9;9;9;9;9;2;1;1;1;1	>gi|148535230|gb|ABQ85554.1| acetyl-CoA carboxylase alpha, partial [Sus scrofa];>gi|753704434|gb|JAG69761.1| acetyl-CoA carboxylase alpha [Sus scrofa domesticus];>gi|222090413|gb|ACM42414.1| acetyl-coenzyme A carboxylase alpha [Sus scrofa];>gi|166796033|re	10	9	9	9	0	1	0	2	0	0	0	1	0	0	2	0	2	0	0	0	2	0	0	1	0	2	0	0	0	1	0	0	2	0	2	0	0	0	2	0	0	1	0	2
gi|514483037;gi|514483027;gi|164664456;gi|148613359;gi|148613353;gi|545833914;gi|970842070;gi|767259972;gi|767259937;gi|148224365;gi|118627570;gi|270000214;gi|545833917;gi|514483029;gi|270000216;gi|148222609;gi|134035396;gi|118627576;gi|545833911	gi|514483037;gi|514483027;gi|164664456;gi|148613359;gi|148613353;gi|545833914;gi|970842070;gi|767259972;gi|767259937;gi|148224365;gi|118627570;gi|270000214;gi|545833917;gi|514483029;gi|270000216;gi|148222609;gi|134035396;gi|118627576;gi|545833911	14;14;14;14;14;14;12;12;12;12;12;12;12;12;12;12;12;12;12	14;14;14;14;14;14;12;12;12;12;12;12;12;12;12;12;12;12;12	14;14;14;14;14;14;12;12;12;12;12;12;12;12;12;12;12;12;12	>gi|514483037|gb|AGO58807.1| F-actin-capping protein subunit beta [Sus scrofa];>gi|514483027|gb|AGO58802.1| F-actin-capping protein subunit beta isoform 1 [Sus scrofa];>gi|164664456|ref|NP_001106915.1| F-actin-capping protein subunit beta [Sus scrofa];>gi|	19	14	14	14	1	7	0	8	0	7	1	5	9	0	6	0	10	0	5	1	7	8	1	7	0	8	0	7	1	5	9	0	6	0	10	0	5	1	7	8	1	7	0	8
gi|162138242;gi|156120152;gi|148724909;gi|148724910;gi|543095;CON__Q3KUS7	gi|162138242;gi|156120152;gi|148724909	26;26;26;12;4;2	26;26;26;12;4;2	21;21;21;12;4;2	>gi|162138242|gb|ABX82825.1| complement factor B [Sus scrofa];>gi|156120152|ref|NP_001095294.1| complement factor B precursor [Sus scrofa];>gi|148724909|emb|CAN87697.1| B-factor, properdin [Sus scrofa]	6	26	26	21	0	1	0	2	2	1	1	4	14	3	3	0	6	0	1	0	2	6	0	1	0	2	2	1	1	4	14	3	3	0	6	0	1	0	2	6	0	1	0	2
gi|753704284;gi|156120138;gi|148724911;gi|927155084;gi|38455778;gi|148724912	gi|753704284;gi|156120138;gi|148724911;gi|927155084;gi|38455778	6;6;6;6;5;1	6;6;6;6;5;1	6;6;6;6;5;1	>gi|753704284|gb|JAG69686.1| complement component 2 [Sus scrofa domesticus];>gi|156120138|ref|NP_001095285.1| complement C2 precursor [Sus scrofa];>gi|148724911|emb|CAN87699.1| complement component 2 [Sus scrofa];>gi|927155084|ref|XP_013833089.1| PREDICTED	6	6	6	6	0	0	0	0	0	1	0	0	2	0	0	0	2	0	0	0	1	0	0	0	0	0	0	1	0	0	2	0	0	0	2	0	0	0	1	0	0	0	0	0
gi|545838529;gi|221271977;gi|156120142;gi|148724917;gi|148724918	gi|545838529;gi|221271977;gi|156120142;gi|148724917	9;9;9;9;1	9;9;9;9;1	9;9;9;9;1	>gi|545838529|ref|XP_005665856.1| PREDICTED: choline transporter-like protein 4 isoform X1 [Sus scrofa];>gi|221271977|sp|A5PF08.1|CTL4_PIG RecName: Full=Choline transporter-like protein 4; AltName: Full=Solute carrier family 44 member 4;>gi|156120142|ref|N	5	9	9	9	2	0	0	1	1	1	1	0	3	6	1	2	1	4	1	2	1	1	2	0	0	1	1	1	1	0	3	6	1	2	1	4	1	2	1	1	2	0	0	1
gi|162138258;gi|158513331;gi|156120148;gi|148724919	gi|162138258;gi|158513331;gi|156120148;gi|148724919	1;1;1;1	1;1;1;1	1;1;1;1	>gi|162138258|gb|ABX82833.1| sialidase 1 [Sus scrofa];>gi|158513331|sp|A5PF10.1|NEUR1_PIG RecName: Full=Sialidase-1; AltName: Full=Acetylneuraminyl hydrolase; AltName: Full=Lysosomal sialidase; AltName: Full=N-acetyl-alpha-neuraminidase 1; Flags: Precursor	4	1	1	1	0	0	0	0	0	0	0	0	0	0	0	0	1	0	0	0	0	0	0	0	0	0	0	0	0	0	0	0	0	0	1	0	0	0	0	0	0	0	0	0
gi|83854099;gi|182705234;gi|148747594;gi|675970220;gi|83854101;gi|927207834	gi|83854099;gi|182705234;gi|148747594;gi|675970220	13;13;13;7;4;3	13;13;13;7;4;3	13;13;13;7;4;3	>gi|83854099|gb|ABC47963.1| ribosomal phosphoprotein large PO subunit [Sus scrofa];>gi|182705234|sp|Q29214.2|RLA0_PIG RecName: Full=60S acidic ribosomal protein P0; AltName: Full=60S ribosomal protein L10E;>gi|148747594|ref|NP_001092068.1| 60S acidic ribos	6	13	13	13	0	8	0	10	0	2	0	8	6	0	7	0	9	0	2	1	4	4	0	8	0	10	0	2	0	8	6	0	7	0	9	0	2	1	4	4	0	8	0	10
gi|50262041;gi|302372516;gi|2811020;gi|2143386;gi|172073181;gi|16304808;gi|148771358;gi|374637318;gi|148792972;gi|927147258;gi|66379536;gi|224994935	gi|50262041;gi|302372516;gi|2811020;gi|2143386;gi|172073181;gi|16304808;gi|148771358;gi|374637318;gi|148792972;gi|927147258	4;4;4;4;4;4;4;3;3;2;1;1	4;4;4;4;4;4;4;3;3;2;1;1	4;4;4;4;4;4;4;3;3;2;1;1	>gi|50262041|gb|AAT72764.1| fatty acid binding protein 3, partial [Sus scrofa];>gi|302372516|gb|ADL28430.1| heart fatty acid-binding protein [Sus scrofa];>gi|2811020|sp|O02772.3|FABPH_PIG RecName: Full=Fatty acid-binding protein, heart; AltName: Full=Fatty	12	4	4	4	0	0	0	0	0	0	0	0	3	0	0	0	0	0	0	0	0	3	0	0	0	0	0	0	0	0	3	0	0	0	0	0	0	0	0	3	0	0	0	0
gi|409733864;gi|157427724;gi|148800597;gi|545821385;gi|927118482	gi|409733864;gi|157427724;gi|148800597;gi|545821385	3;3;3;3;1	3;3;3;3;1	3;3;3;3;1	>gi|409733864|gb|AFV41219.1| c-Jun activation domain binding protein-1 [Sus scrofa];>gi|157427724|ref|NP_001098770.1| COP9 signalosome complex subunit 5 [Sus scrofa];>gi|148800597|gb|ABR13016.1| COP9 constitutive photomorphogenic-like subunit 5 [Sus scrofa	5	3	3	3	0	1	0	1	0	0	0	0	1	0	0	0	2	0	0	0	0	2	0	1	0	1	0	0	0	0	1	0	0	0	2	0	0	0	0	2	0	1	0	1
gi|187470999;gi|157427722;gi|148800599	gi|187470999;gi|157427722;gi|148800599	3;3;3	3;3;3	3;3;3	>gi|187470999|sp|A7TX81.1|CSN6_PIG RecName: Full=COP9 signalosome complex subunit 6; Short=SGN6; Short=Signalosome subunit 6;>gi|157427722|ref|NP_001098769.1| COP9 signalosome complex subunit 6 [Sus scrofa];>gi|148800599|gb|ABR13017.1| COP9 constitutive ph	3	3	3	3	0	0	0	0	0	0	0	0	1	0	1	0	1	0	0	0	0	1	0	0	0	0	0	0	0	0	1	0	1	0	1	0	0	0	0	1	0	0	0	0
gi|157427726;gi|148800601	gi|157427726;gi|148800601	11;11	11;11	11;11	>gi|157427726|ref|NP_001098771.1| COP9 signalosome complex subunit 2 [Sus scrofa];>gi|148800601|gb|ABR13018.1| COP9 constitutive photomorphogenic-like subunit 2 [Sus scrofa]	2	11	11	11	0	0	0	1	0	0	0	1	4	0	1	0	7	0	0	0	3	3	0	0	0	1	0	0	0	1	4	0	1	0	7	0	0	0	3	3	0	0	0	1
gi|640353;gi|640352;gi|640351;gi|640350;gi|40889737;gi|40889736;gi|40889735;gi|40889734;gi|56791886;gi|148872486;gi|47522898;gi|1127798	gi|640353;gi|640352;gi|640351;gi|640350;gi|40889737;gi|40889736;gi|40889735;gi|40889734;gi|56791886;gi|148872486;gi|47522898;gi|1127798	12;12;12;12;12;12;12;12;12;12;10;10	12;12;12;12;12;12;12;12;12;12;10;10	12;12;12;12;12;12;12;12;12;12;10;10	>gi|640353|pdb|3MDE|B Chain B, Crystal Structures Of Medium Chain Acyl-Coa Dehydrogenase From Pig Liver Mitochondria With And Without Substrate;>gi|640352|pdb|3MDE|A Chain A, Crystal Structures Of Medium Chain Acyl-Coa Dehydrogenase From Pig Liver Mitochon	12	12	12	12	0	3	0	2	0	3	0	2	0	0	1	0	3	0	1	0	3	5	0	3	0	2	0	3	0	2	0	0	1	0	3	0	1	0	3	5	0	3	0	2
gi|148887343;gi|117660446;gi|8546969;gi|47522654	gi|148887343;gi|117660446;gi|8546969;gi|47522654	8;6;5;5	8;6;5;5	8;6;5;5	>gi|148887343|sp|Q9MYT8.4|ATP5I_PIG RecName: Full=ATP synthase subunit e, mitochondrial; Short=ATPase subunit e;>gi|117660446|gb|ABK55621.1| mitochondrial ATP5I [Sus scrofa];>gi|8546969|emb|CAB94728.1| H+-transporting ATP synthase [Sus scrofa];>gi|47522654	4	8	8	8	1	7	0	7	2	6	0	6	3	1	6	1	6	0	6	2	5	5	1	7	0	7	2	6	0	6	3	1	6	1	6	0	6	2	5	5	1	7	0	7
gi|350579789;gi|149132072	gi|350579789;gi|149132072	2;2	2;2	2;2	>gi|350579789|ref|XP_003480683.1| PREDICTED: endothelial differentiation-related factor 1 [Sus scrofa];>gi|149132072|gb|ABR20898.1| multiprotein bridging factor 1 [Sus scrofa]	2	2	2	2	0	0	0	0	0	0	0	0	2	0	0	0	0	0	0	0	0	1	0	0	0	0	0	0	0	0	2	0	0	0	0	0	0	0	0	1	0	0	0	0
gi|154147607;gi|149784090;gi|2506251;gi|1628587;gi|451324	gi|154147607;gi|149784090	21;21;10;7;5	21;21;10;7;5	21;21;10;7;5	>gi|154147607|ref|NP_001093658.1| calpain-2 catalytic subunit [Sus scrofa];>gi|149784090|gb|ABR29564.1| calpain 2 [Sus scrofa]	5	21	21	21	0	4	0	11	0	0	0	0	11	0	9	0	7	0	0	0	0	11	0	4	0	11	0	0	0	0	11	0	9	0	7	0	0	0	0	11	0	4	0	11
gi|149932221	gi|149932221	20	20	20	>gi|149932221|gb|ABR38919.1| conserved hypothetical protein [Bacteroides vulgatus ATCC 8482]	1	20	20	20	0	0	0	0	0	0	0	0	0	0	0	0	0	0	0	0	0	0	0	0	0	0	0	0	0	0	0	0	0	0	0	0	0	0	0	0	0	0	0	0
gi|150187318;gi|2662324;gi|489174328;gi|150187250;gi|154424981	gi|150187318;gi|2662324;gi|489174328;gi|150187250;gi|154424981	10;9;8;7;5	4;3;2;1;3	4;3;2;1;3	>gi|150187318|emb|CAK30226.1| ATP synthase alpha subunit [Streptococcus alactolyticus];>gi|2662324|dbj|BAA23753.1| proton-translocating ATPase alpha subunit [Streptococcus equinus];>gi|489174328|ref|WP_003083862.1| F0F1 ATP synthase subunit alpha [Streptoc	5	10	4	4	1	3	1	3	1	3	1	3	2	1	3	4	2	4	2	3	2	2	0	0	0	0	0	0	0	0	0	0	0	3	0	3	0	2	0	0	0	0	0	0
gi|970842066;gi|767259968;gi|767259933;gi|753704412;gi|753704410;gi|335297229;gi|311250866;gi|150438831;gi|45269029;gi|1002824057;gi|112980807;gi|476332;gi|893842270;gi|20068082;gi|94451600;gi|800976474;gi|954372284;gi|954372283;gi|954372282;gi|954372169;gi|954365637;gi|954365638	gi|970842066;gi|767259968;gi|767259933;gi|753704412;gi|753704410;gi|335297229;gi|311250866;gi|150438831;gi|45269029;gi|1002824057;gi|112980807;gi|476332;gi|893842270	49;49;49;49;49;49;49;49;49;42;36;31;26;21;13;6;4;4;4;4;1;1	49;49;49;49;49;49;49;49;49;42;36;31;26;21;13;6;4;4;4;4;1;1	5;5;5;5;5;5;5;5;5;5;5;5;5;2;0;0;0;0;0;0;0;0	>gi|970842066|pdb|5ADX|H Chain H, Cryoem Structure Of Dynactin Complex At 4.0 Angstrom Resolution;>gi|767259968|pdb|5AFU|H Chain H, Cryo-em Structure Of Dynein Tail-dynactin-bicd2n Complex;>gi|767259933|pdb|5AFT|H Chain H, Cryoem Structure Of Dynactin Comp	22	49	49	5	17	36	13	39	21	37	18	34	28	20	37	16	33	21	31	18	29	28	17	36	13	39	21	37	18	34	28	20	37	16	33	21	31	18	29	28	1	5	0	5
gi|154147737;gi|151573018	gi|154147737;gi|151573018	1;1	1;1	1;1	>gi|154147737|ref|NP_001093659.1| sodium/hydrogen exchanger 2 precursor [Sus scrofa];>gi|151573018|gb|ABS17684.1| sodium hydrogen exchanger 2 [Sus scrofa]	2	1	1	1	0	1	0	0	0	1	0	0	0	0	0	0	0	0	0	0	1	0	0	1	0	0	0	1	0	0	0	0	0	0	0	0	0	0	1	0	0	1	0	0
gi|994862;gi|927219871;gi|545886662;gi|51592143;gi|25091570;gi|1517942;gi|755256835;gi|755247865;gi|755254148;gi|755250764;gi|755249251	gi|994862;gi|927219871;gi|545886662;gi|51592143;gi|25091570;gi|1517942	41;41;41;41;41;41;1;1;1;1;1	41;41;41;41;41;41;1;1;1;1;1	41;41;41;41;41;41;1;1;1;1;1	>gi|994862|gb|AAB34314.1| aminopeptidase P, AP-P [swine, kidney cortex, Peptide, 624 aa];>gi|927219871|ref|XP_013841867.1| PREDICTED: xaa-Pro aminopeptidase 2 isoform X1 [Sus scrofa];>gi|545886662|ref|XP_005673955.1| PREDICTED: xaa-Pro aminopeptidase 2 iso	11	41	41	41	9	9	1	10	19	25	17	22	4	16	11	10	11	23	22	16	28	2	9	9	1	10	19	25	17	22	4	16	11	10	11	23	22	16	28	2	9	9	1	10
gi|51701269;gi|47522856;gi|1518865;gi|966639921	gi|51701269;gi|47522856;gi|1518865	66;66;66;5	66;66;66;5	66;66;66;5	>gi|51701269|sp|Q95334.1|AMPE_PIG RecName: Full=Glutamyl aminopeptidase; Short=EAP; AltName: Full=Aminopeptidase A; Short=AP-A; AltName: CD_antigen=CD249;>gi|47522856|ref|NP_999182.1| glutamyl aminopeptidase [Sus scrofa];>gi|1518865|gb|AAB07141.1| aminopep	4	66	66	66	10	4	10	2	38	48	31	46	5	27	3	14	7	34	42	26	47	2	10	4	10	2	38	48	31	46	5	27	3	14	7	34	42	26	47	2	10	4	10	2
gi|545874461;gi|154147577;gi|152148442	gi|545874461;gi|154147577;gi|152148442	2;2;2	2;2;2	2;2;2	>gi|545874461|ref|XP_005671938.1| PREDICTED: interferon-induced helicase C domain-containing protein 1 isoform X1 [Sus scrofa];>gi|154147577|ref|NP_001093664.1| interferon-induced helicase C domain-containing protein 1 [Sus scrofa];>gi|152148442|gb|ABS2971	3	2	2	2	0	0	0	0	0	0	0	0	0	0	0	0	0	0	0	0	1	0	0	0	0	0	0	0	0	0	0	0	0	0	0	0	0	0	1	0	0	0	0	0
gi|152536	gi|152536	5	1	1	>gi|152536|gb|AAA26411.1| flagellin [Roseburia cecicola]^Agi|152536	1	5	1	1	2	0	2	0	0	0	0	1	0	1	0	4	0	0	0	0	0	0	0	0	0	0	0	0	0	0	0	0	0	1	0	0	0	0	0	0	0	0	0	0
gi|56757507;gi|50513041;gi|153792027;gi|13399644;gi|38098884;REV__gi|649797121	gi|56757507;gi|50513041;gi|153792027	26;26;26;10;1;1	1;1;1;0;0;0	0;0;0;0;0;0	>gi|56757507|sp|Q7SIB7.3|PGK1_PIG RecName: Full=Phosphoglycerate kinase 1;>gi|50513041|gb|AAT77773.1| phosphoglycerate kinase 1 [Sus scrofa];>gi|153792027|ref|NP_001093402.1| phosphoglycerate kinase 1 [Sus scrofa]	6	26	1	0	0	7	0	14	1	7	0	13	14	0	9	0	13	1	5	0	7	11	0	0	0	0	0	0	0	0	0	0	0	0	0	0	0	0	0	0	0	0	0	0
gi|54125971;gi|927187293;gi|350589599;gi|927187286;gi|350589605;gi|927187279;gi|927187268;gi|350589609;gi|927187260;gi|753704340;gi|927187250;gi|350589607;gi|927187236;gi|927187232;gi|927187228;gi|57546152;gi|153792683;gi|927187224;gi|545853860;gi|927187211;gi|350589603	gi|54125971;gi|927187293;gi|350589599;gi|927187286;gi|350589605;gi|927187279;gi|927187268;gi|350589609;gi|927187260;gi|753704340;gi|927187250;gi|350589607;gi|927187236;gi|927187232;gi|927187228;gi|57546152;gi|153792683;gi|927187224;gi|545853860;gi|927187211;gi|350589603	1;1;1;1;1;1;1;1;1;1;1;1;1;1;1;1;1;1;1;1;1	1;1;1;1;1;1;1;1;1;1;1;1;1;1;1;1;1;1;1;1;1	1;1;1;1;1;1;1;1;1;1;1;1;1;1;1;1;1;1;1;1;1	>gi|54125971|gb|AAV30672.1| cAMP response element binding protein, partial [Sus scrofa];>gi|927187293|ref|XP_013835758.1| PREDICTED: cAMP-responsive element modulator isoform X24 [Sus scrofa];>gi|350589599|ref|XP_003482874.1| PREDICTED: cAMP-responsive ele	21	1	1	1	0	1	0	1	0	1	0	1	0	0	1	0	1	0	1	0	1	0	0	1	0	1	0	1	0	1	0	0	1	0	1	0	1	0	1	0	0	1	0	1
gi|85792296;gi|251764755;gi|154147644;gi|927224883	gi|85792296;gi|251764755;gi|154147644	23;23;23;7	20;20;20;7	19;19;19;7	>gi|85792296|gb|ABC84196.1| eukaryotic translation initiation factor 4A isoform 3 [Sus scrofa];>gi|251764755|sp|A6M931.1|IF4A3_PIG RecName: Full=Eukaryotic initiation factor 4A-III; Short=eIF-4A-III; Short=eIF4A-III; AltName: Full=ATP-dependent RNA helicas	4	23	20	19	1	13	1	13	1	8	0	12	3	1	13	0	15	0	3	0	9	8	0	11	0	11	0	7	0	11	2	0	10	0	13	0	2	0	6	6	0	10	0	10
gi|85792232;gi|154147660;gi|545893957	gi|85792232;gi|154147660;gi|545893957	25;25;23	25;25;23	12;12;10	>gi|85792232|gb|ABC84193.1| eukaryotic translation initiation factor 4A isoform 1 [Sus scrofa];>gi|154147660|ref|NP_001093666.1| eukaryotic initiation factor 4A-I [Sus scrofa];>gi|545893957|ref|XP_005658510.1| PREDICTED: eukaryotic initiation factor 4A-I-l	3	25	25	12	1	15	1	15	1	10	0	12	9	5	17	0	22	0	10	0	16	11	1	15	1	15	1	10	0	12	9	5	17	0	22	0	10	0	16	11	0	7	0	6
gi|85792276;gi|154147698;gi|85792253	gi|85792276;gi|154147698;gi|85792253	19;19;18	6;6;6	6;6;6	>gi|85792276|gb|ABC84195.1| eukaryotic translation initiation factor 4A isoform 2 [Sus scrofa];>gi|154147698|ref|NP_001093665.1| eukaryotic initiation factor 4A-II [Sus scrofa];>gi|85792253|gb|ABC84194.1| eukaryotic translation initiation factor 4A isoform	3	19	6	6	1	10	1	11	1	8	0	9	9	4	12	0	14	0	6	0	11	10	0	2	0	2	0	2	0	3	4	0	3	0	3	0	2	0	4	3	0	2	0	2
gi|545851468;gi|545851459;gi|72003819;gi|154147714	gi|545851468;gi|545851459;gi|72003819;gi|154147714	3;3;3;3	3;3;3;3	3;3;3;3	>gi|545851468|ref|XP_005667913.1| PREDICTED: serine/threonine-protein phosphatase 2A 56 kDa regulatory subunit alpha isoform isoform X1 [Sus scrofa];>gi|545851459|ref|XP_005667910.1| PREDICTED: serine/threonine-protein phosphatase 2A 56 kDa regulatory subu	4	3	3	3	0	0	0	0	0	0	0	0	0	0	0	0	1	0	0	0	0	0	0	0	0	0	0	0	0	0	0	0	0	0	1	0	0	0	0	0	0	0	0	0
gi|91983314;gi|85816356;gi|753704236;gi|68500741;gi|156766197;gi|156071434;gi|154623575;gi|117168952	gi|91983314;gi|85816356;gi|753704236;gi|68500741;gi|156766197;gi|156071434;gi|154623575;gi|117168952	6;6;6;6;6;6;6;5	6;6;6;6;6;6;6;5	6;6;6;6;6;6;6;5	>gi|91983314|gb|ABE68723.1| CD14 [Sus scrofa];>gi|85816356|gb|ABC84487.1| CD14 antigen [Sus scrofa];>gi|753704236|gb|JAG69662.1| CD14 molecule [Sus scrofa domesticus];>gi|68500741|gb|AAY98033.1| CD14 antigen [Sus scrofa];>gi|156766197|gb|ABU94748.1| CD14 [	8	6	6	6	0	1	0	4	0	1	0	0	0	0	3	0	1	0	0	0	1	0	0	1	0	4	0	1	0	0	0	0	3	0	1	0	0	0	1	0	0	1	0	4
gi|927098672;gi|56392985;gi|155369762	gi|927098672;gi|56392985;gi|155369762	2;2;2	2;2;2	2;2;2	>gi|927098672|ref|XP_013849144.1| PREDICTED: alpha-1,3/1,6-mannosyltransferase ALG2 isoform X1 [Sus scrofa];>gi|56392985|gb|AAV87155.1| asparagine-linked glycosylation 2 [Sus scrofa];>gi|155369762|ref|NP_001094499.1| alpha-1,3/1,6-mannosyltransferase ALG2	3	2	2	2	0	1	0	0	0	0	0	0	0	0	0	0	0	0	0	0	1	0	0	1	0	0	0	0	0	0	0	0	0	0	0	0	0	0	1	0	0	1	0	0
gi|545850623;gi|85700368;gi|72535204;gi|70672077;gi|68271030;gi|545850620;gi|189307326;gi|157838803;gi|156103972;gi|81295694;gi|966642163;gi|966648465;gi|954375164;gi|669313331;gi|954375165;gi|954375162	gi|545850623;gi|85700368;gi|72535204;gi|70672077;gi|68271030;gi|545850620;gi|189307326;gi|157838803;gi|156103972	7;7;7;7;7;7;7;7;7;3;3;3;1;1;1;1	7;7;7;7;7;7;7;7;7;3;3;3;1;1;1;1	7;7;7;7;7;7;7;7;7;3;3;3;1;1;1;1	>gi|545850623|ref|XP_005667779.1| PREDICTED: nicotinamide phosphoribosyltransferase isoform X2 [Sus scrofa];>gi|85700368|sp|Q52I78.2|NAMPT_PIG RecName: Full=Nicotinamide phosphoribosyltransferase; Short=NAmPRTase; Short=Nampt; AltName: Full=Pre-B-cell colo	16	7	7	7	0	1	0	2	0	1	0	1	3	0	3	0	4	0	0	0	1	5	0	1	0	2	0	1	0	1	3	0	3	0	4	0	0	0	1	5	0	1	0	2
gi|157427744;gi|156106887	gi|157427744;gi|156106887	13;13	1;1	1;1	>gi|157427744|ref|NP_001098781.1| gastrokine 2 precursor [Sus scrofa];>gi|156106887|gb|ABU49643.1| gastrokine 2 [Sus scrofa]	2	13	1	1	0	0	0	0	0	0	0	0	3	0	0	0	0	0	0	0	0	8	0	0	0	0	0	0	0	0	0	0	0	0	0	0	0	0	0	1	0	0	0	0
gi|56392960;gi|156120136	gi|56392960;gi|156120136	2;2	2;2	2;2	>gi|56392960|gb|AAV87154.1| proliferation-related Ki-67 antigen [Sus scrofa];>gi|156120136|ref|NP_001095297.1| MKI67 FHA domain-interacting nucleolar phosphoprotein [Sus scrofa]	2	2	2	2	0	1	0	1	0	1	0	1	0	0	0	0	2	0	0	0	1	0	0	1	0	1	0	1	0	1	0	0	0	0	2	0	0	0	1	0	0	1	0	1
gi|47522640;gi|15638633	gi|47522640;gi|15638633	6;6	6;6	6;6	>gi|47522640|ref|NP_999090.1| CD97 antigen [Sus scrofa];>gi|15638633|gb|AAL05061.1|AF413207_1 CD97 antigen [Sus scrofa]	2	6	6	6	0	0	0	3	0	5	0	2	0	0	1	0	3	0	1	0	1	0	0	0	0	3	0	5	0	2	0	0	1	0	3	0	1	0	1	0	0	0	0	3
gi|157427711;gi|156446284	gi|157427711;gi|156446284	4;4	4;4	4;4	>gi|157427711|ref|NP_001098762.1| serine/threonine-protein kinase TBK1 [Sus scrofa];>gi|156446284|gb|ABU63402.1| TANK binding kinase TBK1 [Sus scrofa]	2	4	4	4	0	2	0	0	0	0	0	0	0	0	0	0	2	0	0	0	0	0	0	2	0	0	0	0	0	0	0	0	0	0	2	0	0	0	0	0	0	2	0	0
gi|167888989;gi|156535077;gi|18652144;gi|89266379;gi|558701341;gi|283857935;gi|22121997;gi|18699293;gi|668592322;gi|66796215;gi|168208410;gi|170172448;gi|533112240;gi|29888127;gi|281484451;gi|206155876;gi|206155874;gi|206155862;gi|62732010;gi|378532195;gi|32699967;gi|11640777;gi|281484453;gi|83415423;gi|197239829;gi|197239827;gi|197239819;gi|1526531;gi|1526529;gi|1526499;gi|11640779;gi|327458135;…	gi|167888989;gi|156535077;gi|18652144;gi|89266379;gi|558701341;gi|283857935;gi|22121997;gi|18699293;gi|668592322;gi|66796215;gi|168208410;gi|170172448;gi|533112240;gi|29888127;gi|281484451;gi|206155876;gi|206155874;gi|206155862;gi|62732010;gi|378532195;gi|32699967;gi|11640777;gi|281484453;gi|83415423	13;13;12;12;12;12;12;12;12;12;12;10;10;10;9;9;9;9;9;9;9;8;8;7;6;6;6;6;6;6;6;6;5;5;5;5;5;4;4;4;4;3;3;3;3;3;2;2	8;8;8;7;7;7;7;7;8;8;8;8;8;7;8;8;8;8;4;4;4;7;7;3;5;5;5;5;5;5;5;5;4;4;4;4;3;3;3;3;3;2;2;2;2;2;1;1	2;2;2;1;1;1;1;1;2;2;2;2;2;1;2;2;2;2;1;1;1;2;1;1;2;2;2;2;2;2;2;1;1;0;1;1;1;2;2;2;1;1;1;1;1;1;1;1	>gi|167888989|gb|ACA09760.1| MHC class II antigen [Sus scrofa];>gi|156535077|gb|ABU79826.1| MHC class II antigen [Sus scrofa];>gi|18652144|gb|AAL76975.1|AF464037_1 MHC class II antigen, partial [Sus scrofa];>gi|89266379|gb|ABD65481.1| MHC class II antigen	48	13	8	2	1	4	0	5	1	5	0	4	1	2	13	1	10	3	10	2	7	4	0	0	0	0	0	0	0	0	0	1	8	1	5	2	5	1	3	2	0	0	0	0
gi|156601158;gi|47522672;gi|1708575;gi|1151066	gi|156601158;gi|47522672;gi|1708575;gi|1151066	38;36;36;36	38;36;36;36	38;36;36;36	>gi|156601158|gb|ABU86738.1| integrin beta-2 precursor [Sus scrofa];>gi|47522672|ref|NP_999073.1| integrin beta-2 precursor [Sus scrofa];>gi|1708575|sp|P53714.1|ITB2_PIG RecName: Full=Integrin beta-2; AltName: Full=Cell surface adhesion glycoproteins LFA-1	4	38	38	38	2	20	0	17	5	20	1	20	4	4	18	0	19	8	15	0	7	2	2	20	0	17	5	20	1	20	4	4	18	0	19	8	15	0	7	2	2	20	0	17
gi|545846870;gi|927171698;gi|182639228;gi|157427732;gi|156632515;gi|927171702	gi|545846870;gi|927171698;gi|182639228;gi|157427732;gi|156632515;gi|927171702	6;6;6;6;6;3	6;6;6;6;6;3	6;6;6;6;6;3	>gi|545846870|ref|XP_005656621.1| PREDICTED: COP9 signalosome complex subunit 4 isoform X3 [Sus scrofa];>gi|927171698|ref|XP_013844865.1| PREDICTED: COP9 signalosome complex subunit 4 isoform X1 [Sus scrofa];>gi|182639228|sp|A7Y521.1|CSN4_PIG RecName: Full	6	6	6	6	0	2	0	2	0	1	0	4	3	0	3	0	4	0	0	0	1	2	0	2	0	2	0	1	0	4	3	0	3	0	4	0	0	0	1	2	0	2	0	2
gi|15667394;gi|355390332;gi|441418811;gi|927131726	gi|15667394;gi|355390332;gi|441418811;gi|927131726	1;1;1;1	1;1;1;1	1;1;1;1	>gi|15667394|emb|CAC69984.1| mono (ADP-ribosyl)transferase, partial [Sus scrofa];>gi|355390332|ref|NP_001230275.2| ecto-ADP-ribosyltransferase 4 isoform 2 [Sus scrofa];>gi|441418811|ref|NP_001259023.1| ecto-ADP-ribosyltransferase 4 isoform 1 [Sus scrofa];>	4	1	1	1	0	0	0	1	0	0	0	0	0	0	1	0	0	0	0	0	0	0	0	0	0	1	0	0	0	0	0	0	1	0	0	0	0	0	0	0	0	0	0	1
gi|156720188;gi|927203425	gi|156720188;gi|927203425	11;11	11;11	11;11	>gi|156720188|dbj|BAF76734.1| family with sequence similarity 3, member B isoform a, partial [Sus scrofa];>gi|927203425|ref|XP_003132827.3| PREDICTED: protein FAM3B, partial [Sus scrofa]	2	11	11	11	0	2	0	2	0	3	0	1	3	0	1	0	1	0	3	0	3	3	0	2	0	2	0	3	0	1	3	0	1	0	1	0	3	0	3	3	0	2	0	2
gi|544690557;gi|544690555;gi|544690553;gi|210050415;gi|206557741;gi|156720189;gi|544690559;gi|544690561;gi|544690572;gi|544690570;gi|544690568;gi|544690566;gi|544690563;gi|544690576;gi|544690574;gi|544690578;gi|90903287;gi|58701898;gi|148235632;gi|71041500;gi|71041497	gi|544690557;gi|544690555;gi|544690553;gi|210050415;gi|206557741;gi|156720189;gi|544690559;gi|544690561;gi|544690572;gi|544690570;gi|544690568;gi|544690566;gi|544690563;gi|544690576;gi|544690574;gi|544690578;gi|90903287;gi|58701898;gi|148235632	21;21;21;21;21;21;20;20;20;20;20;20;20;19;19;17;11;11;11;1;1	21;21;21;21;21;21;20;20;20;20;20;20;20;19;19;17;11;11;11;1;1	19;19;19;19;19;19;18;18;18;18;18;18;18;17;17;15;9;9;9;0;0	>gi|544690557|dbj|BAN84464.1| interferon-induced GTP-binding protein MX2 [Sus scrofa];>gi|544690555|dbj|BAN84463.1| interferon-induced GTP-binding protein MX2 [Sus scrofa];>gi|544690553|dbj|BAN84462.1| interferon-induced GTP-binding protein MX2 [Sus scrofa	21	21	21	19	0	3	0	2	0	11	0	6	0	0	6	0	8	0	7	0	1	4	0	3	0	2	0	11	0	6	0	0	6	0	8	0	7	0	1	4	0	3	0	1
gi|71361861;gi|545867464;gi|545867461;gi|156720190;gi|47522938;gi|164592;gi|127569;gi|44885994;gi|77803547;gi|68525490;gi|77020731;gi|71041498	gi|71361861;gi|545867464;gi|545867461;gi|156720190;gi|47522938;gi|164592;gi|127569;gi|44885994;gi|77803547	15;15;15;15;14;14;14;13;9;4;3;1	13;13;13;13;12;12;12;11;7;4;3;1	13;13;13;13;12;12;12;11;7;4;3;1	>gi|71361861|gb|AAZ30034.1| Mx1 [Sus scrofa];>gi|545867464|ref|XP_005670423.1| PREDICTED: interferon-induced GTP-binding protein Mx1 isoform X1 [Sus scrofa];>gi|545867461|ref|XP_005670422.1| PREDICTED: interferon-induced GTP-binding protein Mx1 isoform X1	12	15	13	13	0	0	0	3	0	8	0	5	0	0	1	0	1	0	1	0	1	6	0	0	0	2	0	7	0	4	0	0	0	0	0	0	1	0	1	4	0	0	0	2
gi|156720191;gi|545867477;gi|545867480;gi|927203429	gi|156720191;gi|545867477;gi|545867480;gi|927203429	2;1;1;1	2;1;1;1	2;1;1;1	>gi|156720191|dbj|BAF76737.1| transmembrane protease, serine 2 [Sus scrofa];>gi|545867477|ref|XP_005670426.1| PREDICTED: transmembrane protease serine 2-like isoform X1 [Sus scrofa];>gi|545867480|ref|XP_005670427.1| PREDICTED: transmembrane protease serine	4	2	2	2	0	0	0	1	0	1	0	0	1	0	0	0	0	0	0	0	0	0	0	0	0	1	0	1	0	0	1	0	0	0	0	0	0	0	0	0	0	0	0	1
gi|753703598;gi|157427709;gi|156778063;gi|156763828;gi|313755916	gi|753703598;gi|157427709;gi|156778063;gi|156763828	12;12;12;12;2	12;12;12;12;2	12;12;12;12;2	>gi|753703598|gb|JAG69410.1| leucyl/cystinyl aminopeptidase [Sus scrofa domesticus];>gi|157427709|ref|NP_001098761.1| leucyl-cystinyl aminopeptidase [Sus scrofa];>gi|156778063|emb|CAC88117.1| insulin-regulated aminopeptidase [Sus scrofa];>gi|156763828|emb|	5	12	12	12	0	5	0	3	0	7	0	6	0	1	1	0	3	1	5	0	3	2	0	5	0	3	0	7	0	6	0	1	1	0	3	1	5	0	3	2	0	5	0	3
gi|227057425;gi|156779005;gi|227057441;gi|166796035;gi|164653929	gi|227057425;gi|156779005;gi|227057441;gi|166796035;gi|164653929	3;3;3;3;3	3;3;3;3;3	3;3;3;3;3	>gi|227057425|gb|ACP18879.1| truncated sirtuin 2 [Sus scrofa];>gi|156779005|gb|ABU95648.1| sirtuin 2, partial [Sus scrofa];>gi|227057441|gb|ACP18880.1| sirtuin 2 [Sus scrofa];>gi|166796035|ref|NP_001107743.1| NAD-dependent protein deacetylase sirtuin-2 [Su	5	3	3	3	0	0	0	0	0	0	0	1	2	0	0	0	1	0	0	0	1	1	0	0	0	0	0	0	0	1	2	0	0	0	1	0	0	0	1	1	0	0	0	0
gi|327488188;gi|196259974;gi|161779764;gi|157087108	gi|327488188;gi|196259974;gi|161779764;gi|157087108	2;2;2;2	2;2;2;2	2;2;2;2	>gi|327488188|sp|B3SP85.1|GILT_PIG RecName: Full=Gamma-interferon-inducible-lysosomal thiol reductase; Flags: Precursor;>gi|196259974|ref|NP_001124518.1| gamma-interferon-inducible-lysosomal thiol reductase precursor [Sus scrofa];>gi|161779764|gb|ABX79390.	4	2	2	2	0	0	0	1	0	0	0	1	0	0	0	0	1	0	0	0	0	0	0	0	0	1	0	0	0	1	0	0	0	0	1	0	0	0	0	0	0	0	0	1
gi|753703412;gi|73621337;gi|671756525;gi|6682818;gi|47523234;gi|157168616	gi|753703412;gi|73621337;gi|671756525;gi|6682818;gi|47523234;gi|157168616	1;1;1;1;1;1	1;1;1;1;1;1	1;1;1;1;1;1	>gi|753703412|gb|JAG69317.1| oxidized low density lipoprotein (lectin-like) receptor 1 [Sus scrofa domesticus];>gi|73621337|sp|Q9TTK7.1|OLR1_PIG RecName: Full=Oxidized low-density lipoprotein receptor 1; Short=Ox-LDL receptor 1; AltName: Full=Lectin-like o	6	1	1	1	0	0	0	0	0	0	0	0	0	0	1	0	0	0	0	0	0	0	0	0	0	0	0	0	0	0	0	0	1	0	0	0	0	0	0	0	0	0	0	0
gi|9957597;gi|75050051;gi|529366988;gi|356460981;gi|224176124;gi|157272171;gi|927224958	gi|9957597;gi|75050051;gi|529366988;gi|356460981;gi|224176124;gi|157272171;gi|927224958	8;8;8;8;8;8;4	8;8;8;8;8;8;4	8;8;8;8;8;8;4	>gi|9957597|gb|AAG09428.1|AF181119_1 RNA helicase [Sus scrofa];>gi|75050051|sp|Q9GLV6.1|DDX58_PIG RecName: Full=Probable ATP-dependent RNA helicase DDX58; AltName: Full=DEAD box protein 58; AltName: Full=RHIV-1; AltName: Full=RIG-I-like receptor 1; Short=R	7	8	8	8	0	0	0	1	0	0	0	1	0	0	1	0	2	0	0	0	1	4	0	0	0	1	0	0	0	1	0	0	1	0	2	0	0	0	1	4	0	0	0	1
gi|266436;gi|164631;gi|157279733;gi|927203683	gi|266436;gi|164631;gi|157279733	6;6;6;1	5;5;5;1	5;5;5;1	>gi|266436|sp|Q00655.1|KSYK_PIG RecName: Full=Tyrosine-protein kinase SYK; AltName: Full=Spleen tyrosine kinase; Contains: RecName: Full=72 kDa tyrosine-protein kinase SYK; Contains: RecName: Full=40 kDa tyrosine-protein kinase SYK;>gi|164631|gb|AAA31112.1	4	6	5	5	0	3	0	2	0	0	0	2	0	0	1	0	2	0	0	0	0	0	0	3	0	2	0	0	0	1	0	0	1	0	2	0	0	0	0	0	0	3	0	2
gi|158518476;gi|157382572;gi|545812943;gi|156447722;gi|545812947;gi|545812945;gi|217331635	gi|158518476;gi|157382572;gi|545812943;gi|156447722;gi|545812947;gi|545812945;gi|217331635	2;2;2;1;1;1;1	2;2;2;1;1;1;1	2;2;2;1;1;1;1	>gi|158518476|ref|NP_001103527.1| NAD-dependent protein deacetylase sirtuin-3, mitochondrial precursor [Sus scrofa];>gi|157382572|gb|ABV48769.1| sirtuin 3 [Sus scrofa];>gi|545812943|ref|XP_005653033.1| PREDICTED: NAD-dependent protein deacetylase sirtuin-3	7	2	2	2	0	0	0	1	0	1	0	0	0	0	0	0	0	0	0	0	0	0	0	0	0	1	0	1	0	0	0	0	0	0	0	0	0	0	0	0	0	0	0	1
gi|927195405;gi|927195401;gi|927195394;gi|75054313;gi|545857951;gi|545857948;gi|545857945;gi|545857942;gi|47523712;gi|218103017;gi|211637711;gi|18147001;gi|158065996;gi|157391365	gi|927195405;gi|927195401;gi|927195394;gi|75054313;gi|545857951;gi|545857948;gi|545857945;gi|545857942;gi|47523712;gi|218103017;gi|211637711;gi|18147001;gi|158065996;gi|157391365	49;49;49;49;49;49;49;49;49;49;49;49;49;49	49;49;49;49;49;49;49;49;49;49;49;49;49;49	44;44;44;44;44;44;44;44;44;44;44;44;44;44	>gi|927195405|ref|XP_013836410.1| PREDICTED: junction plakoglobin isoform X1 [Sus scrofa];>gi|927195401|ref|XP_013836409.1| PREDICTED: junction plakoglobin isoform X1 [Sus scrofa];>gi|927195394|ref|XP_013836408.1| PREDICTED: junction plakoglobin isoform X1	14	49	49	44	0	36	0	35	1	28	0	24	15	5	35	1	36	1	36	2	31	24	0	36	0	35	1	28	0	24	15	5	35	1	36	1	36	2	31	24	0	31	0	30
gi|158262677;gi|157419783	gi|158262677;gi|157419783	3;3	3;3	3;3	>gi|158262677|ref|NP_001103415.1| cadherin-13 precursor [Sus scrofa];>gi|157419783|gb|ABV55461.1| T-cadherin [Sus scrofa]	2	3	3	3	0	0	0	2	0	0	0	0	0	0	1	0	1	0	0	0	0	0	0	0	0	2	0	0	0	0	0	0	1	0	1	0	0	0	0	0	0	0	0	2
gi|157429245	gi|157429245	8	2	1	>gi|157429245|gb|ABV56689.1| chaperonin GroEL [Streptococcus alactolyticus]^Agi|157429245^Agi|157429245	1	8	2	1	0	0	0	0	0	0	0	0	0	1	0	0	0	7	0	3	0	0	0	0	0	0	0	0	0	0	0	0	0	0	0	2	0	1	0	0	0	0	0	0
gi|157741813;gi|927210260;gi|927210258;gi|927210256	gi|157741813;gi|927210260;gi|927210258;gi|927210256	2;2;2;2	2;2;2;2	2;2;2;2	>gi|157741813|gb|ABV69561.1| longevity assurance homolog 6, partial [Sus scrofa];>gi|927210260|ref|XP_013839685.1| PREDICTED: ceramide synthase 6 isoform X3 [Sus scrofa];>gi|927210258|ref|XP_013839684.1| PREDICTED: ceramide synthase 6 isoform X2 [Sus scrof	4	2	2	2	0	0	0	2	0	0	0	0	0	0	0	0	0	0	0	0	0	0	0	0	0	2	0	0	0	0	0	0	0	0	0	0	0	0	0	0	0	0	0	2
gi|51592111;gi|46577584;gi|217682;gi|157829919	gi|51592111;gi|46577584;gi|217682;gi|157829919	6;6;6;6	6;6;6;6	6;6;6;6	>gi|51592111|ref|NP_001004031.1| destrin [Sus scrofa];>gi|46577584|sp|P60982.3|DEST_PIG RecName: Full=Destrin; AltName: Full=Actin-depolymerizing factor; Short=ADF;>gi|217682|dbj|BAA14105.1| destrin [Sus scrofa];>gi|157829919|pdb|1AK7|A Chain A, Destrin, N	4	6	6	6	0	1	0	1	0	1	0	1	1	0	2	0	5	0	0	0	0	2	0	1	0	1	0	1	0	1	1	0	2	0	5	0	0	0	0	2	0	1	0	1
gi|157830532;gi|55742801;gi|550499;gi|1710817	gi|157830532;gi|55742801;gi|550499;gi|1710817	8;8;8;8	8;8;8;8	8;8;8;8	>gi|157830532|pdb|1CB1|A Chain A, Three-Dimensional Solution Structure Of Ca2+-Loaded Porcine Calbindin D9k Determined By Nuclear Magnetic Resonance Spectroscopy;>gi|55742801|ref|NP_999305.1| protein S100-G [Sus scrofa];>gi|550499|gb|AAA81524.1| calbindin	4	8	8	8	0	0	0	0	0	0	0	0	0	0	0	0	0	0	0	0	0	0	0	0	0	0	0	0	0	0	0	0	0	0	0	0	0	0	0	0	0	0	0	0
gi|8569334;gi|157830915;gi|356460931;gi|45826364	gi|8569334;gi|157830915;gi|356460931	22;22;22;1	22;22;22;1	3;3;3;0	>gi|8569334|pdb|1EIO|A Chain A, Ileal Lipid Binding Protein In Complex With Glycocholate;>gi|157830915|pdb|1EAL|A Chain A, Nmr Study Of Ileal Lipid Binding Protein;>gi|356460931|ref|NP_999380.2| gastrotropin [Sus scrofa]	4	22	22	3	1	0	1	0	7	15	3	16	1	1	0	0	0	4	14	3	18	0	1	0	1	0	7	15	3	16	1	1	0	0	0	4	14	3	18	0	0	0	0	0
gi|524933092;gi|39931643;gi|157832094;gi|311254975;gi|524933087;gi|524933084;gi|524933083;gi|524933078;gi|524933075	gi|524933092;gi|39931643;gi|157832094;gi|311254975;gi|524933087;gi|524933084;gi|524933083;gi|524933078;gi|524933075	19;19;19;18;17;17;17;17;17	19;19;19;18;17;17;17;17;17	19;19;19;18;17;17;17;17;17	>gi|524933092|pdb|3W5H|A Chain A, Ultra-high Resolution Structure Of Nadh-cytochrome B5 Reductase;>gi|39931643|sp|P83686.1|NB5R3_PIG RecName: Full=NADH-cytochrome b5 reductase 3; Short=B5R; Short=Cytochrome b5 reductase; AltName: Full=Diaphorase-1;>gi|1578	9	19	19	19	0	12	0	14	0	13	0	13	11	0	9	0	12	0	13	0	11	15	0	12	0	14	0	13	0	13	11	0	9	0	12	0	13	0	11	15	0	12	0	14
gi|253723303;gi|157836875;gi|67463919;gi|494478;gi|494476;gi|253723333;gi|157837066;gi|157836865;gi|13096225;gi|164604;gi|118572685;gi|164602;gi|292658825;gi|121073319	gi|253723303;gi|157836875;gi|67463919;gi|494478;gi|494476;gi|253723333;gi|157837066;gi|157836865;gi|13096225;gi|164604;gi|118572685;gi|164602	5;5;3;3;3;3;3;3;3;3;3;3;2;2	5;5;3;3;3;3;3;3;3;3;3;3;2;2	5;5;3;3;3;3;3;3;3;3;3;3;2;2	>gi|253723303|pdb|2PSG|A Chain A, Refined Structure Of Porcine Pepsinogen At 1.8 Angstroms Resolution;>gi|157836875|pdb|3PSG|A Chain A, The High Resolution Crystal Structure Of Porcine Pepsinogen;>gi|67463919|pdb|1YX9|A Chain A, Effect Of Dimethyl Sulphoxi	14	5	5	5	0	0	0	0	0	0	0	0	0	0	0	0	0	0	0	0	0	1	0	0	0	0	0	0	0	0	0	0	0	0	0	0	0	0	0	1	0	0	0	0
gi|334878402;gi|334878386;gi|334878385;gi|157838448;gi|34978340;gi|311248983;gi|190589912;gi|335282773;gi|966647285;gi|1913;gi|730367689;gi|954369589;gi|669301490;gi|954369588;gi|669320095;gi|954369590;gi|927149726	gi|334878402;gi|334878386;gi|334878385;gi|157838448;gi|34978340;gi|311248983;gi|190589912;gi|335282773;gi|966647285;gi|1913	10;10;10;10;10;10;9;9;6;5;3;3;3;3;3;3;1	10;10;10;10;10;10;9;9;6;5;3;3;3;3;3;3;1	3;3;3;3;3;3;2;2;0;0;0;0;0;0;0;0;0	>gi|334878402|pdb|1CTP|E Chain E, Structure Of The Mammalian Catalytic Subunit Of Camp-Dependent Protein Kinase And An Inhibitor Peptide Displays An Open Conformation;>gi|334878386|pdb|1CDK|B Chain B, Camp-Dependent Protein Kinase Catalytic Subunit (E.C.2.	17	10	10	3	0	3	0	4	0	3	0	6	2	0	7	0	7	0	3	0	4	4	0	3	0	4	0	3	0	6	2	0	7	0	7	0	3	0	4	4	0	0	0	1
gi|753703034;gi|195972993;gi|157929328;gi|927173312;gi|927173335;gi|927173331;gi|927173327;gi|545847318;gi|927173323;gi|927173319;gi|927173315;gi|193883968	gi|753703034;gi|195972993;gi|157929328;gi|927173312;gi|927173335;gi|927173331;gi|927173327;gi|545847318;gi|927173323;gi|927173319;gi|927173315;gi|193883968	13;13;13;13;12;12;12;12;11;11;11;9	13;13;13;13;12;12;12;12;11;11;11;9	13;13;13;13;12;12;12;12;11;11;11;9	>gi|753703034|gb|JAG69128.1| stromal interaction molecule 1 [Sus scrofa domesticus];>gi|195972993|ref|NP_001124446.1| stromal interaction molecule 1 precursor [Sus scrofa];>gi|157929328|gb|ABW03922.1| stromal interaction molecule 1 [Sus scrofa];>gi|9271733	12	13	13	13	0	3	0	5	0	1	0	2	0	0	1	0	2	0	0	0	0	0	0	3	0	5	0	1	0	2	0	0	1	0	2	0	0	0	0	0	0	3	0	5
gi|61741954;gi|158148957;gi|94962086;gi|94421332;gi|178056496;gi|103472127;gi|927187780;gi|927187747	gi|61741954;gi|158148957;gi|94962086;gi|94421332;gi|178056496;gi|103472127;gi|927187780;gi|927187747	18;18;17;17;17;17;15;15	16;16;15;15;15;15;14;14	16;16;15;15;15;15;14;14	>gi|61741954|gb|AAX54862.1| prostaglandin F synthase [Sus scrofa];>gi|158148957|dbj|BAF82012.1| aldo-keto reductase [Sus scrofa];>gi|94962086|gb|ABF48390.1| aldo-keto reductase family 1 member C4 [Sus scrofa];>gi|94421332|gb|ABF18834.1| putative aldo-keto	8	18	16	16	0	1	0	1	0	0	0	1	14	0	0	0	0	0	0	0	0	13	0	1	0	1	0	0	0	1	12	0	0	0	0	0	0	0	0	11	0	1	0	1
gi|532691473;gi|284192640;gi|20378702;gi|168208430;gi|158253222;gi|62732008;gi|284521136;gi|558701317;gi|283857923;gi|284521134;gi|51507637;gi|442557079	gi|532691473;gi|284192640;gi|20378702;gi|168208430;gi|158253222;gi|62732008;gi|284521136;gi|558701317;gi|283857923;gi|284521134;gi|51507637;gi|442557079	26;26;26;26;26;25;25;25;24;24;21;14	3;3;3;3;3;3;3;3;3;3;3;3	3;3;3;3;3;3;3;3;3;3;3;3	>gi|532691473|dbj|BAN78931.1| MHC class I antigen, partial [Sus scrofa];>gi|284192640|gb|ADB82912.1| MHC class I antigen [Sus scrofa];>gi|20378702|gb|AAM20945.1|AF464004_1 MHC class I antigen [Sus scrofa];>gi|168208430|gb|ACA21800.1| MHC class I antigen [S	12	26	3	3	6	22	4	22	15	23	10	22	21	9	12	4	12	7	11	7	11	12	0	3	0	3	3	3	2	3	2	0	0	0	0	0	0	0	0	0	0	3	0	3
gi|83415433;gi|610497461;gi|558701321;gi|549083998;gi|284521140;gi|283857929;gi|283857919;gi|281324315;gi|23598151;gi|20378762;gi|20378716;gi|168208448;gi|158253224;gi|558701327;gi|393888922;gi|51507639;gi|636528712;gi|393888931;gi|532691461;gi|89077605;gi|89027981;gi|532691467;gi|33468760;gi|89077609;gi|89077615;gi|89077613;gi|89077603;gi|89077617	gi|83415433;gi|610497461;gi|558701321;gi|549083998;gi|284521140;gi|283857929;gi|283857919;gi|281324315;gi|23598151;gi|20378762;gi|20378716;gi|168208448;gi|158253224;gi|558701327;gi|393888922;gi|51507639;gi|636528712;gi|393888931;gi|532691461	19;19;19;19;19;19;19;19;19;19;19;19;19;18;18;14;12;12;11;8;7;6;6;6;5;5;5;5	1;1;1;1;1;1;1;1;1;1;1;1;1;1;1;1;1;0;1;1;1;0;0;1;0;0;1;1	0;0;0;0;0;0;0;0;0;0;0;0;0;0;0;0;0;0;0;0;0;0;0;0;0;0;0;0	>gi|83415433|gb|ABC17924.1| MHC class I antigen [Sus scrofa];>gi|610497461|gb|AHW79975.1| MHC class I antigen [Sus scrofa];>gi|558701321|gb|AHA85959.1| MHC class I antigen [Sus scrofa];>gi|549083998|dbj|BAO00910.1| MHC class I antigen [Sus scrofa];>gi|2845	28	19	1	0	4	15	3	16	8	15	5	14	13	8	10	3	10	6	9	6	9	10	0	0	0	1	0	0	0	0	0	0	0	0	0	0	0	0	0	0	0	0	0	0
gi|91206621;gi|72535172;gi|71724936;gi|62083592;gi|158347637	gi|91206621;gi|72535172;gi|71724936;gi|62083592;gi|158347637	1;1;1;1;1	1;1;1;1;1	1;1;1;1;1	>gi|91206621|sp|Q45KW7.3|FABPI_PIG RecName: Full=Fatty acid-binding protein, intestinal; AltName: Full=Fatty acid-binding protein 2; AltName: Full=Intestinal-type fatty acid-binding protein; Short=I-FABP;>gi|72535172|ref|NP_001026950.1| fatty acid-binding	5	1	1	1	0	0	0	0	0	0	0	0	0	0	0	0	0	0	0	0	0	0	0	0	0	0	0	0	0	0	0	0	0	0	0	0	0	0	0	0	0	0	0	0
gi|48425139;gi|48425138;gi|48425137;gi|48425136;gi|48425135;gi|48425134;gi|300193176;gi|300193175;gi|300193174;gi|300193173;gi|27574277;gi|27574276;gi|27574275;gi|27574274;gi|158429140;gi|158429139;gi|158429138;gi|158429137;gi|158429136;gi|158429135;gi|158429134;gi|158429133;gi|311772274;gi|311772273;gi|311772272;gi|311772271;gi|311772270;gi|311772269;gi|311772268;gi|311772267;gi|753703400;gi|475…	gi|48425139;gi|48425138;gi|48425137;gi|48425136;gi|48425135;gi|48425134;gi|300193176;gi|300193175;gi|300193174;gi|300193173;gi|27574277;gi|27574276;gi|27574275;gi|27574274;gi|158429140;gi|158429139;gi|158429138;gi|158429137;gi|158429136;gi|158429135;gi|158429134;gi|158429133;gi|311772274;gi|311772273;gi|311772272;gi|311772271;gi|311772270;gi|311772269;gi|311772268;gi|311772267;gi|753703400;gi|475…	11;11;11;11;11;11;11;11;11;11;11;11;11;11;11;11;11;11;11;11;11;11;11;11;11;11;11;11;11;11;11;11;11;11;9;9;9;9;1	11;11;11;11;11;11;11;11;11;11;11;11;11;11;11;11;11;11;11;11;11;11;11;11;11;11;11;11;11;11;11;11;11;11;9;9;9;9;1	11;11;11;11;11;11;11;11;11;11;11;11;11;11;11;11;11;11;11;11;11;11;11;11;11;11;11;11;11;11;11;11;11;11;9;9;9;9;1	>gi|48425139|pdb|1OPE|B Chain B, Deletion Mutant Of Succinyl-Coa:3-Ketoacid Coa Transferase From Pig Heart;>gi|48425138|pdb|1OPE|A Chain A, Deletion Mutant Of Succinyl-Coa:3-Ketoacid Coa Transferase From Pig Heart;>gi|48425137|pdb|1OOZ|B Chain B, Deletion	39	11	11	11	0	0	0	1	0	0	0	2	5	0	1	0	3	0	0	0	2	2	0	0	0	1	0	0	0	2	5	0	1	0	3	0	0	0	2	2	0	0	0	1
gi|48374067;gi|4096979;gi|3024051;gi|1836014;gi|1588326;gi|350591216	gi|48374067;gi|4096979;gi|3024051;gi|1836014;gi|1588326	6;6;6;6;6;2	6;6;6;6;6;2	6;6;6;6;6;2	>gi|48374067|ref|NP_001001537.1| inter-alpha-trypsin inhibitor heavy chain H4 precursor [Sus scrofa];>gi|4096979|gb|AAD00024.1| inter-alpha-trypsin inhibitor family heavy chain-related protein [Sus scrofa];>gi|3024051|sp|P79263.1|ITIH4_PIG RecName: Full=In	6	6	6	6	0	0	0	0	0	0	0	0	0	1	0	0	4	0	0	0	0	0	0	0	0	0	0	0	0	0	0	1	0	0	4	0	0	0	0	0	0	0	0	0
gi|24987656;gi|24987482;gi|159162733;gi|159162732;gi|468912;gi|194018712;gi|1709080;gi|435101;gi|1709757;gi|1165151;gi|462383;gi|39654457;gi|457348;gi|194097491;gi|1709081;gi|47523954;gi|1051298	gi|24987656;gi|24987482;gi|159162733;gi|159162732;gi|468912;gi|194018712;gi|1709080;gi|435101;gi|1709757;gi|1165151;gi|462383;gi|39654457;gi|457348;gi|194097491;gi|1709081;gi|47523954;gi|1051298	7;7;7;7;6;6;6;6;6;6;5;4;4;4;4;4;4	1;1;1;1;0;0;0;0;0;0;0;0;0;0;0;0;0	1;1;1;1;0;0;0;0;0;0;0;0;0;0;0;0;0	>gi|24987656|pdb|1LXE|A Chain A, Crystal Structure Of The Cathelicidin Motif Of Protegrins;>gi|24987482|pdb|1KWI|A Chain A, Crystal Structure Analysis Of The Cathelicidin Motif Of Protegrins;>gi|159162733|pdb|1N5P|A Chain A, Solution Structure Of The Cathe	17	7	1	1	0	2	0	2	0	5	0	4	4	0	5	0	6	0	2	0	2	2	0	0	0	0	0	1	0	0	0	0	0	0	0	0	0	0	0	0	0	0	0	0
gi|159162750	gi|159162750	2	2	1	>gi|159162750|pdb|1NKL|A Chain A, Nk-Lysin From Pig, Nmr, 20 Structures	1	2	2	1	0	1	0	0	1	1	1	1	0	0	1	0	2	2	2	0	2	0	0	1	0	0	1	1	1	1	0	0	1	0	2	2	2	0	2	0	0	0	0	0
gi|159162822;gi|585657;gi|5705936;gi|47523134;gi|2034	gi|159162822;gi|585657;gi|5705936;gi|47523134;gi|2034	4;4;4;4;4	4;4;4;4;4	4;4;4;4;4	>gi|159162822|pdb|1PCE|A Chain A, Solution Structure And Dynamics Of Pec-60, A Protein Of The Kazal Type Inhibitor Family, Determined By Nuclear Magnetic Resonance Spectroscopy;>gi|585657|sp|P37109.1|ISK4_PIG RecName: Full=Serine protease inhibitor Kazal-t	5	4	4	4	0	0	0	0	0	0	0	0	0	0	0	0	0	0	0	0	0	1	0	0	0	0	0	0	0	0	0	0	0	0	0	0	0	0	0	1	0	0	0	0
gi|162952052;gi|159502444	gi|162952052;gi|159502444	35;35	35;35	35;35	>gi|162952052|ref|NP_001106151.1| transketolase [Sus scrofa];>gi|159502444|gb|ABW97521.1| transketolase [Sus scrofa]	2	35	35	35	1	12	1	20	22	10	11	20	26	1	14	2	20	21	6	4	12	26	1	12	1	20	22	10	11	20	26	1	14	2	20	21	6	4	12	26	1	12	1	20
gi|197692934;gi|159895634;gi|162951805;gi|159895632	gi|197692934;gi|159895634;gi|162951805;gi|159895632	2;2;2;2	2;2;2;2	2;2;2;2	>gi|197692934|gb|ACH71255.1| amine oxidase domain 2, partial [Sus scrofa];>gi|159895634|gb|ABX10191.1| amine oxidase (flavin containing) domain 2 isoform b [Sus scrofa];>gi|162951805|ref|NP_001106157.1| lysine-specific histone demethylase 1A [Sus scrofa];>	4	2	2	2	0	0	0	0	0	0	0	1	0	0	0	0	0	0	0	0	0	0	0	0	0	0	0	0	0	1	0	0	0	0	0	0	0	0	0	0	0	0	0	0
gi|161015535;gi|161015533;gi|160358920;gi|160358918;gi|927115122;gi|47522918;gi|21684670;gi|20372704	gi|161015535;gi|161015533;gi|160358920;gi|160358918;gi|927115122;gi|47522918;gi|21684670;gi|20372704	1;1;1;1;1;1;1;1	1;1;1;1;1;1;1;1	1;1;1;1;1;1;1;1	>gi|161015535|gb|ABX55834.1| diacylglycerol acyltransferase 1, partial [Sus scrofa];>gi|161015533|gb|ABX55833.1| diacylglycerol acyltransferase 1, partial [Sus scrofa];>gi|160358920|gb|ABX28046.1| diacylglycerol acyltransferase 1, partial [Sus scrofa];>gi|	8	1	1	1	0	1	0	0	0	1	0	1	0	0	0	0	0	0	1	0	1	0	0	1	0	0	0	1	0	1	0	0	0	0	0	0	1	0	1	0	0	1	0	0
gi|160425377;gi|160425378;gi|160425375;gi|160425376;gi|47522950;gi|44990121;gi|160425379;gi|62529273;gi|39545760;gi|164407;gi|124109;gi|34915769;gi|34915767;gi|160425380;gi|164401;gi|85002759;gi|46909163;gi|34915771;gi|160425381	gi|160425377;gi|160425378;gi|160425375;gi|160425376;gi|47522950;gi|44990121;gi|160425379;gi|62529273;gi|39545760;gi|164407;gi|124109	9;9;9;9;8;8;7;6;6;6;6;3;3;3;2;1;1;1;1	9;9;9;9;8;8;7;6;6;6;6;3;3;3;2;1;1;1;1	9;9;9;9;8;8;7;6;6;6;6;3;3;3;2;1;1;1;1	>gi|160425377|gb|ABX39531.1| calpastatin [Sus scrofa];>gi|160425378|gb|ABX39532.1| calpastatin [Sus scrofa];>gi|160425375|gb|ABX39529.1| calpastatin [Sus scrofa];>gi|160425376|gb|ABX39530.1| calpastatin [Sus scrofa];>gi|47522950|ref|NP_999232.1| calpastati	19	9	9	9	0	1	0	1	0	0	0	0	3	0	0	0	5	0	0	0	0	2	0	1	0	1	0	0	0	0	3	0	0	0	5	0	0	0	0	2	0	1	0	1
gi|163310773;gi|160688702;gi|160688700;gi|126131205	gi|163310773;gi|160688702;gi|160688700;gi|126131205	6;6;6;4	6;6;6;4	6;6;6;4	>gi|163310773|ref|NP_001090990.2| membrane-associated progesterone receptor component 2 [Sus scrofa];>gi|160688702|gb|ABX45133.1| progesterone receptor membrane component 2 [Sus scrofa];>gi|160688700|gb|ABX45132.1| progesterone receptor membrane component	4	6	6	6	0	4	0	3	0	4	0	2	2	0	4	0	4	0	4	0	3	2	0	4	0	3	0	4	0	2	2	0	4	0	4	0	4	0	3	2	0	4	0	3
gi|162951821;gi|160858224	gi|162951821;gi|160858224	11;11	11;11	11;11	>gi|162951821|ref|NP_001106165.1| heterogeneous nuclear ribonucleoprotein A/B [Sus scrofa];>gi|160858224|dbj|BAF93845.1| CArG-binding factor A [Sus scrofa]	2	11	11	11	0	5	0	4	0	2	0	4	2	0	7	0	8	0	5	0	6	5	0	5	0	4	0	2	0	4	2	0	7	0	8	0	5	0	6	5	0	5	0	4
gi|166079195;gi|927220601;gi|545887583;gi|545887578;gi|163915153;gi|161137769;gi|545887572;gi|545887567;gi|190576578;gi|184185511;gi|170649646	gi|166079195;gi|927220601;gi|545887583;gi|545887578;gi|163915153;gi|161137769;gi|545887572;gi|545887567;gi|190576578;gi|184185511;gi|170649646	2;2;2;2;2;2;2;2;1;1;1	2;2;2;2;2;2;2;2;1;1;1	2;2;2;2;2;2;2;2;1;1;1	>gi|166079195|gb|ABY81299.1| inhibitor of kappa light polypeptide gene enhancer in B-cells kinase gamma transcript variant 1 [Sus scrofa];>gi|927220601|ref|XP_013842025.1| PREDICTED: NF-kappa-B essential modulator isoform X3 [Sus scrofa];>gi|545887583|ref|	11	2	2	2	0	0	0	1	0	0	0	0	0	0	1	0	0	0	0	0	0	0	0	0	0	1	0	0	0	0	0	0	1	0	0	0	0	0	0	0	0	0	0	1
gi|161511645	gi|161511645	7	1	1	>gi|161511645|gb|ABX71839.1| mutated immunoglobulin heavy chain, partial [Sus scrofa]	1	7	1	1	2	4	2	4	2	3	3	5	5	3	5	4	5	5	4	3	5	6	0	0	0	0	0	0	0	0	0	0	0	1	1	1	0	0	0	1	0	0	0	0
gi|161511655;gi|119662931;gi|119662921;gi|119662905;gi|119662999;gi|119662911;gi|119662925;gi|119662861;gi|119663035;gi|54888552;gi|54888534;gi|120564809;gi|119663063;gi|119663057;gi|54888482;gi|54888466;gi|119662973;gi|119662965;gi|119662897;gi|54888558;gi|54888504;gi|119662979;gi|54888554;gi|54888480;gi|54888458;gi|119663029;gi|119662937;gi|119662929;gi|54888522;gi|54888424;gi|54888402;gi|11967…	gi|161511655;gi|119662931;gi|119662921;gi|119662905;gi|119662999;gi|119662911;gi|119662925;gi|119662861;gi|119663035;gi|54888552;gi|54888534;gi|120564809;gi|119663063;gi|119663057;gi|54888482;gi|54888466;gi|119662973;gi|119662965;gi|119662897;gi|54888558;gi|54888504;gi|119662979;gi|54888554;gi|54888480;gi|54888458;gi|119663029;gi|119662937;gi|119662929;gi|54888522;gi|54888424;gi|54888402;gi|11967…	8;5;5;5;5;5;5;5;5;5;5;5;5;5;5;5;5;5;5;5;5;5;5;5;5;5;5;5;5;5;5;5;5;5;5;5;5;5;5;5;5;5;5;5;5;5;5;5;5;5;5;5;5;5;5;4;4;4;4;4;4;4;4;2;2;2;2;2;2;2;2;2;2;2;2;2;2;2;2;2;2;2;2;2	1;1;1;1;1;1;1;1;1;1;1;1;1;1;1;1;1;1;1;1;1;1;1;1;1;1;1;1;1;1;1;1;1;1;1;1;1;1;1;1;1;1;1;1;1;1;1;1;1;1;1;1;1;1;1;1;1;1;1;1;1;1;1;1;1;1;1;1;1;1;1;1;1;1;1;1;1;1;1;1;1;1;1;1	0;0;0;0;0;0;0;0;0;0;0;0;0;0;0;0;0;0;0;0;0;0;0;0;0;0;0;0;0;0;0;0;0;0;0;0;0;0;0;0;0;0;0;0;0;0;0;0;0;0;0;0;0;0;0;0;0;0;0;0;0;0;0;0;0;0;0;0;0;0;0;0;0;0;0;0;0;0;0;0;0;0;0;0	>gi|161511655|gb|ABX71843.1| mutated immunoglobulin heavy chain, partial [Sus scrofa];>gi|119662931|emb|CAJ45407.1| immunoglobulin heavy chain variable region, partial [Sus scrofa];>gi|119662921|emb|CAJ45402.1| immunoglobulin heavy chain variable region, p	84	8	1	0	4	7	4	7	4	6	5	7	7	6	6	5	5	5	5	5	5	5	1	1	1	1	1	1	1	1	1	1	1	1	1	1	1	1	1	1	0	0	0	0
gi|161511667	gi|161511667	7	2	0	>gi|161511667|gb|ABX71849.1| mutated immunoglobulin heavy chain, partial [Sus scrofa]	1	7	2	0	2	6	3	5	3	4	4	5	5	4	4	4	5	5	4	4	5	4	0	1	0	0	0	0	0	0	0	0	0	0	1	1	0	0	1	0	0	0	0	0
gi|6624728;gi|55742824;gi|545838490;gi|545838487;gi|47117788;gi|162138207;gi|545838484;gi|723587482;gi|509403;gi|954360659;gi|954360660;gi|954360658;gi|669328821;gi|669308963;gi|730368788	gi|6624728;gi|55742824;gi|545838490;gi|545838487;gi|47117788;gi|162138207;gi|545838484;gi|723587482;gi|509403	15;15;15;15;15;15;15;14;12;4;4;4;2;2;2	15;15;15;15;15;15;15;14;12;4;4;4;2;2;2	4;4;4;4;4;4;4;4;4;0;0;0;0;0;0	>gi|6624728|emb|CAB63856.1| putative RNA helicase [Sus scrofa];>gi|55742824|ref|NP_001005157.1| spliceosome RNA helicase DDX39B [Sus scrofa];>gi|545838490|ref|XP_005665851.1| PREDICTED: spliceosome RNA helicase DDX39B isoform X2 [Sus scrofa];>gi|545838487|	15	15	15	4	0	7	0	8	0	2	0	7	6	0	8	0	10	0	4	0	9	5	0	7	0	8	0	2	0	7	6	0	8	0	10	0	4	0	9	5	0	1	0	2
gi|305855128;gi|162138213	gi|305855128;gi|162138213	16;16	16;16	16;16	>gi|305855128|ref|NP_001182255.1| abhydrolase domain-containing protein 16A [Sus scrofa];>gi|162138213|gb|ABX82812.1| HLA-B-associated protein 5 [Sus scrofa]	2	16	16	16	0	8	0	10	0	8	0	7	0	0	6	0	6	0	8	0	5	2	0	8	0	10	0	8	0	7	0	0	6	0	6	0	8	0	5	2	0	8	0	10
gi|1933;gi|545838478;gi|54037490;gi|479274760;gi|224458304;gi|162138220;gi|545838475;gi|12055555;gi|12055553;gi|479274756;gi|479274758;gi|479274768;gi|479274770;gi|479274772	gi|1933;gi|545838478;gi|54037490;gi|479274760;gi|224458304;gi|162138220;gi|545838475;gi|12055555	3;3;3;3;3;3;3;2;1;1;1;1;1;1	3;3;3;3;3;3;3;2;1;1;1;1;1;1	3;3;3;3;3;3;3;2;1;1;1;1;1;1	>gi|1933|emb|CAA39858.1| casein kinase II beta subunit, partial [Sus scrofa];>gi|545838478|ref|XP_005665847.1| PREDICTED: casein kinase II subunit beta isoform X2 [Sus scrofa];>gi|54037490|sp|P67872.1|CSK2B_PIG RecName: Full=Casein kinase II subunit beta;	14	3	3	3	0	1	0	1	1	1	0	2	2	0	1	0	2	0	1	0	0	3	0	1	0	1	1	1	0	2	2	0	1	0	2	0	1	0	0	3	0	1	0	1
gi|305855130;gi|162138236;gi|147225159;gi|954367123;gi|954367125;gi|954367124	gi|305855130;gi|162138236;gi|147225159	13;13;12;1;1;1	13;13;12;1;1;1	13;13;12;1;1;1	>gi|305855130|ref|NP_001182307.1| valine--tRNA ligase [Sus scrofa];>gi|162138236|gb|ABX82822.1| valyl-tRNA synthetase [Sus scrofa];>gi|147225159|emb|CAN13336.1| valyl-tRNA synthetase 2 [Sus scrofa]	6	13	13	13	0	3	0	1	0	0	0	2	3	0	6	0	8	0	0	0	3	2	0	3	0	1	0	0	0	2	3	0	6	0	8	0	0	0	3	2	0	3	0	1
gi|162423277;gi|675295379;gi|982189155;gi|982189141;gi|982189127;gi|974993710;gi|974993696;gi|95116714;gi|94981330;gi|83779141;gi|814936720;gi|80973002;gi|808177099;gi|808177085;gi|808177071;gi|808177057;gi|794460890;gi|794460857;gi|794460812;gi|794460780;gi|76262559;gi|757174587;gi|757173687;gi|756141099;gi|756141085;gi|748762966;gi|748762952;gi|727826721;gi|699046406;gi|698854379;gi|698174247;g…	gi|162423277;gi|675295379;gi|982189155;gi|982189141;gi|982189127;gi|974993710;gi|974993696;gi|95116714;gi|94981330;gi|83779141;gi|814936720;gi|80973002;gi|808177099;gi|808177085;gi|808177071;gi|808177057;gi|794460890;gi|794460857;gi|794460812;gi|794460780;gi|76262559;gi|757174587;gi|757173687;gi|756141099;gi|756141085;gi|748762966;gi|748762952;gi|727826721;gi|699046406;gi|698854379;gi|698174247;g…	5;4;4;4;4;4;4;4;4;4;4;4;4;4;4;4;4;4;4;4;4;4;4;4;4;4;4;4;4;4;4;4;4;4;4;4;4;4;4;4;4;4;4;4;4;4;4;4;4;4;4;4;4;4;4;4;4;4;4;4;4;4;4;4;4;4;4;4;4;4;4;4;4;4;4;4;4;4;4;4;4;4;4;4;4;4;4;4;4;4;4;4;4;4;4;4;4;4;4;4;4;4;4;4;4;4;4;4;4;4;4;4;4;4;4;4;4;4;4;4;4;4;4;4;4;4;4;4;4;4;4;4;4;4;4;4;4;4;4;4;4;4;4;4;4;4;4;4;4;4;4;4;4;4;4;4;4;4;4;4;4;4;4;4;4;4;4;4;4;4;4;4;4;4;4;4;4;4;4;4;3;3;3;3;3;3;2;1	5;4;4;4;4;4;4;4;4;4;4;4;4;4;4;4;4;4;4;4;4;4;4;4;4;4;4;4;4;4;4;4;4;4;4;4;4;4;4;4;4;4;4;4;4;4;4;4;4;4;4;4;4;4;4;4;4;4;4;4;4;4;4;4;4;4;4;4;4;4;4;4;4;4;4;4;4;4;4;4;4;4;4;4;4;4;4;4;4;4;4;4;4;4;4;4;4;4;4;4;4;4;4;4;4;4;4;4;4;4;4;4;4;4;4;4;4;4;4;4;4;4;4;4;4;4;4;4;4;4;4;4;4;4;4;4;4;4;4;4;4;4;4;4;4;4;4;4;4;4;4;4;4;4;4;4;4;4;4;4;4;4;4;4;4;4;4;4;4;4;4;4;4;4;4;4;4;4;4;4;3;3;3;3;3;3;2;1	5;4;4;4;4;4;4;4;4;4;4;4;4;4;4;4;4;4;4;4;4;4;4;4;4;4;4;4;4;4;4;4;4;4;4;4;4;4;4;4;4;4;4;4;4;4;4;4;4;4;4;4;4;4;4;4;4;4;4;4;4;4;4;4;4;4;4;4;4;4;4;4;4;4;4;4;4;4;4;4;4;4;4;4;4;4;4;4;4;4;4;4;4;4;4;4;4;4;4;4;4;4;4;4;4;4;4;4;4;4;4;4;4;4;4;4;4;4;4;4;4;4;4;4;4;4;4;4;4;4;4;4;4;4;4;4;4;4;4;4;4;4;4;4;4;4;4;4;4;4;4;4;4;4;4;4;4;4;4;4;4;4;4;4;4;4;4;4;4;4;4;4;4;4;4;4;4;4;4;4;3;3;3;3;3;3;2;1	>gi|162423277|gb|ABX89418.1| NADH dehydrogenase subunit 4 (mitochondrion) [Sus scrofa];>gi|675295379|gb|AIL54370.1| NADH dehydrogenase subunit 4 (mitochondrion) [Sus scrofa domesticus];>gi|982189155|gb|AMA34438.1| NADH dehydrogenase subunit 4 (mitochondrio	188	5	5	5	0	3	0	1	0	2	0	1	0	0	2	0	4	0	3	0	2	0	0	3	0	1	0	2	0	1	0	0	2	0	4	0	3	0	2	0	0	3	0	1
gi|545804626;gi|163915141;gi|162852671;gi|162852680	gi|545804626;gi|163915141;gi|162852671	15;15;15;2	15;15;15;2	15;15;15;2	>gi|545804626|ref|XP_005660542.1| PREDICTED: carnitine O-acetyltransferase isoform X1 [Sus scrofa];>gi|163915141|ref|NP_001106518.1| carnitine O-acetyltransferase [Sus scrofa];>gi|162852671|emb|CAP49176.1| carnitine acetyl transferase [Sus scrofa]	4	15	15	15	0	0	0	1	6	0	0	2	7	0	3	0	3	2	0	0	5	4	0	0	0	1	6	0	0	2	7	0	3	0	3	2	0	0	5	4	0	0	0	1
gi|51338624;gi|675970404;gi|675970258;gi|575471149;gi|47522616;gi|1628628;gi|927186331	gi|51338624;gi|675970404;gi|675970258;gi|575471149;gi|47522616;gi|1628628;gi|927186331	3;3;3;3;3;3;2	3;3;3;3;3;3;2	3;3;3;3;3;3;2	>gi|51338624|sp|P62863.1|RS30_PIG RecName: Full=40S ribosomal protein S30;>gi|675970404|pdb|4W28|EE Chain e, Structure Of The Translating Mammalian Ribosome-sec61 Complex (this Entry Contains The Small Ribosomal Subunit);>gi|675970258|pdb|4W23|EE Chain e,	7	3	3	3	0	1	0	0	0	2	0	2	3	0	0	0	0	0	1	0	1	1	0	1	0	0	0	2	0	2	3	0	0	0	0	0	1	0	1	1	0	1	0	0
gi|164664444;gi|162946612;gi|22038145	gi|164664444;gi|162946612;gi|22038145	4;4;3	4;4;3	4;4;3	>gi|164664444|ref|NP_001106907.1| alpha-2-macroglobulin receptor-associated protein precursor [Sus scrofa];>gi|162946612|gb|ABY21262.1| alpha-2-macroglobulin receptor-associated protein [Sus scrofa];>gi|22038145|gb|AAM90301.1| low density lipoprotein recep	3	4	4	4	0	3	0	2	0	1	0	2	1	0	2	0	0	0	0	0	0	0	0	3	0	2	0	1	0	2	1	0	2	0	0	0	0	0	0	0	0	3	0	2
gi|515229;gi|515228;gi|494455;gi|494454;gi|1633061;gi|1633060;gi|927203459;gi|157833450;gi|586033;gi|2100	gi|515229;gi|515228;gi|494455;gi|494454;gi|1633061;gi|1633060;gi|927203459;gi|157833450	3;3;3;3;3;3;3;2;1;1	3;3;3;3;3;3;3;2;1;1	3;3;3;3;3;3;3;2;1;1	>gi|515229|pdb|1PSP|B Chain B, Pancreatic Spasmolytic Polypeptide: First Three-Dimensional Structure Of A Member Of The Mammalian Trefoil Family Of Peptides;>gi|515228|pdb|1PSP|A Chain A, Pancreatic Spasmolytic Polypeptide: First Three-Dimensional Structur	10	3	3	3	2	0	2	0	2	2	2	2	2	2	0	2	0	2	0	1	0	3	2	0	2	0	2	2	2	2	2	2	0	2	0	2	0	1	0	3	2	0	2	0
gi|221136941;gi|163883667	gi|221136941;gi|163883667	1;1	1;1	1;1	>gi|221136941|ref|NP_001137593.1| cytohesin-4 [Sus scrofa];>gi|163883667|gb|ABY48072.1| cytohesin 4 [Sus scrofa]	2	1	1	1	0	1	0	0	0	0	0	0	0	0	0	0	0	0	0	0	0	0	0	1	0	0	0	0	0	0	0	0	0	0	0	0	0	0	0	0	0	1	0	0
gi|56384247;gi|164023822;gi|56384245	gi|56384247;gi|164023822	17;17;2	2;2;2	2;2;2	>gi|56384247|gb|AAV85772.1| ribosomal protein L7 [Sus scrofa];>gi|164023822|ref|NP_001106688.1| 60S ribosomal protein L7 [Sus scrofa]	3	17	2	2	0	13	0	11	1	13	0	10	10	0	8	0	9	0	10	0	9	10	0	2	0	2	0	2	0	1	0	0	0	0	0	0	1	0	1	1	0	2	0	2
gi|164302;gi|545804168;gi|545804155;gi|545804166	gi|164302;gi|545804168;gi|545804155;gi|545804166	2;2;2;2	2;2;2;2	2;2;2;2	>gi|164302|gb|AAA30983.1| alpha-1 acid glycoprotein, partial [Sus scrofa];>gi|545804168|ref|XP_005660429.1| PREDICTED: alpha-1-acid glycoprotein isoform X2 [Sus scrofa];>gi|545804155|ref|XP_005660423.1| PREDICTED: alpha-1-acid glycoprotein-like [Sus scrofa	4	2	2	2	0	0	0	0	0	1	0	1	0	0	1	0	1	0	0	0	0	1	0	0	0	0	0	1	0	1	0	0	1	0	1	0	0	0	0	1	0	0	0	0
gi|164359;gi|461519;gi|47523850;gi|1890;gi|89153;gi|1892;CON__P15497	gi|164359;gi|461519;gi|47523850;gi|1890;gi|89153;gi|1892	29;26;22;22;21;15;8	29;26;22;22;21;15;8	29;26;22;22;21;15;8	>gi|164359|gb|AAA30992.1| apolipoprotein A-I [Sus scrofa];>gi|461519|sp|P18648.4|APOA1_PIG RecName: Full=Apolipoprotein A-I; Short=Apo-AI; Short=ApoA-I; AltName: Full=Apolipoprotein A1; Contains: RecName: Full=Proapolipoprotein A-I; Short=ProapoA-I; Contai	7	29	29	29	0	6	0	10	0	9	0	8	7	1	5	1	12	0	7	1	8	16	0	6	0	10	0	9	0	8	7	1	5	1	12	0	7	1	8	16	0	6	0	10
gi|545848665;gi|545848663;gi|50657386;gi|416627;gi|164361	gi|545848665;gi|545848663;gi|50657386;gi|416627;gi|164361	8;8;8;8;8	8;8;8;8;8	8;8;8;8;8	>gi|545848665|ref|XP_005667430.1| PREDICTED: apolipoprotein C-III isoform X1 [Sus scrofa];>gi|545848663|ref|XP_005667429.1| PREDICTED: apolipoprotein C-III isoform X1 [Sus scrofa];>gi|50657386|ref|NP_001002801.1| apolipoprotein C-III precursor [Sus scrofa]	5	8	8	8	0	0	0	0	0	0	0	0	0	0	0	0	1	0	0	0	0	0	0	0	0	0	0	0	0	0	0	0	0	0	1	0	0	0	0	0	0	0	0	0
gi|47522716;gi|416625;gi|164363;gi|5565904	gi|47522716;gi|416625;gi|164363;gi|5565904	10;10;10;8	7;7;7;5	6;6;6;4	>gi|47522716|ref|NP_999107.1| apolipoprotein R precursor [Sus scrofa];>gi|416625|sp|Q03472.1|APOR_PIG RecName: Full=Apolipoprotein R; Short=Apo-R; Flags: Precursor;>gi|164363|gb|AAA30994.1| apolipoprotein R [Sus scrofa];>gi|5565904|gb|AAD45257.1| apolipopr	4	10	7	6	0	1	0	3	0	0	0	0	0	1	5	0	5	0	1	0	1	0	0	1	0	2	0	0	0	0	0	0	4	0	4	0	0	0	0	0	0	1	0	2
gi|47522770;gi|3023523;gi|164409;gi|90569238;CON__P17697	gi|47522770;gi|3023523;gi|164409	10;10;10;2;1	10;10;10;2;1	10;10;10;2;1	>gi|47522770|ref|NP_999136.1| clusterin precursor [Sus scrofa];>gi|3023523|sp|Q29549.1|CLUS_PIG RecName: Full=Clusterin; AltName: Full=CP40; AltName: Full=Complement cytolysis inhibitor; Short=CLI; Contains: RecName: Full=Clusterin beta chain; Contains: Re	5	10	10	10	0	2	0	3	0	5	0	5	2	0	3	0	9	0	1	0	1	4	0	2	0	3	0	5	0	5	2	0	3	0	9	0	1	0	1	4	0	2	0	3
gi|164414678;gi|335289358;gi|145750039	gi|164414678	11;3;1	11;3;1	2;0;0	>gi|164414678|emb|CAO81735.1| Alternative Pig Liver Esterase, partial [Sus scrofa]	3	11	11	2	0	1	0	0	1	3	0	5	10	0	0	0	1	0	3	0	4	4	0	1	0	0	1	3	0	5	10	0	0	0	1	0	3	0	4	4	0	0	0	0
gi|75765443;gi|1827742;gi|164451;gi|60392241;gi|255683396	gi|75765443;gi|1827742;gi|164451;gi|60392241;gi|255683396	1;1;1;1;1	1;1;1;1;1	1;1;1;1;1	>gi|75765443|pdb|1X7A|C Chain C, Porcine Factor Ixa Complexed To 1-{3-[amino(Imino) Methyl]phenyl}-N-[4-(1h-Benzimidazol-1-Yl)-2-Fluorophenyl]- 3-(Trifluoromethyl)-1h-Pyrazole-5-Carboxamide;>gi|1827742|pdb|1PFX|C Chain C, Porcine Factor Ixa;>gi|164451|gb|A	5	1	1	1	0	0	0	0	0	0	0	0	0	0	0	0	1	0	0	0	0	0	0	0	0	0	0	0	0	0	0	0	0	0	1	0	0	0	0	0	0	0	0	0
gi|164503;gi|561818;gi|3171219;gi|1022935	gi|164503;gi|561818	14;10;4;4	3;0;3;3	0;0;0;0	>gi|164503|gb|AAA51292.1| immunoglobulin gamma-chain [Sus scrofa];>gi|561818|gb|AAA51293.1| This CDS feature is included to show the translation of the corresponding C_region. Presently translation qualifiers on C_region features are illegal, partial [Sus	4	14	3	0	1	5	1	5	2	3	2	5	4	3	7	2	10	3	3	1	6	9	0	1	0	1	0	0	0	0	0	0	1	0	2	0	0	0	0	0	0	0	0	0
gi|164511;gi|89216	gi|164511;gi|89216	12;9	1;1	1;1	>gi|164511|gb|AAA03572.1| immunoglobulin lambda-chain, partial [Sus scrofa];>gi|89216|pir||PT0220 Ig lambda chain V-C region PLC3 - pig (fragment)	2	12	1	1	7	9	6	8	7	8	6	8	9	6	8	6	6	6	6	6	6	7	0	0	0	0	1	0	0	0	1	0	0	0	0	0	0	0	0	0	0	0	0	0
gi|253878;gi|164513;CON__Q1RMK2	gi|253878;gi|164513	24;24;2	1;1;0	1;1;0	>gi|253878|gb|AAB22966.1| immunoglobulin mu heavy chain constant region, partial [Sus scrofa];>gi|164513|gb|AAA51297.1| immunoglobulin mu chain, partial [Sus scrofa]	3	24	1	1	11	18	9	17	11	17	15	16	12	18	14	13	15	17	14	15	12	14	0	1	0	1	0	1	1	0	0	1	0	0	1	1	1	1	0	0	0	1	0	1
gi|47522628;gi|217680;gi|164537;gi|550544305;gi|927197886;gi|384482261;gi|384482260;gi|384482259;gi|384482258	gi|47522628;gi|217680;gi|164537;gi|550544305;gi|927197886;gi|384482261;gi|384482260;gi|384482259;gi|384482258	28;28;28;26;25;24;24;24;24	28;28;28;26;25;24;24;24;24	28;28;28;26;25;24;24;24;24	>gi|47522628|ref|NP_999096.1| arachidonate 15-lipoxygenase [Sus scrofa];>gi|217680|dbj|BAA01471.1| arachidonate 12-lipoxygenase [Sus scrofa];>gi|164537|gb|AAA31068.1| arachidonate 12-lipoxygenase (EC 1.13.11.31) [Sus scrofa];>gi|550544305|sp|P16469.3|LOX15	9	28	28	28	0	0	0	0	0	12	0	17	0	1	2	0	2	0	19	0	18	0	0	0	0	0	0	12	0	17	0	1	2	0	2	0	19	0	18	0	0	0	0	0
gi|187611464;gi|166796069;gi|164598074	gi|187611464;gi|166796069;gi|164598074	3;3;3	3;3;3	3;3;3	>gi|187611464|sp|B0FWK4.1|SPCS1_PIG RecName: Full=Signal peptidase complex subunit 1; AltName: Full=Microsomal signal peptidase 12 kDa subunit; Short=SPase 12 kDa subunit;>gi|166796069|ref|NP_001107760.1| signal peptidase complex subunit 1 [Sus scrofa];>gi	3	3	3	3	0	2	0	3	0	2	0	1	1	0	3	0	2	0	1	0	2	1	0	2	0	3	0	2	0	1	1	0	3	0	2	0	1	0	2	1	0	2	0	3
gi|675970326;gi|675970273;gi|675970181;gi|675970131;gi|166796061;gi|164598076;gi|2500285;gi|730374878;gi|669327719;gi|669305179	gi|675970326;gi|675970273;gi|675970181;gi|675970131;gi|166796061;gi|164598076	26;26;26;26;26;26;7;1;1;1	26;26;26;26;26;26;7;1;1;1	26;26;26;26;26;26;7;1;1;1	>gi|675970326|pdb|4W27|D Chain D, Structure Of The Translating Mammalian Ribosome-sec61 Complex (this Entry Contains The Large Ribosomal Subunit Proteins);>gi|675970273|pdb|4W25|D Chain D, Structure Of The Idle Mammalian Ribosome-sec61 Complex (this Entry	10	26	26	26	0	7	0	12	0	21	0	22	10	1	9	0	5	0	13	0	13	11	0	7	0	12	0	21	0	22	10	1	9	0	5	0	13	0	13	11	0	7	0	12
gi|166796059;gi|164598078	gi|166796059;gi|164598078	12;12	12;12	12;12	>gi|166796059|ref|NP_001107755.1| aminoacyl tRNA synthase complex-interacting multifunctional protein 1 [Sus scrofa];>gi|164598078|gb|ABY61326.1| small inducible cytokine subfamily E member 1 [Sus scrofa]	2	12	12	12	0	4	0	4	0	0	0	2	2	0	4	0	5	0	1	0	4	5	0	4	0	4	0	0	0	2	2	0	4	0	5	0	1	0	4	5	0	4	0	4
gi|47523782;gi|164614;gi|11890422	gi|47523782;gi|164614	32;32;4	1;1;0	1;1;0	>gi|47523782|ref|NP_999527.1| lactotransferrin precursor [Sus scrofa];>gi|164614|gb|AAA31102.1| lactoferrin [Sus scrofa]	3	32	1	1	8	2	1	1	14	19	6	14	25	18	6	15	14	14	18	3	6	5	0	0	0	0	0	1	0	0	1	0	0	0	0	0	0	0	0	0	0	0	0	0
gi|164614625;gi|545829329;gi|47522826;gi|41019122;gi|402550457;gi|402550454;gi|402550451;gi|402550448;gi|20147563;gi|189409353	gi|164614625;gi|545829329;gi|47522826;gi|41019122;gi|402550457;gi|402550454;gi|402550451;gi|402550448;gi|20147563;gi|189409353	1;1;1;1;1;1;1;1;1;1	1;1;1;1;1;1;1;1;1;1	1;1;1;1;1;1;1;1;1;1	>gi|164614625|gb|ABY64538.1| alpha 1 S haptoglobin, partial [Sus scrofa];>gi|545829329|ref|XP_005664416.1| PREDICTED: haptoglobin isoform X1 [Sus scrofa];>gi|47522826|ref|NP_999165.1| haptoglobin precursor [Sus scrofa];>gi|41019122|sp|Q8SPS7.1|HPT_PIG RecN	10	1	1	1	0	0	0	0	0	0	0	1	0	0	1	0	0	0	0	0	1	0	0	0	0	0	0	0	0	1	0	0	1	0	0	0	0	0	1	0	0	0	0	0
gi|83026364;gi|164664454	gi|83026364;gi|164664454	12;12	12;12	12;12	>gi|83026364|gb|ABB96225.1| peroxisomal D3,D2-enoyl-CoA isomerase [Sus scrofa];>gi|164664454|ref|NP_001106914.1| enoyl-CoA delta isomerase 2, mitochondrial [Sus scrofa]	2	12	12	12	0	6	0	4	0	1	0	2	0	0	8	0	6	0	0	0	2	0	0	6	0	4	0	1	0	2	0	0	8	0	6	0	0	0	2	0	0	6	0	4
gi|914684882;gi|90109583;gi|90109575;gi|90109573;gi|90109555;gi|9955022;gi|9955020;gi|164669;gi|21264506;gi|350591336;gi|966645233;gi|966709546;gi|966645234;gi|669320470;gi|730370592	gi|914684882;gi|90109583;gi|90109575;gi|90109573;gi|90109555;gi|9955022;gi|9955020;gi|164669;gi|21264506;gi|350591336	19;19;19;19;19;19;19;19;19;16;3;3;1;1;1	19;19;19;19;19;19;19;19;19;16;3;3;1;1;1	19;19;19;19;19;19;19;19;19;16;3;3;1;1;1	>gi|914684882|pdb|4XX0|B Chain B, Coa Bound To Pig Gtp-specific Succinyl-coa Synthetase;>gi|90109583|pdb|2FPP|B Chain B, Crystal Structure Of Pig Gtp-Specific Succinyl-Coa Synthetase From Polyethylene Glycol With Chloride Ions;>gi|90109575|pdb|2FPI|B Chain	15	19	19	19	0	6	0	4	0	8	0	7	7	0	5	0	9	0	3	0	6	10	0	6	0	4	0	8	0	7	7	0	5	0	9	0	3	0	6	10	0	6	0	4
gi|6137386;gi|164720;gi|9965377;gi|47523494;gi|417521;gi|164697;gi|927226167;gi|4262021	gi|6137386;gi|164720;gi|9965377;gi|47523494;gi|417521;gi|164697;gi|927226167	7;7;7;7;7;7;5;2	7;7;7;7;7;7;5;2	7;7;7;7;7;7;5;2	>gi|6137386|pdb|1UTE|A Chain A, Pig Purple Acid Phosphatase Complexed With Phosphate;>gi|164720|gb|AAA31139.1| uteroferrin precursor [Sus scrofa];>gi|9965377|gb|AAG10065.1|AF292105_1 uteroferrin [Sus scrofa];>gi|47523494|ref|NP_999374.1| tartrate-resistant	8	7	7	7	0	3	0	2	2	2	0	1	2	1	5	0	4	0	2	0	0	3	0	3	0	2	2	2	0	1	2	1	5	0	4	0	2	0	0	3	0	3	0	2
gi|16506695;gi|374305556;gi|347300273;gi|334853107;gi|927093605;gi|927093613;gi|291065550	gi|16506695;gi|374305556;gi|347300273;gi|334853107	24;24;23;23;4;3;1	24;24;23;23;4;3;1	24;24;23;23;4;3;1	>gi|16506695|gb|AAL23907.1|AF339885_1 mannose-6-phosphate/insulin-like growth factor II receptor, partial [Sus scrofa];>gi|374305556|gb|AEZ06359.1| insulin-like growth factor II receptor [Sus scrofa];>gi|347300273|ref|NP_001231402.1| cation-independent man	7	24	24	24	0	10	0	6	0	8	0	8	1	0	5	0	9	0	1	0	0	1	0	10	0	6	0	8	0	8	1	0	5	0	9	0	1	0	0	1	0	10	0	6
gi|6647580;gi|47522662;gi|1657409	gi|6647580;gi|47522662;gi|1657409	13;13;13	13;13;13	13;13;13	>gi|6647580|sp|Q95250.3|PGRC1_PIG RecName: Full=Membrane-associated progesterone receptor component 1;>gi|47522662|ref|NP_999076.1| membrane-associated progesterone receptor component 1 [Sus scrofa];>gi|1657409|emb|CAA68050.1| steroid membrane binding prot	3	13	13	13	0	1	0	5	0	7	0	4	1	0	3	0	3	0	6	0	3	3	0	1	0	5	0	7	0	4	1	0	3	0	3	0	6	0	3	3	0	1	0	5
gi|545870567;gi|1657460;gi|545870565;gi|545870563;gi|1657458;gi|545870561;gi|927206672;gi|545870557;gi|47523472;gi|1657464;gi|927206668;gi|927206666;gi|545870553;gi|545870551;gi|927206662;gi|545870547;gi|927206659;gi|545870545;gi|545870543;gi|545870555;gi|927206678;gi|1657462	gi|545870567;gi|1657460;gi|545870565;gi|545870563;gi|1657458;gi|545870561;gi|927206672;gi|545870557;gi|47523472;gi|1657464;gi|927206668;gi|927206666;gi|545870553;gi|545870551;gi|927206662;gi|545870547;gi|927206659;gi|545870545;gi|545870543;gi|545870555;gi|927206678;gi|1657462	13;13;13;13;13;13;13;13;13;13;13;13;13;13;13;13;13;13;13;12;10;9	8;8;8;8;8;8;8;8;8;8;8;8;8;8;8;8;8;8;8;7;7;7	5;5;5;5;5;5;5;5;5;5;5;5;5;5;5;5;5;5;5;4;4;4	>gi|545870567|ref|XP_005671145.1| PREDICTED: calcium/calmodulin-dependent protein kinase type II subunit gamma isoform X17 [Sus scrofa];>gi|1657460|gb|AAC48712.1| calcium/calmodulin-dependent protein kinase II isoform gamma-C protein kinase II [Sus scrofa]	22	13	8	5	0	7	0	5	0	6	0	5	2	1	6	0	6	0	5	0	8	2	0	5	0	3	0	4	0	2	0	0	3	0	3	0	3	0	4	0	0	3	0	2
gi|166796051;gi|166079193	gi|166796051;gi|166079193	2;2	2;2	2;2	>gi|166796051|ref|NP_001107751.1| inhibitor of nuclear factor kappa-B kinase subunit alpha [Sus scrofa];>gi|166079193|gb|ABY81298.1| IkB kinase-a [Sus scrofa]	2	2	2	2	0	0	0	0	0	0	0	0	0	0	1	0	1	0	0	0	0	0	0	0	0	0	0	0	0	0	0	0	1	0	1	0	0	0	0	0	0	0	0	0
gi|5689999;gi|284192638;gi|211926979;gi|211926975;gi|211926960;gi|211926957;gi|166158276;gi|5690000	gi|5689999;gi|284192638;gi|211926979;gi|211926975;gi|211926960;gi|211926957;gi|166158276;gi|5690000	12;12;12;12;12;12;12;12	1;1;1;1;1;1;1;1	0;0;0;0;0;0;0;0	>gi|5689999|emb|CAB51868.1| swine leucocyte antigen 5/1 (SLA-5/1) [Sus scrofa];>gi|284192638|gb|ADB82911.1| MHC class I antigen [Sus scrofa];>gi|211926979|dbj|BAG82714.1| SLA-5 histocompatibility antigen, class I [Sus scrofa];>gi|211926975|dbj|BAG82711.1|	8	12	1	0	4	8	3	8	7	8	5	8	8	7	9	4	9	8	9	7	9	9	0	0	0	0	0	0	0	0	0	0	0	0	0	0	0	0	0	0	0	0	0	0
gi|166208789	gi|166208789	3	3	3	>gi|166208789|gb|ABY84979.1| porin [Desulfovibrio piger]^Agi|166208789^Agi|166208789^Agi|166208789	1	3	3	3	1	0	3	0	0	0	0	0	0	0	0	0	0	0	0	0	0	0	1	0	3	0	0	0	0	0	0	0	0	0	0	0	0	0	0	0	1	0	3	0
gi|753704290;gi|178056175;gi|166244451	gi|753704290;gi|178056175;gi|166244451	15;15;15	15;15;15	15;15;15	>gi|753704290|gb|JAG69689.1| basigin (Ok blood group) [Sus scrofa domesticus];>gi|178056175|ref|NP_001116558.1| basigin precursor [Sus scrofa];>gi|166244451|gb|ABY86570.1| CD147 [Sus scrofa]	3	15	15	15	1	11	1	12	4	6	3	6	1	5	10	2	11	3	4	1	3	7	1	11	1	12	4	6	3	6	1	5	10	2	11	3	4	1	3	7	1	11	1	12
gi|297591979;gi|166244455;gi|927208611;gi|545872629;gi|545872623	gi|297591979;gi|166244455;gi|927208611;gi|545872629;gi|545872623	22;22;20;20;20	22;22;20;20;20	22;22;20;20;20	>gi|297591979|ref|NP_001172070.1| ornithine aminotransferase, mitochondrial [Sus scrofa];>gi|166244455|gb|ABY86572.1| mitochondrial ornithine aminotransferase [Sus scrofa];>gi|927208611|ref|XP_013839293.1| PREDICTED: ornithine aminotransferase, mitochondri	5	22	22	22	0	0	0	1	11	5	3	9	0	0	1	0	1	4	9	1	10	0	0	0	0	1	11	5	3	9	0	0	1	0	1	4	9	1	10	0	0	0	0	1
gi|927217426;gi|178056781;gi|166407422;gi|954375190;gi|954375191;gi|954375189	gi|927217426;gi|178056781;gi|166407422	8;8;8;3;3;3	6;6;6;2;2;2	6;6;6;2;2;2	>gi|927217426|ref|XP_013841260.1| PREDICTED: histone H2A.V [Sus scrofa];>gi|178056781|ref|NP_001116594.1| histone H2A.Z [Sus scrofa];>gi|166407422|gb|ABY87518.1| H2A histone family member Z [Sus scrofa]	6	8	6	6	2	6	0	5	3	5	1	6	6	1	5	1	6	3	5	1	5	6	1	4	0	3	1	3	0	4	4	0	3	0	4	1	3	0	3	4	1	4	0	3
gi|47523752;gi|31322215;gi|166835931	gi|47523752;gi|31322215;gi|166835931	10;10;10	10;10;10	10;10;10	>gi|47523752|ref|NP_999512.1| solute carrier family 15 member 1 [Sus scrofa];>gi|31322215|gb|AAO43094.1| peptide transporter 1 [Sus scrofa];>gi|166835931|gb|ABY90136.1| peptide transporter-1 [Sus scrofa]	3	10	10	10	0	0	0	0	4	4	3	3	0	0	0	0	0	2	5	1	3	0	0	0	0	0	4	4	3	3	0	0	0	0	0	2	5	1	3	0	0	0	0	0
gi|223950631;gi|166915512;gi|954363285	gi|223950631;gi|166915512	6;6;1	6;6;1	6;6;1	>gi|223950631|ref|NP_001138859.1| guanine nucleotide-binding protein G(I)/G(S)/G(O) subunit gamma-12 [Sus scrofa];>gi|166915512|gb|ABZ03970.1| guanine nucleotide-binding protein gamma 12 subunit [Sus scrofa]	3	6	6	6	0	3	0	6	1	5	1	3	1	1	5	1	4	1	4	0	5	3	0	3	0	6	1	5	1	3	1	1	5	1	4	1	4	0	5	3	0	3	0	6
gi|178056753;gi|167834153;gi|927097458;gi|545806584;gi|335281566;gi|300119711;gi|954361186;gi|954361192;gi|954361187;gi|954361188;gi|954361191;gi|954361190;gi|954361189	gi|178056753;gi|167834153;gi|927097458	32;32;32;5;5;5;1;1;1;1;1;1;1	32;32;32;5;5;5;1;1;1;1;1;1;1	26;26;26;1;1;1;0;0;0;0;0;0;0	>gi|178056753|ref|NP_001116644.1| glycogen phosphorylase, liver form [Sus scrofa];>gi|167834153|gb|ACA02827.1| glycogen storage disease type VI-related protein [Sus scrofa];>gi|927097458|ref|XP_013848844.1| PREDICTED: glycogen phosphorylase, liver form iso	13	32	32	26	0	6	0	10	1	5	0	10	10	0	7	0	8	0	3	0	4	18	0	6	0	10	1	5	0	10	10	0	7	0	8	0	3	0	4	18	0	4	0	7
gi|927198995;gi|927198992;gi|545861575;gi|47523792;gi|18146999;gi|167834655;gi|335302729;gi|954360522;gi|954360521;gi|954363274;gi|966666284	gi|927198995;gi|927198992;gi|545861575;gi|47523792;gi|18146999;gi|167834655;gi|335302729	33;33;33;33;33;33;31;2;2;2;1	28;28;28;28;28;28;26;1;1;1;0	27;27;27;27;27;27;25;0;0;0;0	>gi|927198995|ref|XP_013836948.1| PREDICTED: catenin beta-1 isoform X2 [Sus scrofa];>gi|927198992|ref|XP_013836946.1| PREDICTED: catenin beta-1 isoform X1 [Sus scrofa];>gi|545861575|ref|XP_005669434.1| PREDICTED: catenin beta-1 isoform X1 [Sus scrofa];>gi|	11	33	28	27	1	27	0	24	2	15	0	15	7	2	24	0	24	0	12	2	16	19	1	22	0	19	2	11	0	11	5	2	19	0	20	0	7	1	12	15	1	21	0	18
gi|240851536;gi|167888450	gi|240851536;gi|167888450	9;9	9;9	9;9	>gi|240851536|ref|NP_001155875.1| ubiquitin thioesterase OTUB1 [Sus scrofa];>gi|167888450|gb|ACA09613.1| OTUB1 [Sus scrofa]	2	9	9	9	0	0	0	2	0	3	0	1	5	0	3	0	6	0	0	0	3	4	0	0	0	2	0	3	0	1	5	0	3	0	6	0	0	0	3	4	0	0	0	2
gi|38503454;gi|378532199;gi|23598076;gi|23598074;gi|18699313;gi|168208380;gi|167888987;gi|164571;gi|122247;gi|18652166;gi|83415419;gi|558701329;gi|29124710;gi|29124708;gi|20378742;gi|168208390;gi|164580;gi|280987252;gi|205363880;gi|205363906;gi|205363882;gi|1109690;gi|168208392;gi|533112258;gi|533112256;gi|205363898;gi|205363862;gi|155604129;gi|280987244;gi|11640767;gi|11640763;gi|23598080;gi|341…	gi|38503454;gi|378532199;gi|23598076;gi|23598074;gi|18699313;gi|168208380;gi|167888987;gi|164571;gi|122247;gi|18652166;gi|83415419;gi|558701329;gi|29124710;gi|29124708;gi|20378742;gi|168208390;gi|164580;gi|280987252;gi|205363880	16;16;16;16;16;16;16;10;10;10;10;10;10;10;10;10;10;8;8;7;6;6;6;5;5;4;4;4;3;3;3;3;3;2;2;2;2;1;1;1;1;1;1;1;1;1;1;1;1;1;1;1;1;1;1;1;1;1;1;1;1;1;1;1;1;1;1;1;1;1;1;1;1;1;1;1;1;1;1;1;1;1;1;1	3;3;3;3;3;3;3;0;0;0;0;0;0;0;0;0;0;3;3;3;1;3;0;0;0;0;0;1;0;0;0;0;0;0;1;1;0;0;0;0;0;0;0;0;0;0;0;0;0;0;0;0;0;0;0;0;0;0;0;0;0;0;0;0;0;0;0;0;0;0;0;0;0;0;0;0;0;0;0;0;0;0;0;0	2;2;2;2;2;2;2;0;0;0;0;0;0;0;0;0;0;2;2;2;1;2;0;0;0;0;0;0;0;0;0;0;0;0;0;0;0;0;0;0;0;0;0;0;0;0;0;0;0;0;0;0;0;0;0;0;0;0;0;0;0;0;0;0;0;0;0;0;0;0;0;0;0;0;0;0;0;0;0;0;0;0;0;0	>gi|38503454|gb|AAR22519.1| MHC class II antigen, partial [Sus scrofa];>gi|378532199|gb|AFC17490.1| MHC class II antigen [Sus scrofa];>gi|23598076|gb|AAN35090.1| MHC class II antigen [Sus scrofa];>gi|23598074|gb|AAN35089.1| MHC class II antigen [Sus scrofa	84	16	3	2	2	10	0	9	4	9	1	10	5	1	13	1	12	8	11	2	9	10	0	0	0	0	0	0	0	0	0	0	2	0	2	1	2	0	1	1	0	0	0	0
gi|86450155;gi|443286779;gi|167908791;gi|86450157;gi|927128198;gi|927128194;gi|927128190;gi|927128186	gi|86450155;gi|443286779;gi|167908791;gi|86450157	28;28;28;21;4;4;4;4	28;28;28;21;4;4;4;4	28;28;28;21;4;4;4;4	>gi|86450155|gb|ABC96266.1| EPLIN-b [Sus scrofa];>gi|443286779|sp|B0KYV5.1|LIMA1_PIG RecName: Full=LIM domain and actin-binding protein 1; AltName: Full=Epithelial protein lost in neoplasm;>gi|167908791|ref|NP_001108148.1| LIM domain and actin-binding prot	8	28	28	28	0	9	0	4	0	3	0	8	2	1	8	0	8	0	2	0	7	4	0	9	0	4	0	3	0	8	2	1	8	0	8	0	2	0	7	4	0	9	0	4
gi|927103886;gi|927103882;gi|545809434;gi|545809431;gi|545809428;gi|51870490;gi|167908793	gi|927103886;gi|927103882;gi|545809434;gi|545809431;gi|545809428;gi|51870490;gi|167908793	5;5;5;5;5;5;5	5;5;5;5;5;5;5	5;5;5;5;5;5;5	>gi|927103886|ref|XP_013842863.1| PREDICTED: non-receptor tyrosine-protein kinase TYK2 isoform X1 [Sus scrofa];>gi|927103882|ref|XP_013842862.1| PREDICTED: non-receptor tyrosine-protein kinase TYK2 isoform X1 [Sus scrofa];>gi|545809434|ref|XP_005654884.1|	7	5	5	5	0	2	0	1	0	1	0	1	0	0	1	0	1	0	0	0	2	0	0	2	0	1	0	1	0	1	0	0	1	0	1	0	0	0	2	0	0	2	0	1
gi|284192654;gi|83415421;gi|558701337;gi|558701333;gi|38503446;gi|32250686;gi|29888115;gi|269986051;gi|23598066;gi|21586031;gi|20378744;gi|168208386;gi|558701339;gi|931322733;gi|283857941;gi|18652146;gi|168208382;gi|280987254;gi|205363848;gi|205363822;gi|205363860;gi|54300201;gi|54300199;gi|54300197;gi|54300195;gi|54300193;gi|54300139;gi|54300127;gi|54300121;gi|54300115;gi|54300113;gi|54300111;gi…	gi|284192654;gi|83415421;gi|558701337;gi|558701333;gi|38503446;gi|32250686;gi|29888115;gi|269986051;gi|23598066;gi|21586031;gi|20378744;gi|168208386;gi|558701339;gi|931322733;gi|283857941;gi|18652146;gi|168208382;gi|280987254;gi|205363848;gi|205363822	17;17;17;17;17;17;17;17;17;17;17;17;13;11;11;11;11;9;9;9;7;7;7;7;7;7;7;7;7;7;7;7;7;6;6;6;6;5;5;5;5;4;4;4;4;2;2;2;2;2;2;2;2;2;2;2;2;2;1;1;1;1	6;6;6;6;6;6;6;6;6;6;6;6;6;1;1;1;1;6;6;6;5;6;6;6;6;6;6;6;6;6;6;6;4;3;3;3;3;4;5;4;4;1;1;1;1;1;1;1;1;1;1;1;1;1;1;1;1;1;1;1;1;1	0;0;0;0;0;0;0;0;0;0;0;0;0;0;0;0;0;0;0;0;0;0;0;0;0;0;0;0;0;0;0;0;0;0;0;0;0;0;0;0;0;0;0;0;0;0;0;0;0;0;0;0;0;0;0;0;0;0;0;0;0;0	>gi|284192654|gb|ADB82919.1| MHC class II antigen, partial [Sus scrofa];>gi|83415421|gb|ABC17918.1| MHC class II antigen [Sus scrofa];>gi|558701337|gb|AHA85967.1| MHC class II antigen [Sus scrofa];>gi|558701333|gb|AHA85965.1| MHC class II antigen [Sus scro	62	17	6	0	2	13	0	12	5	12	1	12	7	1	10	1	9	6	8	2	7	8	0	3	0	3	1	3	0	4	2	0	1	0	1	1	1	0	1	1	0	0	0	0
gi|23598117;gi|83415425;gi|558701347;gi|393713326;gi|32250690;gi|23598084;gi|21586052;gi|18699291;gi|168208402;gi|751367625;gi|29888119;gi|533112248;gi|281484467;gi|206155830;gi|155604157;gi|1399251;gi|751367627;gi|497409;gi|29243184;gi|155604153;gi|751367623;gi|155604175;gi|66796219;gi|20378758;gi|156600423;gi|1526511;gi|1526487;gi|9955889;gi|29243186;gi|9955891;gi|54633291;gi|533112246;gi|55870…	gi|23598117;gi|83415425;gi|558701347;gi|393713326;gi|32250690;gi|23598084;gi|21586052;gi|18699291;gi|168208402;gi|751367625;gi|29888119;gi|533112248;gi|281484467;gi|206155830;gi|155604157;gi|1399251;gi|751367627;gi|497409;gi|29243184;gi|155604153;gi|751367623;gi|155604175;gi|66796219;gi|20378758;gi|156600423;gi|1526511;gi|1526487;gi|9955889;gi|29243186	14;14;14;14;14;14;14;14;14;13;13;12;10;10;10;10;10;9;9;9;9;8;8;8;7;7;7;7;7;6;6;6;6;6;6;5;5;5;5;5;4;4;4;4;4;3;3;3;3;3;3;3;3;1	13;13;13;13;13;13;13;13;13;12;12;11;9;9;9;9;10;8;8;8;9;7;7;7;6;6;6;6;6;5;5;5;5;5;5;4;5;4;4;4;3;3;3;3;3;2;2;2;2;2;2;2;2;1	2;2;2;2;2;2;2;2;2;2;2;2;2;2;2;2;1;2;2;2;1;0;0;0;2;2;2;0;0;2;0;0;0;0;0;2;1;0;0;0;0;0;0;0;0;0;0;0;0;0;0;0;0;0	>gi|23598117|gb|AAN35103.1| MHC class II antigen, partial [Sus scrofa];>gi|83415425|gb|ABC17920.1| MHC class II antigen [Sus scrofa];>gi|558701347|gb|AHA85972.1| MHC class II antigen [Sus scrofa];>gi|393713326|gb|AFN20261.1| MHC class II antigen, partial [	54	14	13	2	1	10	0	12	1	12	1	13	6	1	7	0	7	2	6	1	5	2	1	9	0	11	1	11	1	12	5	1	6	0	6	1	5	1	4	1	0	1	0	2
gi|168208422;gi|18652148	gi|168208422;gi|18652148	23;21	2;2	0;0	>gi|168208422|gb|ACA21796.1| MHC class I antigen [Sus scrofa];>gi|18652148|gb|AAL76977.1|AF464039_1 MHC class I antigen [Sus scrofa]	2	23	2	0	3	10	2	10	6	11	4	10	9	10	19	4	18	13	17	12	17	18	0	0	0	0	0	0	0	0	0	0	2	0	2	2	2	1	2	2	0	0	0	0
gi|532691463;gi|371919709;gi|668592667;gi|558701323;gi|371919711;gi|18652152;gi|168208444;gi|442557117;gi|170172444	gi|532691463;gi|371919709;gi|668592667;gi|558701323;gi|371919711;gi|18652152;gi|168208444;gi|442557117	16;16;16;16;16;16;16;8;6	1;1;1;1;1;1;1;1;0	0;0;0;0;0;0;0;0;0	>gi|532691463|dbj|BAN78926.1| MHC class I antigen, partial [Sus scrofa];>gi|371919709|dbj|BAL45196.1| MHC class I antigen [Sus scrofa];>gi|668592667|gb|AIH07197.1| MHC class I antigen [Sus scrofa];>gi|558701323|gb|AHA85960.1| MHC class I antigen [Sus scrof	9	16	1	0	5	12	3	12	9	12	6	12	10	8	11	4	9	8	10	8	9	10	0	0	0	0	0	0	0	0	0	0	1	0	0	0	0	0	0	0	0	0	0	0
gi|168208446	gi|168208446	17	1	0	>gi|168208446|gb|ACA21808.1| MHC class I antigen [Sus scrofa]	1	17	1	0	3	11	2	10	7	11	6	11	10	6	8	3	8	7	8	6	8	8	0	0	0	0	0	0	0	0	0	0	0	0	0	0	0	0	0	0	0	0	0	0
gi|168828749;gi|514052639	gi|168828749;gi|514052639	27;15	7;7	0;0	>gi|168828749|gb|ACA33861.1| MHC class I antigen [Sus scrofa];>gi|514052639|dbj|BAN57514.1| MHC class I antigen, partial [Sus scrofa]	2	27	7	0	4	21	3	19	13	20	6	18	14	8	10	4	10	7	9	7	10	10	0	5	0	4	2	5	1	4	3	0	0	0	0	0	0	0	0	0	0	0	0	0
gi|558701303;gi|168828755	gi|558701303;gi|168828755	32;32	32;32	0;0	>gi|558701303|gb|AHA85950.1| MHC class I antigen [Sus scrofa];>gi|168828755|gb|ACA33864.1| MHC class I antigen [Sus scrofa]	2	32	32	0	4	26	3	23	15	24	9	24	14	7	9	5	9	6	8	6	9	9	4	26	3	23	15	24	9	24	14	7	9	5	9	6	8	6	9	9	0	0	0	0
gi|178056478;gi|169117918	gi|178056478;gi|169117918	3;3	3;3	3;3	>gi|178056478|ref|NP_001116691.1| 2-oxoisovalerate dehydrogenase subunit beta, mitochondrial [Sus scrofa];>gi|169117918|gb|ACA43008.1| branched chain keto acid dehydrogenase E1 beta polypeptide [Sus scrofa]	2	3	3	3	0	2	0	0	0	0	0	1	0	0	1	0	2	0	0	0	0	0	0	2	0	0	0	0	0	1	0	0	1	0	2	0	0	0	0	0	0	2	0	0
gi|753703602;gi|545871130;gi|178056474;gi|169117922;gi|927207327	gi|753703602;gi|545871130;gi|178056474;gi|169117922;gi|927207327	7;7;7;7;6	7;7;7;7;6	7;7;7;7;6	>gi|753703602|gb|JAG69412.1| carboxyl ester lipase [Sus scrofa domesticus];>gi|545871130|ref|XP_005671310.1| PREDICTED: lysosomal acid lipase/cholesteryl ester hydrolase isoform X2 [Sus scrofa];>gi|178056474|ref|NP_001116606.1| lysosomal acid lipase/choles	5	7	7	7	0	2	0	3	0	0	0	1	0	0	4	0	6	0	1	0	1	0	0	2	0	3	0	0	0	1	0	0	4	0	6	0	1	0	1	0	0	2	0	3
gi|178056464;gi|169117926	gi|178056464;gi|169117926	5;5	5;5	5;5	>gi|178056464|ref|NP_001116693.1| beta-hexosaminidase subunit alpha precursor [Sus scrofa];>gi|169117926|gb|ACA43012.1| hexosaminidase A alpha polypeptide [Sus scrofa]	2	5	5	5	0	1	0	1	0	0	0	0	0	0	2	0	2	0	0	0	0	1	0	1	0	1	0	0	0	0	0	0	2	0	2	0	0	0	0	1	0	1	0	1
gi|47522692;gi|2829676;gi|1695729	gi|47522692;gi|2829676;gi|1695729	11;11;11	11;11;11	11;11;11	>gi|47522692|ref|NP_999062.1| long-chain specific acyl-CoA dehydrogenase, mitochondrial precursor [Sus scrofa];>gi|2829676|sp|P79274.1|ACADL_PIG RecName: Full=Long-chain specific acyl-CoA dehydrogenase, mitochondrial; Short=LCAD; Flags: Precursor;>gi|16957	3	11	11	11	0	0	0	0	10	0	5	2	2	0	0	0	0	2	1	2	0	0	0	0	0	0	10	0	5	2	2	0	0	0	0	2	1	2	0	0	0	0	0	0
gi|197717771;gi|169636443	gi|197717771;gi|169636443	19;19	19;19	19;19	>gi|197717771|gb|ABI63991.2| glutathione peroxidase 2 [Sus scrofa];>gi|169636443|ref|NP_001108608.1| glutathione peroxidase 2 [Sus scrofa]	2	19	19	19	1	10	1	11	2	0	0	1	3	3	12	1	15	0	1	0	3	2	1	10	1	11	2	0	0	1	3	3	12	1	15	0	1	0	3	2	1	10	1	11
gi|169646366;gi|34582609;gi|6016165;gi|47523090;gi|2384497;gi|212549567	gi|169646366	3;1;1;1;1;1	3;1;1;1;1;1	3;1;1;1;1;1	>gi|169646366|ref|NP_001108627.1| glutathione peroxidase 3 precursor [Sus scrofa]	6	3	3	3	0	0	0	2	0	0	0	1	0	0	2	0	1	0	2	0	2	0	0	0	0	2	0	0	0	1	0	0	2	0	1	0	2	0	2	0	0	0	0	2
gi|75063982;gi|545848507;gi|545848505;gi|169882027	gi|75063982;gi|545848507;gi|545848505;gi|169882027	5;5;5;5	3;3;3;3	3;3;3;3	>gi|75063982|sp|Q7M2W6.1|CRYAB_PIG RecName: Full=Alpha-crystallin B chain; AltName: Full=Alpha(B)-crystallin;>gi|545848507|ref|XP_005667377.1| PREDICTED: alpha-crystallin B chain [Sus scrofa];>gi|545848505|ref|XP_005667376.1| PREDICTED: alpha-crystallin B	4	5	3	3	0	1	0	2	0	1	0	1	0	0	3	0	3	0	2	0	2	0	0	0	0	1	0	0	0	0	0	0	1	0	1	0	0	0	1	0	0	0	0	1
gi|178056703;gi|170066580;gi|254546340;gi|338858996	gi|178056703;gi|170066580;gi|254546340	31;31;30;6	31;31;30;6	31;31;30;6	>gi|178056703|ref|NP_001116542.1| angiotensin-converting enzyme 2 precursor [Sus scrofa];>gi|170066580|gb|ACB06678.1| angiotensin converting enzyme 2 [Sus scrofa];>gi|254546340|gb|ACT66265.1| angiotensin I converting enzyme 2, partial [Sus scrofa domesticu	4	31	31	31	1	0	0	0	5	12	2	16	0	8	0	7	0	11	19	2	26	0	1	0	0	0	5	12	2	16	0	8	0	7	0	11	19	2	26	0	1	0	0	0
gi|178056212;gi|170178280	gi|178056212;gi|170178280	2;2	2;2	2;2	>gi|178056212|ref|NP_001116678.1| tubulin polymerization-promoting protein [Sus scrofa];>gi|170178280|gb|ACB10579.1| tubulin polymerization promoting protein p25 alpha [Sus scrofa]	2	2	2	2	0	0	0	1	0	0	0	0	0	0	0	0	0	0	0	0	0	0	0	0	0	1	0	0	0	0	0	0	0	0	0	0	0	0	0	0	0	0	0	1
gi|510469;gi|47522870;gi|1702996;gi|68132074;gi|108375;gi|966707006;gi|966700008	gi|510469;gi|47522870;gi|1702996	26;26;26;6;6;5;5	26;26;26;6;6;5;5	21;21;21;3;4;0;0	>gi|510469|emb|CAA84414.1| protein phosphatase 2A 65 kDa regulatory subunit, alpha isoform [Sus scrofa];>gi|47522870|ref|NP_999189.1| serine/threonine-protein phosphatase 2A 65 kDa regulatory subunit A alpha isoform [Sus scrofa];>gi|1702996|sp|P54612.2|2AA	7	26	26	21	0	11	0	13	0	6	0	9	11	0	16	0	20	0	6	0	8	11	0	11	0	13	0	6	0	9	11	0	16	0	20	0	6	0	8	11	0	7	0	10
gi|335294855;gi|510347;gi|1702997;gi|545848491;gi|927176139;gi|545848486;gi|26345996;gi|966657361;gi|68132076	gi|335294855;gi|510347;gi|1702997;gi|545848491;gi|927176139;gi|545848486;gi|26345996;gi|966657361	12;12;12;12;12;12;8;6;2	7;7;7;7;7;7;3;1;2	7;7;7;7;7;7;3;1;2	>gi|335294855|ref|XP_003357333.1| PREDICTED: serine/threonine-protein phosphatase 2A 65 kDa regulatory subunit A beta isoform isoform X3 [Sus scrofa];>gi|510347|emb|CAA84403.1| protein phosphatase 2A 65 kDa regulatory subunit, beta isoform, partial [Sus sc	9	12	7	7	0	7	0	3	0	4	0	3	3	0	6	0	8	0	2	0	4	4	0	3	0	0	0	0	0	0	0	0	1	0	4	0	0	0	1	0	0	3	0	0
gi|975230;gi|927163589;gi|927163582;gi|545842996;gi|47523844;gi|1703026;gi|545843002	gi|975230;gi|927163589;gi|927163582;gi|545842996;gi|47523844;gi|1703026	11;11;11;11;11;11;1	11;11;11;11;11;11;1	11;11;11;11;11;11;1	>gi|975230|emb|CAA61259.1| alpha-1-antitrypsin [Sus scrofa];>gi|927163589|ref|XP_013833850.1| PREDICTED: alpha-1-antitrypsin isoform X1 [Sus scrofa];>gi|927163582|ref|XP_005666472.2| PREDICTED: alpha-1-antitrypsin isoform X1 [Sus scrofa];>gi|545842996|ref|	7	11	11	11	5	3	3	3	7	0	6	4	3	8	3	4	2	1	1	0	0	5	5	3	3	3	7	0	6	4	3	8	3	4	2	1	1	0	0	5	5	3	3	3
gi|927119583;gi|751361452;gi|751361449;gi|751361446;gi|751361443;gi|550545254;gi|550545251;gi|550544778;gi|550544775;gi|550544772;gi|550544769;gi|514829853;gi|514829850;gi|225192;gi|1902;gi|1900;gi|1703469;gi|48374077;gi|164380;gi|319443575;gi|319443572;gi|288965538;gi|288965535;gi|8247361	gi|927119583;gi|751361452;gi|751361449;gi|751361446;gi|751361443;gi|550545254;gi|550545251;gi|550544778;gi|550544775;gi|550544772;gi|550544769;gi|514829853;gi|514829850;gi|225192;gi|1902;gi|1900;gi|1703469;gi|48374077;gi|164380;gi|319443575;gi|319443572;gi|288965538;gi|288965535	23;23;23;23;23;23;23;23;23;23;23;23;23;23;23;23;23;18;18;17;17;17;17;4	23;23;23;23;23;23;23;23;23;23;23;23;23;23;23;23;23;18;18;17;17;17;17;4	23;23;23;23;23;23;23;23;23;23;23;23;23;23;23;23;23;18;18;17;17;17;17;4	>gi|927119583|ref|XP_013852243.1| PREDICTED: sodium/potassium-transporting ATPase subunit beta-1 [Sus scrofa];>gi|751361452|pdb|4RET|D Chain D, Crystal Structure Of The Na,k-atpase E2p-digoxin Complex With Bound Magnesium;>gi|751361449|pdb|4RET|B Chain B,	24	23	23	23	2	15	2	15	12	15	8	13	8	7	12	5	15	9	14	6	16	11	2	15	2	15	12	15	8	13	8	7	12	5	15	9	14	6	16	11	2	15	2	15
gi|927104678;gi|915533;gi|1705760;gi|773265;gi|195182329;gi|34329339	gi|927104678;gi|915533;gi|1705760;gi|773265;gi|195182329	19;19;19;15;10;5	19;19;19;15;10;5	19;19;19;15;10;5	>gi|927104678|ref|XP_013850255.1| PREDICTED: complement factor D [Sus scrofa];>gi|915533|gb|AAA73627.1| putative preproadipsin [Sus scrofa domesticus];>gi|1705760|sp|P51779.1|CFAD_PIG RecName: Full=Complement factor D; AltName: Full=Adipsin; AltName: Full=	6	19	19	19	1	2	0	4	2	5	0	4	18	0	2	0	3	0	2	0	4	15	1	2	0	4	2	5	0	4	18	0	2	0	3	0	2	0	4	15	1	2	0	4
gi|75491026;gi|55742707;gi|455525;gi|1706761;gi|62083590;gi|169139278;gi|55274168;gi|314907123	gi|75491026;gi|55742707;gi|455525;gi|1706761;gi|62083590;gi|169139278;gi|55274168	15;15;15;15;14;13;9;1	15;15;15;15;14;13;9;1	15;15;15;15;14;13;9;1	>gi|75491026|gb|ABA19231.1| liver fatty acid binding protein [Sus scrofa];>gi|55742707|ref|NP_001004046.1| fatty acid-binding protein, liver [Sus scrofa];>gi|455525|emb|CAA54730.1| liver fatty acid binding protein [Sus scrofa];>gi|1706761|sp|P49924.1|FABPL	8	15	15	15	0	4	0	6	0	0	0	2	2	0	8	4	8	0	4	0	4	0	0	4	0	6	0	0	0	2	2	0	8	4	8	0	4	0	4	0	0	4	0	6
gi|1706811	gi|1706811	3	3	3	>gi|1706811|sp|P53578.1|FIXB_CLOSA RecName: Full=Protein FixB [Clostridium saccharobutylicum]	1	3	3	3	0	0	1	0	0	0	0	0	0	0	0	0	0	0	0	0	0	0	0	0	1	0	0	0	0	0	0	0	0	0	0	0	0	0	0	0	0	0	1	0
gi|541628;gi|47522736;gi|1708183	gi|541628;gi|47522736;gi|1708183	8;8;8	8;8;8	8;8;8	>gi|541628|gb|AAC48457.1| hyaluronidase [Sus scrofa];>gi|47522736|ref|NP_999118.1| hemopexin precursor [Sus scrofa];>gi|1708183|sp|P50828.1|HEMO_PIG RecName: Full=Hemopexin; AltName: Full=Hyaluronidase; Flags: Precursor	3	8	8	8	0	3	0	4	4	4	1	3	3	8	2	4	4	0	1	2	3	4	0	3	0	4	4	4	1	3	3	8	2	4	4	0	1	2	3	4	0	3	0	4
gi|55741711;gi|455523;gi|1710093;gi|966702997;gi|966652582	gi|55741711;gi|455523;gi|1710093;gi|966702997;gi|966652582	4;4;4;2;2	4;4;4;2;2	4;4;4;2;2	>gi|55741711|ref|NP_999616.1| retinol-binding protein 2 [Sus scrofa];>gi|455523|emb|CAA54729.1| cellular retinol binding protein II [Sus scrofa];>gi|1710093|sp|P50121.2|RET2_PIG RecName: Full=Retinol-binding protein 2; AltName: Full=Cellular retinol-bindin	5	4	4	4	0	0	0	0	0	0	0	0	0	0	0	0	0	0	0	0	0	0	0	0	0	0	0	0	0	0	0	0	0	0	0	0	0	0	0	0	0	0	0	0
gi|2851513;gi|2652928;gi|927158615;gi|172072653;gi|171221587	gi|2851513;gi|2652928;gi|927158615;gi|172072653;gi|171221587	7;7;7;7;7	7;7;7;7;7	7;7;7;7;7	>gi|2851513|sp|P79385.2|MFGM_PIG RecName: Full=Lactadherin; AltName: Full=MFGM; AltName: Full=Milk fat globule-EGF factor 8; Short=MFG-E8; AltName: Full=SED1; AltName: Full=Sperm surface protein SP47; Short=PP47;>gi|2652928|emb|CAA72379.1| pP47 protein, pa	5	7	7	7	0	0	0	5	0	2	0	4	0	0	1	0	0	0	1	0	1	5	0	0	0	5	0	2	0	4	0	0	1	0	0	0	1	0	1	5	0	0	0	5
gi|171283054	gi|171283054	1	1	1	>gi|171283054|gb|EDT48478.1| PTS system sorbose-specific iic component [Streptococcus infantarius subsp. infantarius ATCC BAA-102]^Agi|171283054^Agi|171283054	1	1	1	1	0	0	0	0	0	0	0	0	0	1	0	1	0	0	0	0	0	0	0	0	0	0	0	0	0	0	0	1	0	1	0	0	0	0	0	0	0	0	0	0
gi|927101535;gi|927101533;gi|545806849;gi|335281655;gi|171465894;gi|927225380	gi|927101535;gi|927101533;gi|545806849;gi|335281655;gi|171465894;gi|927225380	26;26;26;26;26;13	26;26;26;26;26;13	26;26;26;26;26;13	>gi|927101535|ref|XP_013849653.1| PREDICTED: 4F2 cell-surface antigen heavy chain isoform X2 [Sus scrofa];>gi|927101533|ref|XP_013849652.1| PREDICTED: 4F2 cell-surface antigen heavy chain isoform X2 [Sus scrofa];>gi|545806849|ref|XP_005660837.1| PREDICTED:	6	26	26	26	0	11	0	13	11	9	7	11	1	1	8	0	9	7	12	0	10	2	0	11	0	13	11	9	7	11	1	1	8	0	9	7	12	0	10	2	0	11	0	13
gi|927111895;gi|927111891;gi|927111887;gi|927111883;gi|176866324;gi|171465896;gi|927224508	gi|927111895;gi|927111891;gi|927111887;gi|927111883;gi|176866324;gi|171465896;gi|927224508	23;23;23;23;23;23;12	23;23;23;23;23;23;12	23;23;23;23;23;23;12	>gi|927111895|ref|XP_013843356.1| PREDICTED: neutral and basic amino acid transport protein rBAT isoform X1 [Sus scrofa];>gi|927111891|ref|XP_013843355.1| PREDICTED: neutral and basic amino acid transport protein rBAT isoform X1 [Sus scrofa];>gi|927111887|	7	23	23	23	1	0	0	0	6	7	3	10	0	15	0	4	1	11	10	2	13	0	1	0	0	0	6	7	3	10	0	15	0	4	1	11	10	2	13	0	1	0	0	0
gi|927219600;gi|84619524;gi|75706899;gi|753704414;gi|545886306;gi|545886303;gi|171903993;gi|545886301;gi|545886298;gi|149691006	gi|927219600;gi|84619524;gi|75706899;gi|753704414;gi|545886306;gi|545886303;gi|171903993;gi|545886301;gi|545886298	8;8;8;8;8;8;8;8;8;1	8;8;8;8;8;8;8;8;8;1	6;6;6;6;6;6;6;6;6;1	>gi|927219600|ref|XP_013841784.1| PREDICTED: long-chain-fatty-acid--CoA ligase 4 isoform X2 [Sus scrofa];>gi|84619524|ref|NP_001033783.1| long-chain-fatty-acid--CoA ligase 4 [Sus scrofa];>gi|75706899|gb|ABA25914.1| acyl-CoA synthetase long-chain family mem	10	8	8	6	0	3	0	1	0	0	0	0	0	0	3	0	5	0	0	0	0	0	0	3	0	1	0	0	0	0	0	0	3	0	5	0	0	0	0	0	0	3	0	1
gi|356995561;gi|190360605;gi|171920012;gi|183228163	gi|356995561;gi|190360605;gi|171920012;gi|183228163	14;14;14;11	14;14;14;11	14;14;14;11	>gi|356995561|dbj|BAL14717.1| nuclear matrix protein 200 [Sus scrofa];>gi|190360605|ref|NP_001121929.1| pre-mRNA-processing factor 19 [Sus scrofa];>gi|171920012|gb|ACB59178.1| pre-mRNA processing factor 19 [Sus scrofa];>gi|183228163|gb|ACC59785.1| PRP19/PS	4	14	14	14	0	4	0	8	0	1	0	2	2	0	4	0	7	0	1	0	1	4	0	4	0	8	0	1	0	2	2	0	4	0	7	0	1	0	1	4	0	4	0	8
gi|937575127;gi|171986635	gi|937575127;gi|171986635	12;12	2;2	0;0	>gi|937575127|ref|NP_001302725.1| intelectin-2-like precursor [Sus scrofa];>gi|171986635|gb|ACB59309.1| intelectin 2 [Sus scrofa]	2	12	2	0	0	3	1	5	3	7	0	9	0	4	7	3	7	6	5	4	9	3	0	0	0	1	0	2	0	2	0	1	2	0	2	2	2	2	2	0	0	0	0	0
gi|456753469;gi|190360615;gi|172052287;gi|166244453;gi|117606675;gi|927124006;gi|927124002;gi|545823656;gi|194036449	gi|456753469;gi|190360615;gi|172052287;gi|166244453;gi|117606675	17;17;17;16;9;1;1;1;1	17;17;17;16;9;1;1;1;1	17;17;17;16;9;1;1;1;1	>gi|456753469|gb|JAA74175.1| solute carrier family 16, member 1 (monocarboxylic acid transporter 1) tv1 [Sus scrofa];>gi|190360615|ref|NP_001121917.1| monocarboxylate transporter 1 [Sus scrofa];>gi|172052287|gb|ACB70411.1| monocarboxylic acid transporter 1	9	17	17	17	0	12	0	16	0	2	0	4	0	1	12	0	9	0	1	0	1	3	0	12	0	16	0	2	0	4	0	1	12	0	9	0	1	0	1	3	0	12	0	16
gi|927183289;gi|545851630;gi|545851627;gi|545851624;gi|545851621;gi|47523622;gi|317016902;gi|17225490	gi|927183289;gi|545851630;gi|545851627;gi|545851624;gi|545851621;gi|47523622;gi|317016902;gi|17225490	3;3;3;3;3;3;3;3	3;3;3;3;3;3;3;3	3;3;3;3;3;3;3;3	>gi|927183289|ref|XP_013835453.1| PREDICTED: interferon regulatory factor 6 isoform X1 [Sus scrofa];>gi|545851630|ref|XP_005667950.1| PREDICTED: interferon regulatory factor 6 isoform X1 [Sus scrofa];>gi|545851627|ref|XP_005667949.1| PREDICTED: interferon	8	3	3	3	0	3	0	2	0	1	0	1	0	0	1	0	1	0	0	0	2	1	0	3	0	2	0	1	0	1	0	0	1	0	1	0	0	0	2	1	0	3	0	2
gi|186972939;gi|186972938;gi|186972937;gi|186972936;gi|17298119;gi|524552261;gi|308153436	gi|186972939;gi|186972938;gi|186972937;gi|186972936;gi|17298119;gi|524552261;gi|308153436	9;9;9;9;9;9;9	9;9;9;9;9;9;9	9;9;9;9;9;9;9	>gi|186972939|pdb|2ZAT|D Chain D, Crystal Structure Of A Mammalian Reductase;>gi|186972938|pdb|2ZAT|C Chain C, Crystal Structure Of A Mammalian Reductase;>gi|186972937|pdb|2ZAT|B Chain B, Crystal Structure Of A Mammalian Reductase;>gi|186972936|pdb|2ZAT|A	7	9	9	9	0	2	0	0	0	1	0	0	2	0	5	0	5	0	2	0	2	3	0	2	0	0	0	1	0	0	2	0	5	0	5	0	2	0	2	3	0	2	0	0
gi|431436;gi|194018690;gi|1730504;gi|887647;gi|887645;gi|887643;gi|743651;gi|603040;gi|603038;gi|603036;gi|178056514;gi|178056510;gi|1730507;gi|1730506;gi|1730505;gi|1730503;gi|545862104	gi|431436;gi|194018690;gi|1730504;gi|887647;gi|887645;gi|887643;gi|743651;gi|603040;gi|603038;gi|603036;gi|178056514;gi|178056510;gi|1730507;gi|1730506;gi|1730505;gi|1730503;gi|545862104	8;8;8;8;8;8;8;8;8;8;8;8;8;8;8;8;7	8;8;8;8;8;8;8;8;8;8;8;8;8;8;8;8;7	2;2;2;2;2;2;2;2;2;2;2;2;2;2;2;2;2	>gi|431436|gb|AAA31061.1| leukocyte antimicrobial peptide precursor [Sus scrofa];>gi|194018690|ref|NP_001123438.1| protegrin-2 precursor [Sus scrofa];>gi|1730504|sp|P32195.2|PG2_PIG RecName: Full=Protegrin-2; Short=PG-2; Flags: Precursor;>gi|887647|emb|CAA	17	8	8	2	0	3	0	2	0	5	0	5	5	0	7	0	7	0	3	0	3	3	0	3	0	2	0	5	0	5	5	0	7	0	7	0	3	0	3	3	0	1	0	0
gi|299611;gi|17380295	gi|299611;gi|17380295	2;2	1;1	1;1	>gi|299611|gb|AAB26236.1| cerebroside sulfate activator, CS-Act [swine, kidneys, Peptide, 79 aa];>gi|17380295|sp|P81405.2|SAP_PIG RecName: Full=Saposin-B-Val; Contains: RecName: Full=Saposin-B; AltName: Full=Cerebroside sulfate activator; Short=CS-ACT; Alt	2	2	1	1	0	0	0	0	0	0	0	0	0	0	0	0	0	1	0	0	0	0	0	0	0	0	0	0	0	0	0	0	0	0	0	0	0	0	0	0	0	0	0	0
gi|47522858;gi|17380602	gi|47522858;gi|17380602	4;4	4;4	4;4	>gi|47522858|ref|NP_999183.1| intermediate conductance calcium-activated potassium channel protein 4 [Sus scrofa];>gi|17380602|gb|AAL36148.1| intermediate-conductance calcium-activated potassium channel [Sus scrofa]	2	4	4	4	0	3	0	3	0	1	0	1	0	0	2	0	2	0	0	0	0	0	0	3	0	3	0	1	0	1	0	0	2	0	2	0	0	0	0	0	0	3	0	3
gi|6714562;gi|47523412;gi|17432930	gi|6714562;gi|47523412;gi|17432930	15;15;15	15;15;15	15;15;15	>gi|6714562|dbj|BAA89531.1| interleukin-1 beta converting enzyme [Sus scrofa];>gi|47523412|ref|NP_999327.1| caspase-1 [Sus scrofa];>gi|17432930|sp|Q9N2I1.1|CASP1_PIG RecName: Full=Caspase-1; Short=CASP-1; AltName: Full=Interleukin-1 beta convertase; Short=	3	15	15	15	0	0	0	4	0	3	0	5	1	0	0	0	4	0	4	0	10	2	0	0	0	4	0	3	0	5	1	0	0	0	4	0	4	0	10	2	0	0	0	4
gi|41688298;gi|17467354;gi|116488296;gi|3915882;gi|164525;gi|32130549;gi|41688306	gi|41688298;gi|17467354;gi|116488296;gi|3915882;gi|164525;gi|32130549	36;36;34;34;32;29;12	35;35;33;33;31;28;11	5;5;4;5;5;3;1	>gi|41688298|dbj|BAD08651.1| lactotransferrin [Sus scrofa];>gi|17467354|gb|AAL40161.1|L77887_1 lactoferrin, partial [Sus scrofa];>gi|116488296|gb|ABJ98718.1| lactoferrin [Sus scrofa];>gi|3915882|sp|P14632.3|TRFL_PIG RecName: Full=Lactotransferrin; Short=La	7	36	35	5	9	2	1	1	15	23	7	15	29	21	6	16	15	16	21	3	7	5	9	1	1	0	14	22	6	14	28	20	5	15	14	15	20	3	6	4	1	0	0	0
gi|6136110;gi|47522786;gi|1752677	gi|6136110;gi|47522786;gi|1752677	11;11;11	11;11;11	11;11;11	>gi|6136110|sp|P79303.3|UGPA_PIG RecName: Full=UTP--glucose-1-phosphate uridylyltransferase; AltName: Full=UDP-glucose pyrophosphorylase; Short=UDPGP; Short=UGPase;>gi|47522786|ref|NP_999145.1| UTP--glucose-1-phosphate uridylyltransferase [Sus scrofa];>gi|	3	11	11	11	0	2	0	2	0	0	0	1	9	0	5	0	4	0	0	0	0	6	0	2	0	2	0	0	0	1	9	0	5	0	4	0	0	0	0	6	0	2	0	2
gi|177773083	gi|177773083	8	1	1	>gi|177773083|gb|ACB73278.1| ATP synthase H+-transporting mitochondrial F1 complex O subunit (predicted) [Rhinolophus ferrumequinum]	1	8	1	1	1	5	0	5	1	6	1	6	5	1	6	1	6	1	6	2	6	2	0	1	0	1	0	1	0	1	1	0	1	0	1	0	1	0	1	1	0	1	0	1
gi|91208342;gi|69146955;gi|178056516;gi|927107893;gi|927107895	gi|91208342;gi|69146955;gi|178056516;gi|927107893;gi|927107895	6;6;6;6;3	6;6;6;6;3	6;6;6;6;3	>gi|91208342|sp|Q4FAT7.1|BGLR_PIG RecName: Full=Beta-glucuronidase; Flags: Precursor;>gi|69146955|gb|AAZ03639.1| beta-glucuronidase [Sus scrofa];>gi|178056516|ref|NP_001116593.1| beta-glucuronidase precursor [Sus scrofa];>gi|927107893|ref|XP_013851020.1| P	5	6	6	6	0	1	0	2	2	0	1	1	2	1	2	1	3	0	1	0	1	1	0	1	0	2	2	0	1	1	2	1	2	1	3	0	1	0	1	1	0	1	0	2
gi|753703724;gi|462328;gi|1978;gi|178056524;gi|462331;gi|164495	gi|753703724;gi|462328;gi|1978;gi|178056524;gi|462331;gi|164495	12;12;12;12;6;6	2;2;2;2;1;1	2;2;2;2;1;1	>gi|753703724|gb|JAG69473.1| heat shock 70kDa protein 6 (HSP70B) [Sus scrofa domesticus];>gi|462328|sp|Q04967.1|HSP76_PIG RecName: Full=Heat shock 70 kDa protein 6; AltName: Full=Heat shock 70 kDa protein B;>gi|1978|emb|CAA48295.1| heat shock protein 70	6	12	2	2	0	5	0	9	2	6	0	6	7	2	6	1	8	0	6	1	8	9	0	2	0	1	0	1	0	1	1	1	1	1	1	0	1	1	1	1	0	2	0	1
gi|927225193;gi|56404330;gi|41529180;gi|178056852;gi|545838239;gi|417515515;gi|545838236	gi|927225193;gi|56404330;gi|41529180;gi|178056852;gi|545838239;gi|417515515;gi|545838236	7;7;7;7;7;7;7	7;7;7;7;7;7;7	7;7;7;7;7;7;7	>gi|927225193|ref|XP_013847531.1| PREDICTED: LOW QUALITY PROTEIN: ATP-binding cassette sub-family F member 1-like [Sus scrofa];>gi|56404330|sp|Q767L0.1|ABCF1_PIG RecName: Full=ATP-binding cassette sub-family F member 1;>gi|41529180|dbj|BAD08439.1| ATP-bind	7	7	7	7	0	2	0	2	0	1	0	0	0	0	1	0	4	0	0	0	2	1	0	2	0	2	0	1	0	0	0	0	1	0	4	0	0	0	2	1	0	2	0	2
gi|90111846;gi|38322748;gi|355526065;gi|178056860	gi|90111846;gi|38322748;gi|355526065;gi|178056860	1;1;1;1	1;1;1;1	1;1;1;1	>gi|90111846|sp|Q2QLE2.1|CAV2_PIG RecName: Full=Caveolin-2;>gi|38322748|gb|AAR16299.1| caveolin 2 [Sus scrofa];>gi|355526065|gb|AET05829.1| caveolin-2 [Sus scrofa];>gi|178056860|ref|NP_001116563.1| caveolin-2 [Sus scrofa]	4	1	1	1	0	0	0	1	0	0	0	0	0	0	0	0	0	0	0	0	0	0	0	0	0	1	0	0	0	0	0	0	0	0	0	0	0	0	0	0	0	0	0	1
gi|90109876;gi|77546826;gi|178056876	gi|90109876;gi|77546826;gi|178056876	16;16;16	16;16;16	16;16;16	>gi|90109876|sp|Q2QLE3.1|TES_PIG RecName: Full=Testin;>gi|77546826|gb|ABA90382.1| testis derived transcript [Sus scrofa];>gi|178056876|ref|NP_001116672.1| testin [Sus scrofa]	3	16	16	16	0	4	0	6	0	0	0	4	3	0	8	0	9	0	1	0	5	5	0	4	0	6	0	0	0	4	3	0	8	0	9	0	1	0	5	5	0	4	0	6
gi|927154696;gi|41529185;gi|75045191;gi|41529173;gi|178056889	gi|927154696;gi|41529185;gi|75045191;gi|41529173;gi|178056889	2;2;2;2;2	2;2;2;2;2	2;2;2;2;2	>gi|927154696|ref|XP_013833047.1| PREDICTED: nurim isoform X1 [Sus scrofa];>gi|41529185|dbj|BAD08444.1| nurim (nuclear envelope membrane protein) [Sus scrofa];>gi|75045191|sp|Q767L9.1|NRM_PIG RecName: Full=Nurim; AltName: Full=Nuclear envelope membrane pro	5	2	2	2	0	1	0	1	0	1	0	1	0	0	1	0	1	0	1	0	0	0	0	1	0	1	0	1	0	1	0	0	1	0	1	0	1	0	0	0	0	1	0	1
gi|927154706;gi|75045193;gi|545838273;gi|41529164;gi|41529161;gi|178056945	gi|927154706;gi|75045193;gi|545838273;gi|41529164;gi|41529161;gi|178056945	1;1;1;1;1;1	1;1;1;1;1;1	1;1;1;1;1;1	>gi|927154706|ref|XP_013833048.1| PREDICTED: valine--tRNA ligase, mitochondrial isoform X2 [Sus scrofa];>gi|75045193|sp|Q767M3.1|SYVM_PIG RecName: Full=Valine--tRNA ligase, mitochondrial; AltName: Full=Valyl-tRNA synthetase; Short=ValRS; Flags: Precursor;>	6	1	1	1	0	0	0	0	0	0	0	0	0	0	0	0	1	0	0	0	0	0	0	0	0	0	0	0	0	0	0	0	0	0	1	0	0	0	0	0	0	0	0	0
gi|545838276;gi|47496805;gi|41529162;gi|178056954;gi|545838279	gi|545838276;gi|47496805;gi|41529162;gi|178056954;gi|545838279	3;3;3;3;2	3;3;3;3;2	3;3;3;3;2	>gi|545838276|ref|XP_005665788.1| PREDICTED: general transcription factor IIH subunit 4 isoform X1 [Sus scrofa];>gi|47496805|dbj|BAD08426.2| general transcription factor IIH, polypeptide 4 [Sus scrofa];>gi|41529162|dbj|BAD08424.1| general transcription fac	5	3	3	3	0	2	0	1	0	0	0	0	0	0	0	0	1	0	0	0	0	0	0	2	0	1	0	0	0	0	0	0	0	0	1	0	0	0	0	0	0	2	0	1
gi|6625537;gi|38605101;gi|211926971;gi|211926951;gi|211926944;gi|178056976;gi|927154242	gi|6625537;gi|38605101;gi|211926971;gi|211926951;gi|211926944;gi|178056976;gi|927154242	4;4;4;4;4;4;2	4;4;4;4;4;4;2	4;4;4;4;4;4;2	>gi|6625537|emb|CAB63933.1| putative zinc finger protein [Sus scrofa];>gi|38605101|sp|Q9TSW0.1|TRI15_PIG RecName: Full=Tripartite motif-containing protein 15; AltName: Full=Zinc finger protein B7;>gi|211926971|dbj|BAG82707.1| tripartite motif-containing pr	7	4	4	4	0	1	0	0	0	1	0	0	0	0	2	0	2	0	0	0	0	0	0	1	0	0	0	1	0	0	0	0	2	0	2	0	0	0	0	0	0	1	0	0
gi|810516711;gi|75063858;gi|430803893;gi|41529182;gi|41529169;gi|178057031	gi|810516711;gi|75063858;gi|430803893;gi|41529182;gi|41529169;gi|178057031	2;2;2;2;2;2	2;2;2;2;2;2	2;2;2;2;2;2	>gi|810516711|pdb|5AJ3|PP Chain p, Structure Of The Small Subunit Of The Mammalian Mitoribosome;>gi|75063858|sp|Q767K8.1|RT18B_PIG RecName: Full=28S ribosomal protein S18b, mitochondrial; Short=MRP-S18-b; Short=Mrps18-b; Short=S18mt-b; AltName: Full=28S ri	6	2	2	2	0	1	0	1	0	0	0	0	0	0	1	0	0	0	0	0	0	0	0	1	0	1	0	0	0	0	0	0	1	0	0	0	0	0	0	0	0	1	0	1
gi|51870491;gi|178057067	gi|51870491;gi|178057067	8;8	8;8	8;8	>gi|51870491|emb|CAG15149.1| CDC37 cell division cycle 37 protein [Sus scrofa];>gi|178057067|ref|NP_001116568.1| hsp90 co-chaperone Cdc37 [Sus scrofa]	2	8	8	8	0	1	0	2	0	1	0	2	1	0	1	0	4	0	1	0	1	0	0	1	0	2	0	1	0	2	1	0	1	0	4	0	1	0	1	0	0	1	0	2
gi|431944;gi|17865698;gi|984249;gi|47523016;gi|2239253;gi|954371403;gi|954371405;gi|954371402;gi|954371401;gi|954371404;gi|511294335;gi|759375509	gi|431944;gi|17865698;gi|984249;gi|47523016;gi|2239253	53;53;52;51;51;2;2;2;2;2;1;1	53;53;52;51;51;2;2;2;2;2;1;1	52;52;51;50;50;1;1;1;1;1;1;1	>gi|431944|emb|CAA53948.1| Ppk 98; a protein kinase [Sus scrofa];>gi|17865698|sp|Q29092.3|ENPL_PIG RecName: Full=Endoplasmin; AltName: Full=94 kDa glucose-regulated protein; Short=GRP-94; AltName: Full=98 kDa protein kinase; Short=PPK 98; Short=ppk98; AltN	12	53	53	52	1	28	0	29	3	16	0	27	20	1	32	0	34	0	12	1	22	18	1	28	0	29	3	16	0	27	20	1	32	0	34	0	12	1	22	18	1	27	0	28
gi|350579517;gi|75048039;gi|47523010;gi|24251307;gi|17940111	gi|350579517;gi|75048039;gi|47523010;gi|24251307;gi|17940111	1;1;1;1;1	1;1;1;1;1	1;1;1;1;1	>gi|350579517|ref|XP_003353666.2| PREDICTED: high affinity copper uptake protein 1 [Sus scrofa];>gi|75048039|sp|Q8WNR0.1|COPT1_PIG RecName: Full=High affinity copper uptake protein 1; AltName: Full=Copper transporter 1; Short=CTR1; AltName: Full=Solute car	5	1	1	1	0	0	0	0	0	0	0	0	0	0	1	0	0	0	1	0	1	0	0	0	0	0	0	0	0	0	0	0	1	0	0	0	1	0	1	0	0	0	0	0
gi|545870539;gi|47522618;gi|17979613;gi|545870537;gi|50403675;gi|2283	gi|545870539;gi|47522618;gi|17979613;gi|545870537;gi|50403675	44;44;44;44;44;5	44;44;44;44;44;5	44;44;44;44;44;5	>gi|545870539|ref|XP_005671131.1| PREDICTED: vinculin isoform X2 [Sus scrofa];>gi|47522618|ref|NP_999099.1| vinculin [Sus scrofa];>gi|17979613|gb|AAL50327.1| vinculin [Sus scrofa];>gi|545870537|ref|XP_005671130.1| PREDICTED: vinculin isoform X1 [Sus scrofa	6	44	44	44	0	10	0	21	0	5	0	10	7	0	18	0	21	0	4	0	10	15	0	10	0	21	0	5	0	10	7	0	18	0	21	0	4	0	10	15	0	10	0	21
gi|55742849;gi|2257592;gi|18201975	gi|55742849;gi|2257592;gi|18201975	3;3;3	3;3;3	3;3;3	>gi|55742849|ref|NP_999052.1| serum amyloid P-component precursor [Sus scrofa];>gi|2257592|dbj|BAA21474.1| porcine serum amyloid P component [Sus scrofa];>gi|18201975|sp|O19063.1|SAMP_PIG RecName: Full=Serum amyloid P-component; Short=SAP; Flags: Precursor	3	3	3	3	0	0	0	1	0	0	0	0	0	1	0	0	0	2	0	0	0	0	0	0	0	1	0	0	0	0	0	1	0	0	0	2	0	0	0	0	0	0	0	1
gi|1827458;gi|18202363	gi|1827458;gi|18202363	7;7	2;2	2;2	>gi|1827458|dbj|BAA19178.1| metallothionein isoform, partial [Sus scrofa];>gi|18202363|sp|P79376.1|MT1C_PIG RecName: Full=Metallothionein-1C; Short=MT-1C; AltName: Full=Metallothionein-IC; Short=MT-IC	2	7	2	2	2	1	1	2	2	2	2	1	2	2	0	1	1	1	2	0	2	0	0	0	0	0	0	0	0	0	0	0	0	0	0	0	0	0	0	0	0	0	0	0
gi|1827466;gi|18202365;gi|18202364;gi|927137902;gi|1827460	gi|1827466;gi|18202365;gi|18202364;gi|927137902	5;5;5;5;2	2;2;2;2;2	2;2;2;2;2	>gi|1827466|dbj|BAA19182.1| metallothionein isoform, partial [Sus scrofa];>gi|18202365|sp|P79378.1|MT1F_PIG RecName: Full=Metallothionein-1F; Short=MT-1F; AltName: Full=Metallothionein-IF; Short=MT-IF;>gi|18202364|sp|P79377.2|MT1D_PIG RecName: Full=Metallo	5	5	2	2	1	0	1	1	2	2	2	2	2	2	0	1	0	1	2	0	2	0	1	0	1	0	1	1	1	2	1	1	0	1	0	1	1	0	1	0	1	0	1	0
gi|335289342;gi|1827469;gi|18202366	gi|335289342;gi|1827469;gi|18202366	7;7;7	7;7;7	0;0;0	>gi|335289342|ref|XP_003355856.1| PREDICTED: metallothionein-2A [Sus scrofa];>gi|1827469|dbj|BAA19183.1| metallothionein isoform, partial [Sus scrofa];>gi|18202366|sp|P79379.1|MT2A_PIG RecName: Full=Metallothionein-2A; Short=MT-2A; AltName: Full=Metallothi	3	7	7	0	2	0	2	1	3	3	3	2	3	3	0	2	0	1	2	2	3	1	2	0	2	1	3	3	3	2	3	3	0	2	0	1	2	2	3	1	0	0	0	0
gi|18202367;gi|1827471	gi|18202367;gi|1827471	7;4	2;2	0;0	>gi|18202367|sp|P79380.2|MT2B_PIG RecName: Full=Metallothionein-2B; Short=MT-2B; AltName: Full=Metallothionein-IIB; Short=MT-IIB;>gi|1827471|dbj|BAA19184.1| metallothionein isoform, partial [Sus scrofa]	2	7	2	0	2	1	1	2	2	2	2	1	2	2	0	1	1	1	2	0	2	0	2	1	1	1	1	1	1	1	1	1	0	1	1	1	1	0	1	0	0	0	0	0
gi|1827462;gi|18202369;gi|1827464;CON__P67983	gi|1827462;gi|18202369;gi|1827464;CON__P67983	7;7;4;4	2;2;2;2	0;0;0;0	>gi|1827462|dbj|BAA19180.1| metallothionein isoform, partial [Sus scrofa];>gi|18202369|sp|P79431.1|MT1E_PIG RecName: Full=Metallothionein-1E; Short=MT-1E; AltName: Full=Metallothionein-IE; Short=MT-IE;>gi|1827464|dbj|BAA19181.1| metallothionein isoform, pa	4	7	2	0	2	0	2	1	3	3	3	2	3	3	0	2	0	1	2	2	3	1	0	0	0	0	0	0	0	0	0	0	0	0	0	0	0	0	0	0	0	0	0	0
gi|7939586;gi|47523848;gi|417515435;gi|18203301;gi|954367095;gi|954367094;gi|954367096;gi|954367097;gi|954367093;gi|10998408	gi|7939586;gi|47523848;gi|417515435;gi|18203301	15;15;15;15;2;2;2;2;2;1	15;15;15;15;2;2;2;2;2;1	13;13;13;13;0;0;0;0;0;1	>gi|7939586|dbj|BAA95700.1| dihydrolipoamide succinyltransferase [Sus scrofa];>gi|47523848|ref|NP_999562.1| dihydrolipoyllysine-residue succinyltransferase component of 2-oxoglutarate dehydrogenase complex, mitochondrial precursor [Sus scrofa];>gi|41751543	10	15	15	13	0	8	0	7	0	4	0	8	1	0	6	0	8	0	4	0	7	3	0	8	0	7	0	4	0	8	1	0	6	0	8	0	4	0	7	3	0	7	0	6
gi|7415931;gi|47523468;gi|18203302;gi|927138711	gi|7415931;gi|47523468;gi|18203302	10;10;10;1	10;10;10;1	10;10;10;1	>gi|7415931|dbj|BAA93614.1| miniature swine mast cell tryptase [Sus scrofa];>gi|47523468|ref|NP_999356.1| tryptase precursor [Sus scrofa];>gi|18203302|sp|Q9N2D1.1|TRYT_PIG RecName: Full=Tryptase; Flags: Precursor	4	10	10	10	1	6	0	5	0	6	1	5	1	3	9	0	8	0	5	0	3	1	1	6	0	5	0	6	1	5	1	3	9	0	8	0	5	0	3	1	1	6	0	5
gi|47523554;gi|4538856;gi|23956412;gi|18206257;gi|545821785;gi|4538854;gi|565322575;gi|927119178;gi|927119182	gi|47523554;gi|4538856;gi|23956412;gi|18206257;gi|545821785;gi|4538854;gi|565322575;gi|927119178;gi|927119182	8;8;8;8;7;7;7;7;6	8;8;8;8;7;7;7;7;6	8;8;8;8;7;7;7;7;6	>gi|47523554|ref|NP_999405.1| V-type proton ATPase subunit H [Sus scrofa];>gi|4538856|emb|CAB39533.1| 54 kDa vacuolar H(+)-ATPase subunit [Sus scrofa];>gi|23956412|emb|CAB39537.1| 54 kDa vacuolar H(+)-ATPase subunit [Sus scrofa];>gi|18206257|sp|Q9TVC1.1|VA	9	8	8	8	0	3	0	5	0	1	0	0	1	0	1	0	2	0	0	0	0	0	0	3	0	5	0	1	0	0	1	0	1	0	2	0	0	0	0	0	0	3	0	5
gi|927152400;gi|545836954;gi|190360629;gi|183223973	gi|927152400;gi|545836954;gi|190360629;gi|183223973	2;2;2;2	2;2;2;2	2;2;2;2	>gi|927152400|ref|XP_013832836.1| PREDICTED: stromal membrane-associated protein 2 isoform X3 [Sus scrofa];>gi|545836954|ref|XP_005665577.1| PREDICTED: stromal membrane-associated protein 2 isoform X1 [Sus scrofa];>gi|190360629|ref|NP_001121936.1| stromal	4	2	2	2	0	1	0	1	0	0	0	1	0	0	0	0	1	0	0	0	0	0	0	1	0	1	0	0	0	1	0	0	0	0	1	0	0	0	0	0	0	1	0	1
gi|927121077;gi|545822656;gi|545822652;gi|205830905;gi|190360625;gi|183223977;gi|927121065;gi|927121061;gi|545822650;gi|545822648;gi|545822646;gi|545822644;gi|545822642;gi|927121046;gi|545822638	gi|927121077;gi|545822656;gi|545822652;gi|205830905;gi|190360625;gi|183223977;gi|927121065;gi|927121061;gi|545822650;gi|545822648;gi|545822646;gi|545822644;gi|545822642;gi|927121046;gi|545822638	12;12;12;12;12;12;12;12;12;12;12;12;12;12;12	12;12;12;12;12;12;12;12;12;12;12;12;12;12;12	12;12;12;12;12;12;12;12;12;12;12;12;12;12;12	>gi|927121077|ref|XP_013852420.1| PREDICTED: rho guanine nucleotide exchange factor 2 isoform X8 [Sus scrofa];>gi|545822656|ref|XP_005663343.1| PREDICTED: rho guanine nucleotide exchange factor 2 isoform X8 [Sus scrofa];>gi|545822652|ref|XP_005663341.1| PR	15	12	12	12	0	6	0	1	0	3	0	4	0	0	0	0	3	0	0	0	0	2	0	6	0	1	0	3	0	4	0	0	0	0	3	0	0	0	0	2	0	6	0	1
gi|190360623;gi|183223981	gi|190360623;gi|183223981	2;2	2;2	2;2	>gi|190360623|ref|NP_001121934.1| ankycorbin [Sus scrofa];>gi|183223981|dbj|BAG24507.1| retinoic acid induced 14 [Sus scrofa]	2	2	2	2	0	0	0	0	0	0	0	0	0	0	0	0	0	0	0	0	0	0	0	0	0	0	0	0	0	0	0	0	0	0	0	0	0	0	0	0	0	0	0	0
gi|196968090;gi|196968088;gi|194018704;gi|183583672	gi|196968090;gi|196968088;gi|194018704;gi|183583672	2;2;2;2	2;2;2;2	2;2;2;2	>gi|196968090|gb|ACG80620.1| DC-SIGN [Sus scrofa];>gi|196968088|gb|ACG80619.1| DC-SIGN [Sus scrofa];>gi|194018704|ref|NP_001123444.1| CD209 antigen [Sus scrofa];>gi|183583672|gb|ACC63374.1| CD209 [Sus scrofa]	4	2	2	2	0	1	0	1	0	0	0	0	0	0	1	0	0	0	0	0	0	0	0	1	0	1	0	0	0	0	0	0	1	0	0	0	0	0	0	0	0	1	0	1
gi|722063;gi|1835862;gi|78099944;gi|47523530;gi|32492880;gi|192383836	gi|722063;gi|1835862;gi|78099944;gi|47523530;gi|32492880;gi|192383836	1;1;1;1;1;1	1;1;1;1;1;1	1;1;1;1;1;1	>gi|722063|gb|AAA63803.1| T-cell receptor CD3 epsilon subunit, partial [Sus scrofa];>gi|1835862|gb|AAB46744.1| CD3 epsilon chain, partial [Sus scrofa];>gi|78099944|sp|Q7YRN2.1|CD3E_PIG RecName: Full=T-cell surface glycoprotein CD3 epsilon chain; AltName: C	6	1	1	1	0	0	0	0	0	1	0	1	0	0	0	0	1	0	0	0	0	0	0	0	0	0	0	1	0	1	0	0	0	0	1	0	0	0	0	0	0	0	0	0
gi|927184386;gi|75069447;gi|545852245;gi|545852242;gi|545852239;gi|545852236;gi|545852233;gi|545852230;gi|47523768;gi|1840391	gi|927184386;gi|75069447;gi|545852245;gi|545852242;gi|545852239;gi|545852236;gi|545852233;gi|545852230;gi|47523768;gi|1840391	36;36;36;36;36;36;36;36;36;36	36;36;36;36;36;36;36;36;36;36	36;36;36;36;36;36;36;36;36;36	>gi|927184386|ref|XP_013833722.1| PREDICTED: epoxide hydrolase 1 isoform X1 [Sus scrofa];>gi|75069447|sp|P79381.1|HYEP_PIG RecName: Full=Epoxide hydrolase 1; AltName: Full=Epoxide hydratase; AltName: Full=Microsomal epoxide hydrolase;>gi|545852245|ref|XP_0	10	36	36	36	2	10	1	12	21	9	10	16	6	7	6	5	10	13	7	7	8	1	2	10	1	12	21	9	10	16	6	7	6	5	10	13	7	7	8	1	2	10	1	12
gi|47523668;gi|3023900;gi|1840393	gi|47523668;gi|3023900;gi|1840393	9;9;9	9;9;9	9;9;9	>gi|47523668|ref|NP_999465.1| microsomal glutathione S-transferase 1 [Sus scrofa];>gi|3023900|sp|P79382.3|MGST1_PIG RecName: Full=Microsomal glutathione S-transferase 1; Short=Microsomal GST-1; AltName: Full=Microsomal GST-I;>gi|1840393|dbj|BAA19201.1| glu	3	9	9	9	0	4	0	4	1	6	1	5	3	1	4	0	3	0	6	0	7	3	0	4	0	4	1	6	1	5	3	1	4	0	3	0	6	0	7	3	0	4	0	4
gi|6093657;gi|47522682;gi|1840397;gi|45737923	gi|6093657;gi|47522682;gi|1840397	17;17;17;1	17;17;17;1	16;16;16;1	>gi|6093657|sp|P79384.1|PCCB_PIG RecName: Full=Propionyl-CoA carboxylase beta chain, mitochondrial; Short=PCCase subunit beta; AltName: Full=Propanoyl-CoA:carbon dioxide ligase subunit beta; Flags: Precursor;>gi|47522682|ref|NP_999066.1| propionyl-CoA carb	4	17	17	16	0	7	0	3	0	10	0	3	3	0	3	0	8	0	0	0	0	4	0	7	0	3	0	10	0	3	3	0	3	0	8	0	0	0	0	4	0	7	0	3
gi|675970362;gi|675970309;gi|675970218;gi|675970167;gi|545802345;gi|47522650;gi|47117721;gi|335303703;gi|1841302;gi|927225839;gi|927130690;gi|545798956	gi|675970362;gi|675970309;gi|675970218;gi|675970167;gi|545802345;gi|47522650;gi|47117721;gi|335303703;gi|1841302;gi|927225839	10;10;10;10;10;10;10;10;10;6;4;3	10;10;10;10;10;10;10;10;10;6;4;3	10;10;10;10;10;10;10;10;10;6;4;3	>gi|675970362|pdb|4W27|OO Chain o, Structure Of The Translating Mammalian Ribosome-sec61 Complex (this Entry Contains The Large Ribosomal Subunit Proteins);>gi|675970309|pdb|4W25|OO Chain o, Structure Of The Idle Mammalian Ribosome-sec61 Complex (this Entr	12	10	10	10	0	3	0	5	0	4	0	4	3	0	4	0	2	0	5	0	6	2	0	3	0	5	0	4	0	4	3	0	4	0	2	0	5	0	6	2	0	3	0	5
gi|675970392;gi|675970246;gi|54039371;gi|47522714;gi|1841304;gi|954373120;gi|954373121;gi|730374915	gi|675970392;gi|675970246;gi|54039371;gi|47522714;gi|1841304	18;18;18;18;18;3;3;1	18;18;18;18;18;3;3;1	18;18;18;18;18;3;3;1	>gi|675970392|pdb|4W28|S Chain S, Structure Of The Translating Mammalian Ribosome-sec61 Complex (this Entry Contains The Small Ribosomal Subunit);>gi|675970246|pdb|4W23|S Chain S, Structure Of The 80s Mammalian Ribosome Bound To Eef2 (this Entry Contains T	8	18	18	18	0	4	0	7	0	12	0	11	12	0	6	0	5	0	8	0	9	9	0	4	0	7	0	12	0	11	12	0	6	0	5	0	8	0	9	9	0	4	0	7
gi|47523802;gi|47116966;gi|18482460	gi|47523802;gi|47116966;gi|18482460	5;5;5	5;5;5	5;5;5	>gi|47523802|ref|NP_999538.1| translationally-controlled tumor protein [Sus scrofa];>gi|47116966|sp|P61288.1|TCTP_PIG RecName: Full=Translationally-controlled tumor protein; Short=TCTP;>gi|18482460|gb|AAL68965.1| translationally controlled tumor protein [S	3	5	5	5	0	1	0	3	0	0	0	1	2	0	1	0	4	0	0	0	0	2	0	1	0	3	0	0	0	1	2	0	1	0	4	0	0	0	0	2	0	1	0	3
gi|266686;gi|1851;gi|350595555;gi|245447;gi|245445;gi|245444;gi|669333153;gi|669310980;gi|730374270	gi|266686;gi|1851;gi|350595555	15;15;15;1;1;1;1;1;1	15;15;15;1;1;1;1;1;1	2;2;2;0;0;0;0;0;0	>gi|266686|sp|P29804.1|ODPA_PIG RecName: Full=Pyruvate dehydrogenase E1 component subunit alpha, somatic form, mitochondrial; AltName: Full=PDHE1-A type I; Flags: Precursor;>gi|1851|emb|CAA37180.1| pyruvate dehydrogenase (lipoamide), partial [Sus scrofa do	9	15	15	2	0	5	0	4	0	2	0	5	1	0	7	0	9	0	2	0	4	2	0	5	0	4	0	2	0	5	1	0	7	0	9	0	2	0	4	2	0	0	0	0
gi|56404321;gi|47522626;gi|417515874;gi|311266778;gi|18643343;gi|335291702	gi|56404321;gi|47522626;gi|417515874;gi|311266778;gi|18643343;gi|335291702	13;13;13;13;13;12	2;2;2;2;2;2	2;2;2;2;2;2	>gi|56404321|sp|Q71LE2.3|H33_PIG RecName: Full=Histone H3.3;>gi|47522626|ref|NP_999095.1| histone H3.3 [Sus scrofa];>gi|417515874|gb|JAA53742.1| histone H3.3 [Sus scrofa];>gi|311266778|ref|XP_003131242.1| PREDICTED: histone H3.3 [Sus scrofa];>gi|18643343|g	6	13	2	2	3	8	1	7	2	6	3	8	6	4	8	3	5	3	5	2	5	5	1	2	0	2	0	1	1	2	1	1	2	1	1	0	1	0	1	1	1	2	0	2
gi|60729674;gi|47523254;gi|18643353;gi|350583489;gi|31872399	gi|60729674;gi|47523254;gi|18643353;gi|350583489;gi|31872399	5;5;5;3;3	5;5;5;3;3	5;5;5;3;3	>gi|60729674|pir||JC8019 CD58 protein - pig;>gi|47523254|ref|NP_998960.1| lymphocyte function-associated antigen 3 precursor [Sus scrofa];>gi|18643353|gb|AAL76278.1|AF469666_1 CD58 antigen [Sus scrofa];>gi|350583489|ref|XP_003355279.2| PREDICTED: lymphocyt	5	5	5	5	0	2	0	2	0	2	0	2	0	0	2	0	3	1	2	0	2	1	0	2	0	2	0	2	0	2	0	0	2	0	3	1	2	0	2	1	0	2	0	2
gi|23598149;gi|18652154	gi|23598149;gi|18652154	15;15	1;1	0;0	>gi|23598149|gb|AAN35118.1| MHC class I antigen [Sus scrofa];>gi|18652154|gb|AAL76980.1|AF464042_1 MHC class I antigen [Sus scrofa]	2	15	1	0	4	11	3	11	8	11	6	12	9	7	10	4	8	7	9	7	8	9	0	0	0	0	0	0	1	1	0	0	0	0	0	0	0	0	0	0	0	0	0	0
gi|313570009;gi|186886352	gi|313570009;gi|186886352	26;26	26;26	26;26	>gi|313570009|ref|NP_001186292.1| calcium-binding mitochondrial carrier protein SCaMC-1 [Sus scrofa];>gi|186886352|gb|ACC93575.1| small calcium-binding mitochondrial carrier 1 [Sus scrofa]	2	26	26	26	0	5	0	7	0	3	0	2	0	0	7	0	11	0	3	0	10	0	0	5	0	7	0	3	0	2	0	0	7	0	11	0	3	0	10	0	0	5	0	7
gi|18693211;gi|294829132;gi|294829116;gi|294829123;gi|563408074;gi|563408070;gi|563408090;gi|563408082;gi|563408110;gi|563408102;gi|563408072;gi|563408114;gi|563408108;gi|563408064;gi|294829130;gi|563408098;gi|294829126	gi|18693211;gi|294829132;gi|294829116;gi|294829123;gi|563408074;gi|563408070;gi|563408090;gi|563408082;gi|563408110;gi|563408102;gi|563408072;gi|563408114;gi|563408108;gi|563408064;gi|294829130	3;3;3;3;2;2;2;2;2;2;2;2;2;2;2;1;1	3;3;3;3;2;2;2;2;2;2;2;2;2;2;2;1;1	1;1;1;1;1;1;1;1;1;1;1;1;1;1;1;1;1	>gi|18693211|dbj|BAB85103.1| T cell receptor beta-chain, partial [Sus scrofa];>gi|294829132|gb|ADF42999.1| T cell receptor beta chain [Sus scrofa];>gi|294829116|gb|ADF42992.1| T cell receptor beta chain [Sus scrofa];>gi|294829123|gb|ADF42995.1| T cell rece	17	3	3	1	0	1	0	1	0	1	0	2	0	0	0	0	2	0	1	0	0	0	0	1	0	1	0	1	0	2	0	0	0	0	2	0	1	0	0	0	0	0	0	0
gi|18699301;gi|538775763;gi|211926981;gi|283857925;gi|965690401	gi|18699301;gi|538775763;gi|211926981;gi|283857925	20;20;20;19;5	1;1;1;1;1	0;0;0;0;0	>gi|18699301|gb|AAL78517.1|AF464055_1 MHC class I antigen, partial [Sus scrofa];>gi|538775763|dbj|BAN82571.1| MHC class I antigen [Sus scrofa];>gi|211926981|dbj|BAG82716.1| SLA-2 histocompatibility antigen, class I [Sus scrofa];>gi|283857925|gb|ADB45843.1|	5	20	1	0	2	11	1	11	7	12	5	11	10	6	13	3	12	5	12	5	11	13	0	0	0	0	0	0	0	0	0	0	1	0	0	0	1	0	1	1	0	0	0	0
gi|18699307;gi|732554690	gi|18699307	23;6	2;0	0;0	>gi|18699307|gb|AAL78520.1|AF464058_1 MHC class I antigen [Sus scrofa]	2	23	2	0	6	14	4	14	10	15	7	14	14	10	18	4	18	13	16	9	16	18	0	0	0	0	0	0	0	0	0	0	2	0	2	2	2	1	2	2	0	0	0	0
gi|557952586;gi|297591975;gi|187370717;gi|730373306;gi|669323471;gi|669309419;gi|746608080;gi|501447753;gi|500474369;gi|822487669;gi|514182800;gi|648134057;gi|646255762;gi|646249028;gi|646245651	gi|557952586;gi|297591975;gi|187370717	71;71;71;16;16;16;7;7;7;6;6;5;5;5;5	71;71;71;16;16;16;7;7;7;6;6;5;5;5;5	50;50;50;1;1;1;0;0;0;0;0;0;0;0;0	>gi|557952586|sp|P80021.2|ATPA_PIG RecName: Full=ATP synthase subunit alpha, mitochondrial; AltName: Full=ATP synthase subunit alpha heart isoform, mitochondrial; AltName: Full=ATP synthase subunit alpha liver isoform, mitochondrial; Flags: Precursor;>gi|2	15	71	71	50	12	50	5	49	19	52	8	46	23	14	43	5	41	14	41	12	36	27	12	50	5	49	19	52	8	46	23	14	43	5	41	14	41	12	36	27	9	37	2	37
gi|187370723;gi|7387634;gi|47522754;gi|433066;gi|2599088	gi|187370723;gi|7387634;gi|47522754;gi|433066;gi|2599088	34;32;32;32;32	34;32;32;32;32	34;32;32;32;32	>gi|187370723|gb|ACD02424.1| hydroxyacyl-coenzyme A dehydrogenase/3-ketoacyl-coenzyme A thiolase/enoyl-coenzyme A hydratase alpha subunit [Sus scrofa];>gi|7387634|sp|Q29554.1|ECHA_PIG RecName: Full=Trifunctional enzyme subunit alpha, mitochondrial; AltName	5	34	34	34	0	9	0	14	6	21	0	11	9	0	8	0	15	0	9	0	9	13	0	9	0	14	6	21	0	11	9	0	8	0	15	0	9	0	9	13	0	9	0	14
gi|927124385;gi|187471167;gi|51512143	gi|927124385;gi|187471167;gi|51512143	2;2;2	2;2;2	2;2;2	>gi|927124385|ref|XP_013852731.1| PREDICTED: ragulator complex protein LAMTOR5 [Sus scrofa];>gi|187471167|sp|Q66X52.2|LTOR5_PIG RecName: Full=Ragulator complex protein LAMTOR5; AltName: Full=Late endosomal/lysosomal adaptor and MAPK and MTOR activator 5;>g	3	2	2	2	0	1	0	1	0	1	0	1	0	0	1	0	0	0	0	0	0	1	0	1	0	1	0	1	0	1	0	0	1	0	0	0	0	0	0	1	0	1	0	1
gi|190360641;gi|187472101	gi|190360641;gi|187472101	13;13	13;13	2;2	>gi|190360641|ref|NP_001121925.1| intelectin-2 precursor [Sus scrofa];>gi|187472101|gb|ACD11360.1| omentin [Sus scrofa]	2	13	13	2	0	3	1	4	3	5	0	7	0	3	5	3	5	4	3	2	7	3	0	3	1	4	3	5	0	7	0	3	5	3	5	4	3	2	7	3	0	0	0	0
gi|212549623;gi|187480160	gi|212549623;gi|187480160	10;10	10;10	10;10	>gi|212549623|ref|NP_001131101.1| endoplasmic reticulum resident protein 44 precursor [Sus scrofa];>gi|187480160|gb|ACD13000.1| thioredoxin domain-containing 4 [Sus scrofa]	2	10	10	10	0	4	0	4	1	2	1	4	3	0	4	0	8	0	3	0	4	3	0	4	0	4	1	2	1	4	3	0	4	0	8	0	3	0	4	3	0	4	0	4
gi|226741411;gi|212549619;gi|187480162;gi|927206084	gi|226741411;gi|212549619;gi|187480162	10;10;10;1	10;10;10;1	10;10;10;1	>gi|226741411|sp|B6CVD7.1|ERO1A_PIG RecName: Full=ERO1-like protein alpha; Short=ERO1-L; Short=ERO1-L-alpha; AltName: Full=Endoplasmic reticulum oxidoreductase alpha; AltName: Full=Endoplasmic reticulum oxidoreductin-1-like protein; AltName: Full=Oxidoredu	4	10	10	10	0	0	0	2	0	0	0	2	6	0	1	0	1	0	0	0	0	2	0	0	0	2	0	0	0	2	6	0	1	0	1	0	0	0	0	2	0	0	0	2
gi|187611229;gi|311260574	gi|187611229;gi|311260574	1;1	1;1	1;1	>gi|187611229|gb|ACD13794.1| cysteine-rich secretory protein 3, partial [Sus scrofa];>gi|311260574|ref|XP_003128480.1| PREDICTED: cysteine-rich secretory protein 3 [Sus scrofa]	2	1	1	1	0	0	0	0	0	0	1	0	0	0	0	0	0	0	0	0	0	0	0	0	0	0	0	0	1	0	0	0	0	0	0	0	0	0	0	0	0	0	0	0
gi|190360611;gi|188485535;gi|155964304	gi|190360611;gi|188485535	8;8;3	8;8;3	8;8;3	>gi|190360611|ref|NP_001121916.1| junctional adhesion molecule A precursor [Sus scrofa];>gi|188485535|gb|ACD50932.1| F11 receptor [Sus scrofa]	3	8	8	8	0	1	0	2	3	2	2	4	1	0	1	0	1	3	4	0	2	5	0	1	0	2	3	2	2	4	1	0	1	0	1	3	4	0	2	5	0	1	0	2
gi|54037147;gi|47522680;gi|1890664;gi|545806794;gi|26349461	gi|54037147;gi|47522680;gi|1890664;gi|545806794	30;30;30;29;8	30;30;30;29;8	30;30;30;29;8	>gi|54037147|sp|P79403.1|GANAB_PIG RecName: Full=Neutral alpha-glucosidase AB; AltName: Full=Alpha-glucosidase 2; AltName: Full=Glucosidase II subunit alpha; Flags: Precursor;>gi|47522680|ref|NP_999069.1| neutral alpha-glucosidase AB precursor [Sus scrofa]	5	30	30	30	0	15	0	15	0	11	0	18	18	0	15	0	20	0	12	0	15	13	0	15	0	15	0	11	0	18	18	0	15	0	20	0	12	0	15	13	0	15	0	15
gi|41688293;gi|190360663;gi|41688313	gi|41688293;gi|190360663;gi|41688313	3;3;2	3;3;2	3;3;2	>gi|41688293|dbj|BAD08647.1| FYVE and coiled-coil domain containing 1 [Sus scrofa];>gi|190360663|ref|NP_001121949.1| FYVE and coiled-coil domain-containing protein 1 [Sus scrofa];>gi|41688313|dbj|BAD08664.1| FYVE and coiled-coil domain containing 1, partia	3	3	3	3	0	2	0	1	0	1	0	1	0	0	0	0	1	0	1	0	1	0	0	2	0	1	0	1	0	1	0	0	0	0	1	0	1	0	1	0	0	2	0	1
gi|47115520;gi|2624407;gi|190360673;gi|565308770	gi|47115520;gi|2624407;gi|190360673	10;10;10;1	10;10;10;1	10;10;10;1	>gi|47115520|sp|O19071.1|MGAT2_PIG RecName: Full=Alpha-1,6-mannosyl-glycoprotein 2-beta-N-acetylglucosaminyltransferase; AltName: Full=Beta-1,2-N-acetylglucosaminyltransferase II; AltName: Full=GlcNAc-T II; Short=GNT-II; AltName: Full=Mannoside acetylgluco	4	10	10	10	0	6	0	4	1	7	0	3	0	0	6	0	5	0	2	0	2	1	0	6	0	4	1	7	0	3	0	0	6	0	5	0	2	0	2	1	0	6	0	4
gi|75053362;gi|545838327;gi|41529176;gi|190360675;gi|927154777;gi|927154773;gi|545838330	gi|75053362;gi|545838327;gi|41529176;gi|190360675;gi|927154777;gi|927154773;gi|545838330	20;20;20;20;19;15;14	20;20;20;20;19;15;14	20;20;20;20;19;15;14	>gi|75053362|sp|Q767L6.1|FLOT1_PIG RecName: Full=Flotillin-1;>gi|545838327|ref|XP_005665805.1| PREDICTED: flotillin-1 isoform X1 [Sus scrofa];>gi|41529176|dbj|BAD08436.1| flotillin 1 [Sus scrofa];>gi|190360675|ref|NP_001121955.1| flotillin-1 [Sus scrofa];>	7	20	20	20	0	12	0	9	0	9	0	6	0	0	11	0	13	0	9	0	7	0	0	12	0	9	0	9	0	6	0	0	11	0	13	0	9	0	7	0	0	12	0	9
gi|297632395;gi|190361519	gi|297632395;gi|190361519	2;2	1;1	1;1	>gi|297632395|ref|NP_001172083.1| high mobility group protein HMG-I/HMG-Y isoform 1 [Sus scrofa];>gi|190361519|gb|ACE76956.1| high mobility group AT-hook 1 transcript variant 2 [Sus scrofa]	2	2	1	1	0	0	0	0	0	1	0	0	2	0	0	0	0	0	0	0	0	0	0	0	0	0	0	1	0	0	1	0	0	0	0	0	0	0	0	0	0	0	0	0
gi|753704402;gi|194474050;gi|190610714;gi|927095833;gi|37096559;gi|3219745;gi|927095858	gi|753704402;gi|194474050;gi|190610714	24;24;24;9;2;2;1	24;24;24;9;2;2;1	24;24;24;9;2;2;1	>gi|753704402|gb|JAG69745.1| ADAM metallopeptidase domain 10 [Sus scrofa domesticus];>gi|194474050|ref|NP_001124003.1| disintegrin and metalloproteinase domain-containing protein 10 precursor [Sus scrofa];>gi|190610714|gb|ACE80208.1| disintegrin and metall	7	24	24	24	0	3	0	6	9	10	3	9	7	0	3	0	2	5	9	0	8	12	0	3	0	6	9	10	3	9	7	0	3	0	2	5	9	0	8	12	0	3	0	6
gi|190610726	gi|190610726	1	1	1	>gi|190610726|gb|ACE80214.1| RANTES, partial [Sus scrofa]	1	1	1	1	0	1	0	0	0	1	0	1	0	0	1	0	1	0	1	0	1	0	0	1	0	0	0	1	0	1	0	0	1	0	1	0	1	0	1	0	0	1	0	0
gi|55977738;gi|307746897;gi|19070126	gi|55977738;gi|307746897;gi|19070126	7;7;7	7;7;7	7;7;7	>gi|55977738|sp|P80895.3|PIMT_PIG RecName: Full=Protein-L-isoaspartate(D-aspartate) O-methyltransferase; Short=PIMT; AltName: Full=L-isoaspartyl protein carboxyl methyltransferase; AltName: Full=Protein L-isoaspartyl/D-aspartyl methyltransferase; AltName:	3	7	7	7	0	1	0	3	0	0	0	1	0	0	1	0	2	0	0	0	0	2	0	1	0	3	0	0	0	1	0	0	1	0	2	0	0	0	0	2	0	1	0	3
gi|47523884;gi|19071836;gi|927140106	gi|47523884;gi|19071836	5;5;1	5;5;1	5;5;1	>gi|47523884|ref|NP_999578.1| cytochrome P450 2B22 precursor [Sus scrofa];>gi|19071836|dbj|BAB85662.1| cytochrome P450 2B22 [Sus scrofa]	3	5	5	5	0	1	0	2	0	0	0	0	0	0	0	0	0	0	0	0	0	0	0	1	0	2	0	0	0	0	0	0	0	0	0	0	0	0	0	0	0	1	0	2
gi|1911;gi|33860165;gi|753703294	gi|1911;gi|33860165;gi|753703294	8;8;8	1;1;1	1;1;1	>gi|1911|emb|CAA29415.1| C-beta subunit (338 AA), partial [Sus scrofa];>gi|33860165|sp|P05383.3|KAPCB_PIG RecName: Full=cAMP-dependent protein kinase catalytic subunit beta; Short=PKA C-beta;>gi|753703294|gb|JAG69258.1| protein kinase, cAMP-dependent, cata	3	8	1	1	0	4	0	4	0	3	0	5	2	0	5	0	6	0	2	0	4	3	0	1	0	1	0	0	0	1	0	0	1	0	1	0	0	0	1	0	0	1	0	1
gi|55977740;gi|19111049;gi|927101587;gi|74140668;gi|12848426	gi|55977740;gi|19111049;gi|927101587	17;17;17;4;4	17;17;17;4;4	17;17;17;4;4	>gi|55977740|sp|Q29387.2|EF1G_PIG RecName: Full=Elongation factor 1-gamma; Short=EF-1-gamma; AltName: Full=eEF-1B gamma;>gi|19111049|gb|AAL85414.1|AF480162_1 eukaryotic elongation factor 1 gamma-like protein, partial [Sus scrofa];>gi|927101587|ref|XP_00566	5	17	17	17	0	9	0	10	1	3	0	9	12	0	10	0	10	0	5	0	6	10	0	9	0	10	1	3	0	9	12	0	10	0	10	0	5	0	6	10	0	9	0	10
gi|47522678;gi|3024050;gi|1915954;CON__Q9TRI1;gi|21636592	gi|47522678;gi|3024050;gi|1915954	8;8;8;2;1	8;8;8;2;1	8;8;8;2;1	>gi|47522678|ref|NP_999068.1| inter-alpha-trypsin inhibitor heavy chain H2 precursor [Sus scrofa];>gi|3024050|sp|O02668.1|ITIH2_PIG RecName: Full=Inter-alpha-trypsin inhibitor heavy chain H2; Short=ITI heavy chain H2; Short=ITI-HC2; Short=Inter-alpha-inhib	5	8	8	8	0	3	0	4	0	0	0	3	0	1	4	0	7	0	0	0	2	3	0	3	0	4	0	0	0	3	0	1	4	0	7	0	0	0	2	3	0	3	0	4
gi|545824557;gi|282277831;gi|195539470;gi|192383832	gi|545824557;gi|282277831;gi|195539470;gi|192383832	6;6;6;6	6;6;6;6	6;6;6;6	>gi|545824557|ref|XP_005655533.1| PREDICTED: adenylosuccinate lyase isoform X1 [Sus scrofa];>gi|282277831|gb|ADA82235.1| adenylosuccinate lyase [Sus scrofa];>gi|195539470|ref|NP_001124205.1| adenylosuccinate lyase [Sus scrofa];>gi|192383832|gb|ACF04801.1|	4	6	6	6	0	1	0	1	0	0	0	1	0	0	0	0	3	0	0	0	0	2	0	1	0	1	0	0	0	1	0	0	0	0	3	0	0	0	0	2	0	1	0	1
gi|195539476;gi|192383834	gi|195539476;gi|192383834	3;3	3;3	2;2	>gi|195539476|ref|NP_001124208.1| bifunctional purine biosynthesis protein PURH [Sus scrofa];>gi|192383834|gb|ACF04802.1| 5-aminoimidazole-4-carboxamide ribonucleotide formyltransferase/IMP cyclohydrolase [Sus scrofa]	2	3	3	2	0	0	0	0	0	0	0	0	1	0	0	0	0	0	0	0	0	1	0	0	0	0	0	0	0	0	1	0	0	0	0	0	0	0	0	1	0	0	0	0
gi|753704384;gi|262036915;gi|216408319;gi|194474046;gi|192758427	gi|753704384;gi|262036915;gi|216408319;gi|194474046;gi|192758427	7;7;7;7;7	7;7;7;7;7	7;7;7;7;7	>gi|753704384|gb|JAG69736.1| 1-acylglycerol-3-phosphate O-acyltransferase 2 [Sus scrofa domesticus];>gi|262036915|dbj|BAI47593.1| 1-acylglycerol-3-phosphate O-acyltransferase 2 [Sus scrofa];>gi|216408319|gb|ACJ72850.1| 1-acylglycerol-3-phosphate O-acyltran	5	7	7	7	0	1	0	1	1	2	0	4	0	0	0	0	2	0	3	0	0	0	0	1	0	1	1	2	0	4	0	0	0	0	2	0	3	0	0	0	0	1	0	1
gi|937576114;gi|927137940;gi|363817363;gi|2494384;gi|228274;gi|1931;gi|47523572;gi|3831588	gi|937576114;gi|927137940;gi|363817363;gi|2494384;gi|228274;gi|1931;gi|47523572;gi|3831588	10;10;10;10;10;10;8;8	2;2;2;2;2;2;1;1	1;1;1;1;1;1;0;0	>gi|937576114|ref|NP_001302695.1| liver carboxylesterase precursor [Sus scrofa];>gi|927137940|ref|XP_013850047.1| PREDICTED: liver carboxylesterase [Sus scrofa];>gi|363817363|emb|CCF23015.1| unnamed protein product [Sus scrofa];>gi|2494384|sp|Q29550.1|EST1	8	10	2	1	0	1	0	0	1	3	0	5	8	0	0	0	1	0	3	0	3	4	0	0	0	0	0	0	0	1	1	0	0	0	0	0	0	0	0	1	0	0	0	0
gi|194332494;gi|193876368;gi|927181129	gi|194332494;gi|193876368;gi|927181129	24;24;20	24;24;20	24;24;20	>gi|194332494|ref|NP_001123720.1| chloride anion exchanger [Sus scrofa];>gi|193876368|gb|ACF24799.1| solute carrier family 26 member 3 [Sus scrofa];>gi|927181129|ref|XP_013835295.1| PREDICTED: chloride anion exchanger-like [Sus scrofa]	3	24	24	24	2	7	3	6	1	7	0	6	0	6	13	6	11	2	5	0	9	0	2	7	3	6	1	7	0	6	0	6	13	6	11	2	5	0	9	0	2	7	3	6
gi|499862;gi|194018678;gi|954374083;gi|954374085;gi|954374082;gi|954374081;gi|954374084	gi|499862;gi|194018678	36;36;1;1;1;1;1	2;2;0;0;0;0;0	2;2;0;0;0;0;0	>gi|499862|gb|AAA85368.1| NADPH-cytochrome P-450 oxidoreductase [Sus scrofa];>gi|194018678|ref|NP_001123431.1| NADPH--cytochrome P450 reductase [Sus scrofa]	7	36	2	2	0	12	0	8	0	18	0	13	2	0	4	0	6	0	13	0	7	5	0	0	0	0	0	1	0	0	0	0	0	0	0	0	0	0	0	0	0	0	0	0
gi|83778524;gi|194018702	gi|83778524;gi|194018702	25;25	8;8	0;0	>gi|83778524|gb|ABC47143.1| beta-tropomyosin [Sus scrofa];>gi|194018702|ref|NP_001123419.1| tropomyosin beta chain [Sus scrofa]	2	25	8	0	1	10	0	13	0	13	0	14	9	2	12	0	15	0	13	1	17	8	0	1	0	2	0	3	0	3	1	0	2	0	5	0	3	0	4	0	0	0	0	0
gi|87047640;gi|194018716	gi|87047640;gi|194018716	5;5	5;5	5;5	>gi|87047640|gb|ABD18453.1| ubiquinol-cytochrome c reductase complex [Sus scrofa];>gi|194018716|ref|NP_001123450.1| cytochrome b-c1 complex subunit 9 [Sus scrofa]	2	5	5	5	1	4	0	3	2	4	1	3	2	1	4	0	2	1	3	1	3	3	1	4	0	3	2	4	1	3	2	1	4	0	2	1	3	1	3	3	1	4	0	3
gi|753704426;gi|194033405	gi|753704426;gi|194033405	9;9	9;9	9;9	>gi|753704426|gb|JAG69757.1| sterol O-acyltransferase 2 [Sus scrofa domesticus];>gi|194033405|ref|XP_001928380.1| PREDICTED: acetyl-CoA acetyltransferase, cytosolic [Sus scrofa]	2	9	9	9	0	0	0	0	0	0	0	0	3	0	0	0	1	0	0	0	0	5	0	0	0	0	0	0	0	0	3	0	0	0	1	0	0	0	0	5	0	0	0	0
gi|927093790;gi|545797619;gi|545797617;gi|545797615;gi|194033455	gi|927093790;gi|545797619;gi|545797617;gi|545797615;gi|194033455	3;3;3;3;3	3;3;3;3;3	3;3;3;3;3	>gi|927093790|ref|XP_013847941.1| PREDICTED: required for meiotic nuclear division protein 1 homolog isoform X2 [Sus scrofa];>gi|545797619|ref|XP_005659198.1| PREDICTED: required for meiotic nuclear division protein 1 homolog isoform X1 [Sus scrofa];>gi|54	5	3	3	3	0	2	0	2	0	1	0	1	0	0	0	0	2	0	1	0	1	0	0	2	0	2	0	1	0	1	0	0	0	0	2	0	1	0	1	0	0	2	0	2
gi|927093828;gi|194033461	gi|927093828;gi|194033461	5;5	5;5	5;5	>gi|927093828|ref|XP_013847949.1| PREDICTED: nucleoporin Nup43 [Sus scrofa];>gi|194033461|ref|XP_001929004.1| PREDICTED: nucleoporin Nup43 [Sus scrofa]	2	5	5	5	0	2	0	2	0	0	0	1	0	0	2	0	1	0	0	0	0	0	0	2	0	2	0	0	0	1	0	0	2	0	1	0	0	0	0	0	0	2	0	2
gi|194033639;gi|545804572	gi|194033639;gi|545804572	6;3	6;3	6;3	>gi|194033639|ref|XP_001927971.1| PREDICTED: prostaglandin E synthase 2 isoform X1 [Sus scrofa];>gi|545804572|ref|XP_005660520.1| PREDICTED: prostaglandin E synthase 2 isoform X2 [Sus scrofa]	2	6	6	6	0	3	0	1	0	1	0	1	0	0	2	0	4	0	0	0	0	0	0	3	0	1	0	1	0	1	0	0	2	0	4	0	0	0	0	0	0	3	0	1
gi|927099515;gi|545804596;gi|545804592;gi|545804590;gi|545804588;gi|545804606;gi|927099510;gi|545804586;gi|545804583;gi|194033645;gi|545804581;gi|545804579;gi|545804577	gi|927099515;gi|545804596;gi|545804592;gi|545804590;gi|545804588;gi|545804606;gi|927099510;gi|545804586;gi|545804583;gi|194033645;gi|545804581;gi|545804579;gi|545804577	4;4;4;4;4;4;4;4;4;4;4;4;4	3;3;3;3;3;3;3;3;3;3;3;3;3	2;2;2;2;2;2;2;2;2;2;2;2;2	>gi|927099515|ref|XP_013849354.1| PREDICTED: dynamin-1 isoform X10 [Sus scrofa];>gi|545804596|ref|XP_005660531.1| PREDICTED: dynamin-1 isoform X9 [Sus scrofa];>gi|545804592|ref|XP_005660529.1| PREDICTED: dynamin-1 isoform X9 [Sus scrofa];>gi|545804590|ref|	13	4	3	2	0	3	0	2	0	0	0	0	2	0	3	0	2	0	0	0	1	2	0	3	0	2	0	0	0	0	2	0	3	0	1	0	0	0	1	2	0	2	0	1
gi|927099581;gi|927099578;gi|545804665;gi|545804663;gi|194033672	gi|927099581;gi|927099578;gi|545804665;gi|545804663;gi|194033672	2;2;2;2;2	2;2;2;2;2	2;2;2;2;2	>gi|927099581|ref|XP_013849368.1| PREDICTED: volume-regulated anion channel subunit LRRC8A [Sus scrofa];>gi|927099578|ref|XP_013849367.1| PREDICTED: volume-regulated anion channel subunit LRRC8A [Sus scrofa];>gi|545804665|ref|XP_005660556.1| PREDICTED: vol	5	2	2	2	0	0	0	0	0	0	0	1	0	0	0	0	0	0	0	0	0	0	0	0	0	0	0	0	0	1	0	0	0	0	0	0	0	0	0	0	0	0	0	0
gi|194033678;gi|545804682	gi|194033678;gi|545804682	15;14	15;14	15;14	>gi|194033678|ref|XP_001928863.1| PREDICTED: nucleoporin NUP188 homolog isoform X2 [Sus scrofa];>gi|545804682|ref|XP_005660562.1| PREDICTED: nucleoporin NUP188 homolog isoform X1 [Sus scrofa]	2	15	15	15	0	12	0	5	0	3	0	6	0	0	2	0	8	0	1	0	1	0	0	12	0	5	0	3	0	6	0	0	2	0	8	0	1	0	1	0	0	12	0	5
gi|194033680;gi|545804693;gi|545804687;gi|545804698;gi|545804695;gi|545804691;gi|545804689;gi|545804685	gi|194033680;gi|545804693;gi|545804687;gi|545804698;gi|545804695;gi|545804691;gi|545804689;gi|545804685	7;7;7;6;6;6;6;6	7;7;7;6;6;6;6;6	7;7;7;6;6;6;6;6	>gi|194033680|ref|XP_001928957.1| PREDICTED: endophilin-B2 isoform X7 [Sus scrofa];>gi|545804693|ref|XP_005660567.1| PREDICTED: endophilin-B2 isoform X5 [Sus scrofa];>gi|545804687|ref|XP_005660564.1| PREDICTED: endophilin-B2 isoform X2 [Sus scrofa];>gi|545	8	7	7	7	0	0	0	0	0	0	0	0	1	0	1	0	1	0	0	0	0	1	0	0	0	0	0	0	0	0	1	0	1	0	1	0	0	0	0	1	0	0	0	0
gi|545804731;gi|194033707;gi|210111682	gi|545804731;gi|194033707;gi|210111682	2;2;1	2;2;1	2;2;1	>gi|545804731|ref|XP_005654627.1| PREDICTED: torsin-1B isoform X2 [Sus scrofa];>gi|194033707|ref|XP_001929298.1| PREDICTED: torsin-1B isoform X1 [Sus scrofa];>gi|210111682|gb|ACJ07155.1| torsin 1B, partial [Sus scrofa]	3	2	2	2	0	1	0	2	0	0	0	1	0	0	0	0	1	0	0	0	0	0	0	1	0	2	0	0	0	1	0	0	0	0	1	0	0	0	0	0	0	1	0	2
gi|194033727	gi|194033727	3	3	3	>gi|194033727|ref|XP_001929476.1| PREDICTED: general transcription factor 3C polypeptide 4 [Sus scrofa]	1	3	3	3	0	2	0	1	0	1	0	0	0	0	0	0	1	0	0	0	0	0	0	2	0	1	0	1	0	0	0	0	0	0	1	0	0	0	0	0	0	2	0	1
gi|194033860;gi|545809109;gi|335282758	gi|194033860;gi|545809109;gi|335282758	2;1;1	2;1;1	2;1;1	>gi|194033860|ref|XP_001927901.1| PREDICTED: UV excision repair protein RAD23 homolog B [Sus scrofa];>gi|545809109|ref|XP_005652934.1| PREDICTED: UV excision repair protein RAD23 homolog A isoform X2 [Sus scrofa];>gi|335282758|ref|XP_003123386.2| PREDICTED	3	2	2	2	0	1	0	0	0	0	0	0	0	0	0	0	2	0	0	0	0	2	0	1	0	0	0	0	0	0	0	0	0	0	2	0	0	0	0	2	0	1	0	0
gi|927098711;gi|545803829;gi|545803825;gi|545803823;gi|545803818;gi|194034089	gi|927098711;gi|545803829;gi|545803825;gi|545803823;gi|545803818;gi|194034089	2;2;2;2;2;2	2;2;2;2;2;2	2;2;2;2;2;2	>gi|927098711|ref|XP_013849159.1| PREDICTED: syntaxin-17 isoform X1 [Sus scrofa];>gi|545803829|ref|XP_005660334.1| PREDICTED: syntaxin-17 isoform X1 [Sus scrofa];>gi|545803825|ref|XP_005660332.1| PREDICTED: syntaxin-17 isoform X1 [Sus scrofa];>gi|545803823	6	2	2	2	0	0	0	1	0	0	0	0	0	0	1	0	0	0	0	0	0	0	0	0	0	1	0	0	0	0	0	0	1	0	0	0	0	0	0	0	0	0	0	1
gi|194034135;gi|927098173	gi|194034135;gi|927098173	20;19	20;19	20;19	>gi|194034135|ref|XP_001924252.1| PREDICTED: endoplasmic reticulum metallopeptidase 1 isoform X1 [Sus scrofa];>gi|927098173|ref|XP_013849040.1| PREDICTED: endoplasmic reticulum metallopeptidase 1 isoform X2 [Sus scrofa]	2	20	20	20	0	9	0	11	10	12	5	11	3	3	5	0	7	4	5	1	5	5	0	9	0	11	10	12	5	11	3	3	5	0	7	4	5	1	5	5	0	9	0	11
gi|194034145	gi|194034145	1	1	1	>gi|194034145|ref|XP_001926472.1| PREDICTED: RNA 3-terminal phosphate cyclase-like protein isoform X1 [Sus scrofa]	1	1	1	1	0	1	0	0	0	0	0	0	0	0	0	0	0	0	0	0	0	0	0	1	0	0	0	0	0	0	0	0	0	0	0	0	0	0	0	0	0	1	0	0
gi|194034201;gi|56199418	gi|194034201	7;2	7;2	7;2	>gi|194034201|ref|XP_001928025.1| PREDICTED: proteasome subunit alpha type-3 [Sus scrofa]	2	7	7	7	0	1	0	3	1	0	0	3	2	0	2	0	3	1	1	1	2	3	0	1	0	3	1	0	0	3	2	0	2	0	3	1	1	1	2	3	0	1	0	3
gi|194034267	gi|194034267	2	2	2	>gi|194034267|ref|XP_001928336.1| PREDICTED: leucine-rich repeat-containing protein 19 [Sus scrofa]	1	2	2	2	0	1	0	0	0	1	0	1	0	0	0	0	0	0	0	0	0	0	0	1	0	0	0	1	0	1	0	0	0	0	0	0	0	0	0	0	0	1	0	0
gi|753703822;gi|194034365	gi|753703822;gi|194034365	6;6	6;6	6;6	>gi|753703822|gb|JAG69522.1| glucuronic acid epimerase [Sus scrofa domesticus];>gi|194034365|ref|XP_001927994.1| PREDICTED: D-glucuronyl C5-epimerase [Sus scrofa]	2	6	6	6	0	2	0	4	0	2	0	2	0	0	1	0	2	0	2	0	2	0	0	2	0	4	0	2	0	2	0	0	1	0	2	0	2	0	2	0	0	2	0	4
gi|194034444	gi|194034444	7	7	7	>gi|194034444|ref|XP_001928284.1| PREDICTED: thioredoxin-related transmembrane protein 1 [Sus scrofa]	1	7	7	7	0	4	0	6	2	6	1	5	3	0	4	0	2	1	5	1	3	2	0	4	0	6	2	6	1	5	3	0	4	0	2	1	5	1	3	2	0	4	0	6
gi|927097059;gi|194034586	gi|927097059;gi|194034586	2;2	2;2	2;2	>gi|927097059|ref|XP_013841256.1| PREDICTED: 3-ketodihydrosphingosine reductase isoform X2 [Sus scrofa];>gi|194034586|ref|XP_001925948.1| PREDICTED: 3-ketodihydrosphingosine reductase isoform X1 [Sus scrofa]	2	2	2	2	0	0	0	0	0	0	0	0	0	0	0	0	1	0	0	0	0	0	0	0	0	0	0	0	0	0	0	0	0	0	1	0	0	0	0	0	0	0	0	0
gi|335279750;gi|194034801	gi|335279750;gi|194034801	12;12	12;12	12;12	>gi|335279750|ref|XP_003353424.1| PREDICTED: normal mucosa of esophagus-specific gene 1 protein [Sus scrofa];>gi|194034801|ref|XP_001925712.1| PREDICTED: normal mucosa of esophagus-specific gene 1 protein [Sus scrofa]	2	12	12	12	0	10	0	10	1	11	1	7	2	0	10	0	7	1	11	1	10	7	0	10	0	10	1	11	1	7	2	0	10	0	7	1	11	1	10	7	0	10	0	10
gi|927095585;gi|194035009	gi|927095585;gi|194035009	16;16	16;16	14;14	>gi|927095585|ref|XP_013848333.1| PREDICTED: ras-related protein Rab-27B [Sus scrofa];>gi|194035009|ref|XP_001925846.1| PREDICTED: ras-related protein Rab-27B [Sus scrofa]	2	16	16	14	0	3	0	4	0	2	0	2	12	0	2	0	2	0	2	0	4	13	0	3	0	4	0	2	0	2	12	0	2	0	2	0	2	0	4	13	0	2	0	3
gi|194035101	gi|194035101	1	1	1	>gi|194035101|ref|XP_001925512.1| PREDICTED: NADH dehydrogenase [ubiquinone] 1 alpha subcomplex assembly factor 4 [Sus scrofa]	1	1	1	1	0	0	0	0	0	0	0	0	0	0	0	0	1	0	0	0	0	0	0	0	0	0	0	0	0	0	0	0	0	0	1	0	0	0	0	0	0	0	0	0
gi|194035181	gi|194035181	14	14	14	>gi|194035181|ref|XP_001925325.1| PREDICTED: sphingomyelin phosphodiesterase 2 [Sus scrofa]	1	14	14	14	0	8	0	7	2	9	0	10	0	0	2	0	6	0	8	0	9	0	0	8	0	7	2	9	0	10	0	0	2	0	6	0	8	0	9	0	0	8	0	7
gi|194035204	gi|194035204	8	8	8	>gi|194035204|ref|XP_001928235.1| PREDICTED: 5-nucleotidase domain-containing protein 1 [Sus scrofa]	1	8	8	8	0	2	0	3	0	0	0	1	2	0	3	0	4	0	0	0	0	1	0	2	0	3	0	0	0	1	2	0	3	0	4	0	0	0	0	1	0	2	0	3
gi|194035289	gi|194035289	40	40	40	>gi|194035289|ref|XP_001927130.1| PREDICTED: 5-nucleotidase [Sus scrofa]	1	40	40	40	0	25	0	30	1	24	0	20	11	11	29	0	30	4	19	3	16	5	0	25	0	30	1	24	0	20	11	11	29	0	30	4	19	3	16	5	0	25	0	30
gi|194035326	gi|194035326	2	2	2	>gi|194035326|ref|XP_001927419.1| PREDICTED: glycoprotein endo-alpha-1,2-mannosidase [Sus scrofa]	1	2	2	2	0	1	0	0	0	2	0	1	0	0	1	0	2	0	0	0	0	0	0	1	0	0	0	2	0	1	0	0	1	0	2	0	0	0	0	0	0	1	0	0
gi|194035409	gi|194035409	7	7	7	>gi|194035409|ref|XP_001926511.1| PREDICTED: syntaxin-7 [Sus scrofa]	1	7	7	7	0	2	0	5	0	2	0	1	1	0	3	0	2	0	0	0	0	2	0	2	0	5	0	2	0	1	1	0	3	0	2	0	0	0	0	2	0	2	0	5
gi|194035504	gi|194035504	6	6	6	>gi|194035504|ref|XP_001927493.1| PREDICTED: vacuolar protein sorting-associated protein 28 homolog [Sus scrofa]	1	6	6	6	0	1	0	1	0	0	0	0	0	0	2	0	2	0	0	0	0	0	0	1	0	1	0	0	0	0	0	0	2	0	2	0	0	0	0	0	0	1	0	1
gi|194035719	gi|194035719	5	5	5	>gi|194035719|ref|XP_001926413.1| PREDICTED: glutamate--cysteine ligase regulatory subunit [Sus scrofa]	1	5	5	5	0	2	0	2	0	0	0	0	4	0	1	0	2	0	0	0	1	2	0	2	0	2	0	0	0	0	4	0	1	0	2	0	0	0	1	2	0	2	0	2
gi|194035831;gi|194035835;gi|730376484;gi|669330283;gi|669314746;gi|954362680;gi|954362681	gi|194035831;gi|194035835	69;68;1;1;1;1;1	69;68;1;1;1;1;1	69;68;1;1;1;1;1	>gi|194035831|ref|XP_001928742.1| PREDICTED: coatomer subunit alpha isoform X2 [Sus scrofa];>gi|194035835|ref|XP_001928732.1| PREDICTED: coatomer subunit alpha isoform X1 [Sus scrofa]	7	69	69	69	0	38	0	25	1	19	0	21	8	0	38	0	47	0	12	0	26	24	0	38	0	25	1	19	0	21	8	0	38	0	47	0	12	0	26	24	0	38	0	25
gi|927120400;gi|194035833	gi|927120400;gi|194035833	10;10	10;10	10;10	>gi|927120400|ref|XP_013852326.1| PREDICTED: nicastrin isoform X1 [Sus scrofa];>gi|194035833|ref|XP_001928821.1| PREDICTED: nicastrin isoform X2 [Sus scrofa]	2	10	10	10	1	8	1	9	4	7	3	8	4	4	10	2	9	1	9	1	7	2	1	8	1	9	4	7	3	8	4	4	10	2	9	1	9	1	7	2	1	8	1	9
gi|194036023;gi|927121219	gi|194036023;gi|927121219	7;6	6;5	6;5	>gi|194036023|ref|XP_001928392.1| PREDICTED: ras-related protein Rab-25 isoform X2 [Sus scrofa];>gi|927121219|ref|XP_013852441.1| PREDICTED: ras-related protein Rab-25 isoform X1 [Sus scrofa]	2	7	6	6	0	0	0	0	0	0	0	0	5	0	0	0	0	0	1	0	1	5	0	0	0	0	0	0	0	0	4	0	0	0	0	0	1	0	0	4	0	0	0	0
gi|545822773;gi|194036075	gi|545822773;gi|194036075	3;3	3;3	3;3	>gi|545822773|ref|XP_005663384.1| PREDICTED: dolichol-phosphate mannosyltransferase subunit 3 [Sus scrofa];>gi|194036075|ref|XP_001929318.1| PREDICTED: dolichol-phosphate mannosyltransferase subunit 3 [Sus scrofa]	2	3	3	3	0	2	0	2	0	0	0	0	1	0	0	0	0	0	0	0	0	0	0	2	0	2	0	0	0	0	1	0	0	0	0	0	0	0	0	0	0	2	0	2
gi|927224153;gi|545822797;gi|927121527;gi|194036087;gi|927121508;gi|194036083;gi|927121501;gi|194036085;gi|927121494;gi|927121490;gi|545822787;gi|194036081	gi|927224153;gi|545822797;gi|927121527;gi|194036087;gi|927121508;gi|194036083;gi|927121501;gi|194036085;gi|927121494;gi|927121490;gi|545822787;gi|194036081	1;1;1;1;1;1;1;1;1;1;1;1	1;1;1;1;1;1;1;1;1;1;1;1	1;1;1;1;1;1;1;1;1;1;1;1	>gi|927224153|ref|XP_013847309.1| PREDICTED: disintegrin and metalloproteinase domain-containing protein 15-like [Sus scrofa];>gi|545822797|ref|XP_005663392.1| PREDICTED: disintegrin and metalloproteinase domain-containing protein 15 isoform X11 [Sus scrof	12	1	1	1	0	1	0	0	0	0	0	0	0	0	0	0	0	0	0	0	0	0	0	1	0	0	0	0	0	0	0	0	0	0	0	0	0	0	0	0	0	1	0	0
gi|927121581;gi|545822804;gi|335286795;gi|194036098;gi|545822801	gi|927121581;gi|545822804;gi|335286795;gi|194036098;gi|545822801	3;3;3;3;3	3;3;3;3;3	3;3;3;3;3	>gi|927121581|ref|XP_013852487.1| PREDICTED: SHC-transforming protein 1 isoform X3 [Sus scrofa];>gi|545822804|ref|XP_005663395.1| PREDICTED: SHC-transforming protein 1 isoform X3 [Sus scrofa];>gi|335286795|ref|XP_003355185.1| PREDICTED: SHC-transforming pr	5	3	3	3	0	1	0	1	0	0	0	0	0	0	1	0	3	0	0	0	1	0	0	1	0	1	0	0	0	0	0	0	1	0	3	0	0	0	1	0	0	1	0	1
gi|194036227;gi|927122403;gi|927122396	gi|194036227;gi|927122403;gi|927122396	36;34;34	36;34;34	36;34;34	>gi|194036227|ref|XP_001929678.1| PREDICTED: selenium-binding protein 1 isoform X2 [Sus scrofa];>gi|927122403|ref|XP_013852605.1| PREDICTED: selenium-binding protein 1 isoform X3 [Sus scrofa];>gi|927122396|ref|XP_013852604.1| PREDICTED: selenium-binding pr	3	36	36	36	6	20	0	21	4	12	0	13	30	6	22	5	28	2	6	1	10	24	6	20	0	21	4	12	0	13	30	6	22	5	28	2	6	1	10	24	6	20	0	21
gi|194036296	gi|194036296	2	2	2	>gi|194036296|ref|XP_001926524.1| PREDICTED: splicing factor 3B subunit 4 [Sus scrofa]	1	2	2	2	0	0	0	0	0	0	0	0	0	0	0	0	1	0	0	0	0	0	0	0	0	0	0	0	0	0	0	0	0	0	1	0	0	0	0	0	0	0	0	0
gi|545823337;gi|194036316	gi|545823337;gi|194036316	3;3	3;3	3;3	>gi|545823337|ref|XP_005663582.1| PREDICTED: RNA-binding protein 8A isoform X2 [Sus scrofa];>gi|194036316|ref|XP_001927895.1| PREDICTED: RNA-binding protein 8A isoform X1 [Sus scrofa]	2	3	3	3	0	0	0	0	0	0	0	0	0	0	0	0	3	0	0	0	0	0	0	0	0	0	0	0	0	0	0	0	0	0	3	0	0	0	0	0	0	0	0	0
gi|311254425;gi|194036318	gi|311254425;gi|194036318	4;4	4;4	4;4	>gi|311254425|ref|XP_003125837.1| PREDICTED: peroxisomal membrane protein 11B isoform X2 [Sus scrofa];>gi|194036318|ref|XP_001928004.1| PREDICTED: peroxisomal membrane protein 11B isoform X1 [Sus scrofa]	2	4	4	4	0	2	0	1	0	1	0	1	0	0	0	0	0	0	1	0	0	0	0	2	0	1	0	1	0	1	0	0	0	0	0	0	1	0	0	0	0	2	0	1
gi|545823393;gi|545823391;gi|545823389;gi|194036342;gi|545849350	gi|545823393;gi|545823391;gi|545823389;gi|194036342	13;13;13;13;1	13;13;13;13;1	13;13;13;13;1	>gi|545823393|ref|XP_005653132.1| PREDICTED: dimethylaniline monooxygenase [N-oxide-forming] 5 [Sus scrofa];>gi|545823391|ref|XP_005653131.1| PREDICTED: dimethylaniline monooxygenase [N-oxide-forming] 5 [Sus scrofa];>gi|545823389|ref|XP_005653130.1| PREDIC	5	13	13	13	0	7	0	9	1	2	0	1	0	0	6	0	6	0	1	0	2	0	0	7	0	9	1	2	0	1	0	0	6	0	6	0	1	0	2	0	0	7	0	9
gi|335287176;gi|194036463;gi|927124190	gi|335287176;gi|194036463;gi|927124190	12;12;10	12;12;10	2;2;2	>gi|335287176|ref|XP_003355289.1| PREDICTED: ras-related protein Rap-1A isoform X1 [Sus scrofa];>gi|194036463|ref|XP_001928684.1| PREDICTED: ras-related protein Rap-1A isoform X1 [Sus scrofa];>gi|927124190|ref|XP_013852718.1| PREDICTED: ras-related protein	3	12	12	2	0	8	0	7	1	9	0	9	5	2	8	1	8	0	9	1	11	9	0	8	0	7	1	9	0	9	5	2	8	1	8	0	9	1	11	9	0	1	0	1
gi|194036572	gi|194036572	3	3	3	>gi|194036572|ref|XP_001927841.1| PREDICTED: pre-mRNA-splicing factor 38B [Sus scrofa]	1	3	3	3	0	2	0	1	0	1	0	0	0	0	1	0	2	0	0	0	0	0	0	2	0	1	0	1	0	0	0	0	1	0	2	0	0	0	0	0	0	2	0	1
gi|294662450;gi|294662449;gi|545823936;gi|545823933;gi|545823929;gi|545823927;gi|545823925;gi|311254696;gi|194036595;gi|6056338;gi|47523476;gi|33860120;gi|927124891	gi|294662450;gi|294662449;gi|545823936;gi|545823933;gi|545823929;gi|545823927;gi|545823925;gi|311254696;gi|194036595;gi|6056338;gi|47523476;gi|33860120;gi|927124891	37;37;37;37;37;37;37;37;37;36;36;36;28	5;5;5;5;5;5;5;5;5;4;4;4;5	0;0;0;0;0;0;0;0;0;0;0;0;0	>gi|294662450|pdb|3L2M|A Chain A, X-Ray Crystallographic Analysis Of Pig Pancreatic Alpha-Amylase With Alpha-Cyclodextrin;>gi|294662449|pdb|3L2L|A Chain A, X-Ray Crystallographic Analysis Of Pig Pancreatic Alpha-Amylase With Limit Dextrin And Oligosacchari	13	37	5	0	20	11	10	9	30	8	26	17	14	26	15	23	16	31	18	28	14	17	3	1	3	2	4	1	3	3	3	4	3	3	3	5	3	5	3	3	0	0	0	0
gi|927124871;gi|545823942;gi|545823940;gi|194036600	gi|927124871;gi|545823942;gi|545823940;gi|194036600	24;24;24;24	3;3;3;3	3;3;3;3	>gi|927124871|ref|XP_013852792.1| PREDICTED: pancreatic alpha-amylase [Sus scrofa];>gi|545823942|ref|XP_005663685.1| PREDICTED: pancreatic alpha-amylase [Sus scrofa];>gi|545823940|ref|XP_005663684.1| PREDICTED: pancreatic alpha-amylase [Sus scrofa];>gi|194	4	24	3	3	12	8	9	7	18	6	16	11	10	16	11	16	11	19	12	18	10	11	0	0	0	0	1	0	1	0	0	1	0	3	0	2	0	2	0	0	0	0	0	0
gi|545821278;gi|194036620	gi|545821278;gi|194036620	5;5	5;5	5;5	>gi|545821278|ref|XP_005663081.1| PREDICTED: transmembrane protein 70, mitochondrial isoform X2 [Sus scrofa];>gi|194036620|ref|XP_001927531.1| PREDICTED: transmembrane protein 70, mitochondrial isoform X1 [Sus scrofa]	2	5	5	5	0	1	0	1	0	2	0	0	0	0	1	0	2	1	3	0	1	0	0	1	0	1	0	2	0	0	0	0	1	0	2	1	3	0	1	0	0	1	0	1
gi|194036657;gi|545821396;gi|545881073;gi|753704350;gi|350595023	gi|194036657;gi|545821396	11;7;4;4;4	11;7;4;4;4	11;7;4;4;4	>gi|194036657|ref|XP_001928045.1| PREDICTED: brefeldin A-inhibited guanine nucleotide-exchange protein 1 isoform X1 [Sus scrofa];>gi|545821396|ref|XP_005663093.1| PREDICTED: brefeldin A-inhibited guanine nucleotide-exchange protein 1 isoform X2 [Sus scrofa	5	11	11	11	0	0	0	2	0	0	0	1	0	0	1	0	10	0	0	0	0	0	0	0	0	2	0	0	0	1	0	0	1	0	10	0	0	0	0	0	0	0	0	2
gi|194036682;gi|927118750	gi|194036682;gi|927118750	3;2	3;2	3;2	>gi|194036682|ref|XP_001926738.1| PREDICTED: gamma-glutamyl hydrolase isoform X1 [Sus scrofa];>gi|927118750|ref|XP_013852181.1| PREDICTED: gamma-glutamyl hydrolase isoform X2 [Sus scrofa]	2	3	3	3	0	0	0	0	0	0	0	0	0	0	1	0	3	0	0	0	0	0	0	0	0	0	0	0	0	0	0	0	1	0	3	0	0	0	0	0	0	0	0	0
gi|194036808;gi|194036810	gi|194036808;gi|194036810	4;4	4;4	4;4	>gi|194036808|ref|XP_001929021.1| PREDICTED: protein CREG1 isoform X2 [Sus scrofa];>gi|194036810|ref|XP_001929017.1| PREDICTED: protein CREG1 isoform X1 [Sus scrofa]	2	4	4	4	0	0	0	1	0	1	0	1	2	0	1	0	2	0	0	0	0	1	0	0	0	1	0	1	0	1	2	0	1	0	2	0	0	0	0	1	0	0	0	1
gi|194036902	gi|194036902	2	2	2	>gi|194036902|ref|XP_001927358.1| PREDICTED: prefoldin subunit 2 [Sus scrofa]	1	2	2	2	0	2	0	2	0	0	0	0	1	0	0	0	2	0	0	0	0	1	0	2	0	2	0	0	0	0	1	0	0	0	2	0	0	0	0	1	0	2	0	2
gi|194036918	gi|194036918	2	2	2	>gi|194036918|ref|XP_001928194.1| PREDICTED: thiosulfate sulfurtransferase/rhodanese-like domain-containing protein 1 [Sus scrofa]	1	2	2	2	0	0	0	0	0	0	0	0	1	0	0	0	1	0	0	0	0	1	0	0	0	0	0	0	0	0	1	0	0	0	1	0	0	0	0	1	0	0	0	0
gi|194036975;gi|545880808;gi|927215260;gi|927219047;gi|335306198;gi|669326388;gi|669314040;gi|730378306;gi|669328845;gi|669308931;gi|730368816	gi|194036975	26;3;2;1;1;1;1;1;1;1;1	26;3;2;1;1;1;1;1;1;1;1	15;2;2;1;1;1;1;1;1;1;1	>gi|194036975|ref|XP_001927782.1| PREDICTED: polyadenylate-binding protein 1 [Sus scrofa]	11	26	26	15	0	15	0	15	0	6	0	10	3	0	15	0	19	0	7	0	13	8	0	15	0	15	0	6	0	10	3	0	15	0	19	0	7	0	13	8	0	10	0	9
gi|194037005	gi|194037005	6	6	6	>gi|194037005|ref|XP_001928988.1| PREDICTED: ribonuclease UK114 [Sus scrofa]	1	6	6	6	0	0	0	2	0	0	0	0	6	0	0	0	0	0	0	0	1	3	0	0	0	2	0	0	0	0	6	0	0	0	0	0	0	0	1	3	0	0	0	2
gi|927117601;gi|194037042;gi|954364159	gi|927117601;gi|194037042	26;26;1	26;26;1	26;26;1	>gi|927117601|ref|XP_013852061.1| PREDICTED: cadherin-17 [Sus scrofa];>gi|194037042|ref|XP_001927136.1| PREDICTED: cadherin-17 [Sus scrofa]	3	26	26	26	1	13	0	17	0	4	0	9	11	0	12	0	14	0	11	0	12	10	1	13	0	17	0	4	0	9	11	0	12	0	14	0	11	0	12	10	1	13	0	17
gi|194037097	gi|194037097	21	21	21	>gi|194037097|ref|XP_001927840.1| PREDICTED: carbonic anhydrase 2 [Sus scrofa]	1	21	21	21	1	1	1	0	4	1	4	0	15	6	3	3	8	4	1	0	1	16	1	1	1	0	4	1	4	0	15	6	3	3	8	4	1	0	1	16	1	1	1	0
gi|194037099	gi|194037099	20	20	20	>gi|194037099|ref|XP_001924218.1| PREDICTED: carbonic anhydrase 1 [Sus scrofa]	1	20	20	20	1	12	0	10	0	0	1	1	4	9	15	8	15	4	2	4	2	4	1	12	0	10	0	0	1	1	4	9	15	8	15	4	2	4	2	4	1	12	0	10
gi|194037373;gi|927128956	gi|194037373;gi|927128956	4;3	4;3	4;3	>gi|194037373|ref|XP_001927584.1| PREDICTED: coatomer subunit zeta-1 isoform X2 [Sus scrofa];>gi|927128956|ref|XP_013853037.1| PREDICTED: coatomer subunit zeta-1 isoform X1 [Sus scrofa]	2	4	4	4	0	3	0	3	0	0	0	0	2	0	2	0	2	0	0	0	1	1	0	3	0	3	0	0	0	0	2	0	2	0	2	0	0	0	1	1	0	3	0	3
gi|311255633;gi|194037502;gi|927222255;gi|927195979;gi|927195972;gi|545858245;gi|311267404;gi|311267402;gi|12849654	gi|311255633;gi|194037502	3;3;1;1;1;1;1;1;1	3;3;1;1;1;1;1;1;1	2;2;0;0;0;0;0;0;0	>gi|311255633|ref|XP_003126305.1| PREDICTED: ORM1-like protein 2 [Sus scrofa];>gi|194037502|ref|XP_001928873.1| PREDICTED: ORM1-like protein 2 [Sus scrofa]	9	3	3	2	0	3	0	2	0	2	0	2	1	0	2	0	1	0	3	0	3	2	0	3	0	2	0	2	0	2	1	0	2	0	1	0	3	0	3	2	0	2	0	2
gi|927134876;gi|417515810;gi|194037681;gi|545828406	gi|927134876;gi|417515810;gi|194037681;gi|545828406	12;12;12;12	12;12;12;12	12;12;12;12	>gi|927134876|ref|XP_013853542.1| PREDICTED: early endosome antigen 1 isoform X3 [Sus scrofa];>gi|417515810|gb|JAA53714.1| early endosome antigen 1 [Sus scrofa];>gi|194037681|ref|XP_001926390.1| PREDICTED: early endosome antigen 1 isoform X2 [Sus scrofa];>	4	12	12	12	0	3	0	5	0	0	0	0	3	0	2	0	3	0	0	0	1	1	0	3	0	5	0	0	0	0	3	0	2	0	3	0	0	0	1	1	0	3	0	5
gi|194037760;gi|335288252	gi|194037760;gi|335288252	7;7	7;7	7;7	>gi|194037760|ref|XP_001925371.1| PREDICTED: TBC1 domain family member 15 isoform X2 [Sus scrofa];>gi|335288252|ref|XP_003355565.1| PREDICTED: TBC1 domain family member 15 isoform X1 [Sus scrofa]	2	7	7	7	0	2	0	1	0	0	0	1	0	0	2	0	3	0	0	0	1	0	0	2	0	1	0	0	0	1	0	0	2	0	3	0	0	0	1	0	0	2	0	1
gi|545826913;gi|927131260;gi|194037781	gi|545826913;gi|927131260;gi|194037781	1;1;1	1;1;1	1;1;1	>gi|545826913|ref|XP_005664089.1| PREDICTED: FGFR1 oncogene partner 2 isoform X2 [Sus scrofa];>gi|927131260|ref|XP_013853241.1| PREDICTED: FGFR1 oncogene partner 2 isoform X1 [Sus scrofa];>gi|194037781|ref|XP_001924632.1| PREDICTED: FGFR1 oncogene partner	3	1	1	1	0	1	0	1	0	1	0	1	0	0	1	0	1	0	0	0	0	0	0	1	0	1	0	1	0	1	0	0	1	0	1	0	0	0	0	0	0	1	0	1
gi|753703566;gi|194037852	gi|753703566;gi|194037852	8;8	8;8	8;8	>gi|753703566|gb|JAG69394.1| insulin-like growth factor 2 receptor [Sus scrofa domesticus];>gi|194037852|ref|XP_001927646.1| PREDICTED: cation-dependent mannose-6-phosphate receptor [Sus scrofa]	2	8	8	8	0	2	0	3	1	4	0	4	1	0	2	0	3	0	0	1	1	2	0	2	0	3	1	4	0	4	1	0	2	0	3	0	0	1	1	2	0	2	0	3
gi|927152799;gi|545837197;gi|927152794;gi|545837189;gi|545837186;gi|545837183;gi|545837177;gi|194037963	gi|927152799;gi|545837197;gi|927152794;gi|545837189;gi|545837186;gi|545837183;gi|545837177;gi|194037963	2;2;2;2;2;2;2;2	2;2;2;2;2;2;2;2	2;2;2;2;2;2;2;2	>gi|927152799|ref|XP_013832866.1| PREDICTED: ras-responsive element-binding protein 1 isoform X3 [Sus scrofa];>gi|545837197|ref|XP_005665611.1| PREDICTED: ras-responsive element-binding protein 1 isoform X2 [Sus scrofa];>gi|927152794|ref|XP_013832865.1| PR	8	2	2	2	0	1	0	1	0	0	0	0	0	0	0	0	0	0	0	0	0	0	0	1	0	1	0	0	0	0	0	0	0	0	0	0	0	0	0	0	0	1	0	1
gi|927153321;gi|927153317;gi|927153313;gi|927153309;gi|927153305;gi|194038051;gi|927153328;gi|545837525	gi|927153321;gi|927153317;gi|927153313;gi|927153309;gi|927153305;gi|194038051;gi|927153328;gi|545837525	2;2;2;2;2;2;1;1	2;2;2;2;2;2;1;1	2;2;2;2;2;2;1;1	>gi|927153321|ref|XP_013832911.1| PREDICTED: nuclear pore complex protein Nup153 isoform X6 [Sus scrofa];>gi|927153317|ref|XP_013832910.1| PREDICTED: nuclear pore complex protein Nup153 isoform X5 [Sus scrofa];>gi|927153313|ref|XP_013832909.1| PREDICTED: n	8	2	2	2	0	1	0	0	0	0	0	1	0	0	0	0	0	0	0	0	0	0	0	1	0	0	0	0	0	1	0	0	0	0	0	0	0	0	0	0	0	1	0	0
gi|753703966;gi|545837545;gi|194038067	gi|753703966;gi|545837545;gi|194038067	8;8;8	8;8;8	8;8;8	>gi|753703966|gb|JAG69594.1| DEK proto-oncogene [Sus scrofa domesticus];>gi|545837545|ref|XP_005665664.1| PREDICTED: protein DEK [Sus scrofa];>gi|194038067|ref|XP_001927944.1| PREDICTED: protein DEK [Sus scrofa]	3	8	8	8	0	4	0	2	0	3	0	3	0	0	2	0	3	0	2	0	2	1	0	4	0	2	0	3	0	3	0	0	2	0	3	0	2	0	2	1	0	4	0	2
gi|194038256	gi|194038256	3	3	3	>gi|194038256|ref|XP_001928768.1| PREDICTED: protein Daple [Sus scrofa]	1	3	3	3	0	2	0	1	0	0	0	0	0	0	2	0	0	0	0	0	1	0	0	2	0	1	0	0	0	0	0	0	2	0	0	0	0	0	1	0	0	2	0	1
gi|927163397;gi|545842872;gi|194038264;gi|545842877	gi|927163397;gi|545842872;gi|194038264;gi|545842877	3;3;3;2	3;3;3;2	3;3;3;2	>gi|927163397|ref|XP_013844667.1| PREDICTED: tandem C2 domains nuclear protein isoform X3 [Sus scrofa];>gi|545842872|ref|XP_005656502.1| PREDICTED: tandem C2 domains nuclear protein isoform X1 [Sus scrofa];>gi|194038264|ref|XP_001929018.1| PREDICTED: tande	4	3	3	3	0	0	0	0	0	0	0	0	1	0	0	0	0	0	0	0	0	1	0	0	0	0	0	0	0	0	1	0	0	0	0	0	0	0	0	1	0	0	0	0
gi|194038359	gi|194038359	3	3	3	>gi|194038359|ref|XP_001929028.1| PREDICTED: glutaredoxin-related protein 5, mitochondrial [Sus scrofa]	1	3	3	3	0	2	0	1	0	0	0	0	0	0	0	0	0	0	0	0	0	0	0	2	0	1	0	0	0	0	0	0	0	0	0	0	0	0	0	0	0	2	0	1
gi|194038441	gi|194038441	3	3	3	>gi|194038441|ref|XP_001928349.1| PREDICTED: V-type proton ATPase subunit D [Sus scrofa]	1	3	3	3	0	2	0	2	0	1	0	1	1	0	2	0	3	0	1	0	0	1	0	2	0	2	0	1	0	1	1	0	2	0	3	0	1	0	0	1	0	2	0	2
[truncated: 6,758 more rows]
[truncated: 73 more columns]

## Sheet: C
Protein IDs	Majority protein IDs	Peptide counts (all)	Peptide counts (razor+unique)	Peptide counts (unique)	Fasta headers	Number of proteins	Peptides	Razor + unique peptides	Unique peptides	Peptides 15_ce_dig	Peptides 15_ce_muc	Peptides 15_co_dig	Peptides 15_co_muc	Peptides 15_il_dig	Peptides 15_il_muc	Peptides 15_je_dig	Peptides 15_je_muc	Peptides 15_st	Peptides 8_ce_dig	Peptides 8_ce_muc	Peptides 8_co_dig	Peptides 8_co_muc	Peptides 8_il_dig	Peptides 8_il_muc	Peptides 8_je_dig	Peptides 8_je_muc	Peptides 8_st	Razor + unique peptides 15_ce_dig	Razor + unique peptides 15_ce_muc	Razor + unique peptides 15_co_dig	Razor + unique peptides 15_co_muc	Razor + unique peptides 15_il_dig	Razor + unique peptides 15_il_muc	Razor + unique peptides 15_je_dig	Razor + unique peptides 15_je_muc	Razor + unique peptides 15_st	Razor + unique peptides 8_ce_dig	Razor + unique peptides 8_ce_muc	Razor + unique peptides 8_co_dig	Razor + unique peptides 8_co_muc	Razor + unique peptides 8_il_dig	Razor + unique peptides 8_il_muc	Razor + unique peptides 8_je_dig	Razor + unique peptides 8_je_muc	Razor + unique peptides 8_st	Unique peptides 15_ce_dig	Unique peptides 15_ce_muc	Unique peptides 15_co_dig	Unique peptides 15_co_muc
[truncated: 5,785 more rows]
[truncated: 71 more columns]
