# Supplementary material for: Analysis of the Bacterial and Host Proteins along and across the Porcine Gastrointestinal Tract
Source: Proteomes. 2019 Jan 10;7(1):4. doi: 10.3390/proteomes7010004 (PMC6473940; doi:10.3390/proteomes7010004)
Supplement: Supplementary file 1 [file proteomes-07-00004-s001.zip › proteomes-385353-supplementary-final version/Table S2 bacterial families_digesta.xlsx]

## Sheet: Digesta
Table S2: Relative abundances of bacterial families in digesta samples based on peptide information along the GIT sections in each animal and on average Ø, standard deviation (SD).
	Jejunum						Ileum						Cecum						Colon
	3	7	8	15	Ø	SD	3	7	8	15	Ø	SD	3	7	8	15	Ø	SD	3	7	8	15	Ø	SD
Actinobacteria
Atopobiaceae	0	0	0	1.0989	0.274725	0.475838	0	0	0	0	0	0	0	0	0	0	0	0	0	0	0	0	0	0
Bifidobacteriaceae	7.38255	1.80723	4.08922	9.34066	5.65491	2.90799	6.10687	1.94175	3.0888	11.1111	5.56213	3.54656	1.10294	1.79153	0	1.62413	1.12965	0.699896	0	1.33333	0	0	0.333333	0.57735
Streptomycetaceae	0	0	0	1.0989	0.274725	0.475838	0	0	0	0	0	0	0	0	0	0	0	0	0	0	0	0	0	0
Bacteroidetes
Bacteroidaceae	1.34228	3.61446	0	0	1.23918	1.4768	0	3.8835	0	0	0.970874	1.6816	6.43382	5.37459	3.14607	8.58469	5.88479	1.95907	5.09978	5.16667	3.14286	6.64207	5.01284	1.24323
Porphyromonadaceae	1.34228	1.20482	0	0	0.636775	0.638627	0	1.45631	0	0	0.364078	0.630601	2.94118	1.9544	2.92135	2.08817	2.47627	0.457495	3.10421	2	2.85714	2.58303	2.6361	0.410923
Prevotellaceae	14.094	54.8193	7.43494	6.59341	20.7354	19.8917	10.687	49.0291	8.10811	2.77778	17.6505	18.3396	22.4265	24.7557	24.2697	32.7146	26.0416	3.94942	25.4989	27.5	23.7143	31.9188	27.158	3.05754
Rikenellaceae	0	0	0	0	0	0	0	0	0	0	0	0	0	1.30293	0	0	0.325733	0.564186	0	1.16667	1.71429	0	0.720238	0.745807
Firmicutes
Acidaminococcaceae	0	1.20482	1.11524	1.0989	0.854741	0.495129	0	1.45631	1.1583	3.7037	1.57958	1.34161	2.02206	2.443	2.24719	1.62413	2.08409	0.304478	1.99557	2.33333	2.85714	2.21402	2.35002	0.316854
Clostridiaceae	12.0805	3.61446	19.7026	16.4835	12.9703	6.04132	20.6107	5.33981	21.2355	15.7407	15.7317	6.36569	13.2353	7.98046	11.6854	8.58469	10.3715	2.17011	13.7472	6.66667	15.4286	10.5166	11.5898	3.34588
Erysipelotrichaceae	2.68456	0	1.85874	2.1978	1.68528	1.0163	3.05344	0	1.9305	2.77778	1.94043	1.19429	1.10294	0	1.34831	1.85615	1.07685	0.67847	1.55211	0	1.42857	1.84502	1.20642	0.71276
Eubacteriaceae	1.34228	0	1.85874	2.1978	1.34971	0.836681	2.29008	0	1.5444	2.77778	1.65306	1.05062	3.49265	2.60586	2.24719	1.62413	2.49246	0.675905	3.7694	1.66667	2	1.84502	2.32027	0.844928
Lachnospiraceae	4.02685	4.81928	5.94796	3.84615	4.66006	0.828768	3.81679	4.85437	4.6332	1.85185	3.78905	1.18332	9.74265	6.67752	7.64045	6.96056	7.75529	1.19958	9.09091	7.16667	9.71429	8.67159	8.66086	0.939066
Lactobacillaceae	13.4228	6.0241	13.0112	27.4725	14.9826	7.78737	15.2672	6.31068	13.8996	35.1852	17.6657	10.6748	6.43382	7.49186	11.0112	10.6729	8.90244	1.97896	5.54324	6.66667	8.57143	4.79705	6.3946	1.42211
Oscillospiraceae	2.01342	0	0	0	0.503356	0.871838	0	1.45631	0	0	0.364078	0.630601	2.38971	1.79153	0	0	1.04531	1.06649	2.21729	2	0	0	1.05432	1.05712
Paenibacillaceae	1.34228	0	0	0	0.33557	0.581225	0	0	0	0	0	0	0	0	0	0	0	0	0	0	0	0	0	0
Peptostreptococcaceae	3.3557	0	0	2.74725	1.52574	1.54083	4.58015	0	0	2.77778	1.83948	1.94673	1.47059	1.30293	0	0	0.69338	0.695909	2.21729	1.33333	0	0	0.887657	0.941068
Ruminococcaceae	4.02685	4.21687	2.23048	1.64835	3.03064	1.11249	4.58015	3.8835	2.3166	0	2.69506	1.75873	5.33088	7.81759	5.8427	11.6009	7.64802	2.46387	4.21286	7.83333	3.71429	11.8081	6.89215	3.25307
Selenomonadaceae	13.4228	5.42169	10.7807	6.04396	8.91728	3.32593	9.92366	4.36893	13.1274	8.33333	8.93834	3.15296	6.43382	5.70033	8.31461	2.5522	5.75024	2.07805	5.54324	5.83333	8.28571	2.76753	5.60745	1.95534
Streptococcaceae	2.01342	3.01205	0	1.64835	1.66846	1.08494	3.05344	4.36893	1.1583	0	2.14517	1.68417	0	4.39739	1.1236	1.39211	1.72828	1.6271	1.10865	4.5	0	2.58303	2.04792	1.68636
Veillonellaceae	8.05369	3.01205	20.4461	10.4396	10.4878	6.34393	6.10687	3.8835	18.5328	6.48148	8.75117	5.73408	4.96324	6.51466	8.98876	2.08817	5.63871	2.50264	5.54324	6	6.28571	1.47601	4.82624	1.9523
Proteobacteria
Pasteurellaceae	0	0	1.11524	0	0.27881	0.482914	0	0	0	0	0	0	0	0	0	0	0	0	0	0	0	0	0	0
Spirochaetes
Brachyspiraceae	2.01342	0	0	1.0989	0.778081	0.842588	2.29008	0	0	0	0.572519	0.991632	0	0	0	0	0	0	0	0	0	0	0	0
Leptospiraceae	0	1.20482	0	0	0.301205	0.521702	0	0	0	0	0	0	0	0	0	0	0	0	0	1	0	0	0.25	0.433013
other	6.04027	6.0241	10.4089	4.94505	6.85459	2.09955	7.63359	7.76699	9.26641	6.48148	7.78712	0.989566	10.4779	10.0977	9.21348	6.03248	8.95541	1.74879	9.7561	9.83333	10.2857	10.3321	10.0518	0.259062
peptides	149	166	269	182	191.5	46.2412	131	206	259	108	176	60.0791	544	614	445	431	508.5	74.8816	451	600	350	542	485.75	94.6741
