# Supplementary material for: Analysis of the Bacterial and Host Proteins along and across the Porcine Gastrointestinal Tract
Source: Proteomes. 2019 Jan 10;7(1):4. doi: 10.3390/proteomes7010004 (PMC6473940; doi:10.3390/proteomes7010004)
Supplement: Supplementary file 1 [file proteomes-07-00004-s001.zip › proteomes-385353-supplementary-final version/Table S3 bacterial families_mucosa.xlsx]

## Sheet: Mucosa
Table S3: Relative abundances of bacterial families in mucosa samples based on peptide information along the GIT sections in each animal and on average Ø, standard deviation (SD).
	Stomach						Jejunum						Ileum						Cecum						Colon
	3	7	8	15	Ø	SD	3	7	8	15	Ø	SD	3	7	8	15	Ø	SD	3	7	8	15	Ø	SD	3	7	8	15	Ø	SD
Actinobacteria
Atopobiaceae	0	1.51515	0	0	0.378788	0.65608	0	2	0	0	0.5	0.866025	0	2	0	0	0.5	0.866025	0	1.92308	1.35135	0	0.818607	0.843194	0	1.66667	0	0	0.416667	0.721688
Bifidobacteriaceae	3.14465	0	1.85185	0	1.24913	1.33013	0	0	0	0	0	0	0	0	0	6.25	1.5625	2.70633	0	0	0	0	0	0	0	1.66667	0	0	0.416667	0.721688
Coriobacteriaceae	0	0	0	0	0	0	0	0	0	0	0	0	0	0	0	6.25	1.5625	2.70633	0	0	0	0	0	0	0	0	0	0	0	0
Eggerthellaceae	0	0	0	0	0	0	0	0	0	0	0	0	0	0	0	0	0	0	0	0	1.35135	0	0.337838	0.585152	0	0	1.36986	1.5625	0.733091	0.736248
Streptomycetaceae	0	1.51515	0	6.25	1.94129	2.56339	0	2	9.09091	7.14286	4.55844	3.69281	4.54545	2	3.57143	6.25	4.09172	1.54192	1.88679	1.92308	1.35135	4.16667	2.33197	1.08318	2.85714	1.66667	1.36986	1.5625	1.86404	0.58317
Bacteroidetes
Bacteroidaceae	1.88679	6.06061	1.85185	0	2.44981	2.22002	3.9604	10	0	0	3.4901	4.0915	0	8	7.14286	0	3.78571	3.79782	7.54717	11.5385	2.7027	0	5.44708	4.43615	5.71429	8.33333	2.73973	3.125	4.97809	2.24966
Flavobacteriaceae	0	0	0	0	0	0	0	0	0	0	0	0	0	0	0	0	0	0	0	0	2.7027	4.16667	1.71734	1.79365	0	0	2.73973	3.125	1.46618	1.4725
Porphyromonadaceae	1.25786	0	1.23457	0	0.623107	0.623162	2.9703	0	0	0	0.742574	1.28618	0	0	0	0	0	0	1.88679	0	4.05405	0	1.48521	1.67122	2.85714	0	2.73973	3.125	2.18047	1.26661
Prevotellaceae	18.8679	33.3333	16.6667	12.5	20.342	7.84144	26.7327	20	18.1818	14.2857	19.8001	4.50355	13.6364	22	10.7143	12.5	14.7127	4.33436	35.8491	19.2308	21.6216	12.5	22.3004	8.50731	37.1429	25	20.5479	23.4375	26.5321	6.33092
Rhodothermaceae	0	0	0	6.25	1.5625	2.70633	0	0	9.09091	7.14286	4.05844	4.11647	4.54545	0	3.57143	6.25	3.59172	2.28456	1.88679	0	1.35135	4.16667	1.8512	1.50328	2.85714	1.66667	2.73973	1.5625	2.20651	0.594521
Rikenellaceae	0	3.0303	0	0	0.757576	1.31216	0	0	0	0	0	0	0	0	0	0	0	0	0	1.92308	0	0	0.480769	0.832717	0	0	0	0	0	0
Firmicutes
Acidaminococcaceae	0	1.51515	1.23457	0	0.68743	0.694551	2.9703	2	0	0	1.24257	1.28906	0	2	0	0	0.5	0.866025	0	1.92308	1.35135	0	0.818607	0.843194	0	1.66667	1.36986	1.5625	1.14976	0.672298
Anaerolineaceae	0	0	0	0	0	0	0	0	0	0	0	0	0	0	0	0	0	0	0	0	1.35135	0	0.337838	0.585152	0	0	1.36986	1.5625	0.733091	0.736248
Clostridiaceae	6.91824	1.51515	8.64198	0	4.26884	3.6038	11.8812	2	9.09091	0	5.74302	4.89586	0	2	25	0	6.75	10.5682	3.77358	1.92308	13.5135	4.16667	5.84421	4.50819	5.71429	1.66667	19.1781	15.625	10.546	7.11507
Erysipelotrichaceae	1.25786	0	1.85185	0	0.777428	0.805294	1.9802	0	0	0	0.49505	0.857451	0	2	0	0	0.5	0.866025	0	0	2.7027	0	0.675676	1.1703	5.71429	1.66667	2.73973	3.125	3.31142	1.48665
Eubacteriaceae	2.51572	0	1.85185	0	1.09189	1.11684	4.9505	0	0	0	1.23762	2.14363	0	0	0	0	0	0	1.88679	0	4.05405	0	1.48521	1.67122	5.71429	0	4.10959	3.125	3.23722	2.08501
Lachnospiraceae	5.66038	9.09091	3.7037	12.5	7.73875	3.35779	10.8911	12	9.09091	7.14286	9.78121	1.84339	13.6364	10	3.57143	6.25	8.36445	3.805	9.43396	9.61538	4.05405	12.5	8.90085	3.05123	8.57143	10	6.84932	4.6875	7.52706	1.98296
Lactobacillaceae	8.80503	13.6364	9.87654	43.75	19.017	14.3919	2.9703	10	9.09091	50	18.0153	18.6632	4.54545	10	21.4286	43.75	19.931	15.041	13.2075	11.5385	13.5135	33.3333	17.8982	8.94312	2.85714	10	8.21918	10.9375	8.00346	3.12753
Oscillospiraceae	1.25786	0	0	0	0.314465	0.54467	0	0	0	0	0	0	4.54545	0	0	0	1.13636	1.96824	3.77358	0	1.35135	0	1.28123	1.54109	0	0	0	0	0	0
Paenibacillaceae	0	0	0	0	0	0	1.9802	2	0	0	0.99505	0.995074	0	0	3.57143	0	0.892857	1.54647	0	0	1.35135	0	0.337838	0.585152	0	0	1.36986	1.5625	0.733091	0.736248
Peptoniphilaceae	0	0	0	0	0	0	0	0	0	0	0	0	0	0	0	0	0	0	0	0	1.35135	0	0.337838	0.585152	0	0	1.36986	1.5625	0.733091	0.736248
Peptostreptococcaceae	0	0	0	0	0	0	0	0	0	0	0	0	0	0	0	0	0	0	1.88679	0	1.35135	4.16667	1.8512	1.50328	0	0	1.36986	1.5625	0.733091	0.736248
Ruminococcaceae	2.51572	6.06061	1.23457	0	2.45272	2.26498	3.9604	8	0	0	2.9901	3.31368	9.09091	8	0	0	4.27273	4.2901	3.77358	9.61538	1.35135	0	3.68508	3.68112	5.71429	5	2.73973	1.5625	3.75413	1.67531
Selenomonadaceae	17.6101	3.0303	16.6667	0	9.32676	7.89179	1.9802	6	0	0	1.99505	2.4495	0	6	0	0	1.5	2.59808	0	3.84615	2.7027	0	1.63721	1.68639	0	5	2.73973	1.5625	2.32556	1.82446
Streptococcaceae	1.25786	1.51515	0	6.25	2.25575	2.37627	0	2	9.09091	7.14286	4.55844	3.69281	4.54545	2	3.57143	6.25	4.09172	1.54192	1.88679	1.92308	2.7027	4.16667	2.66981	0.923633	2.85714	1.66667	0	1.5625	1.52158	1.01509
Symbiobacteriaceae	0	0	0	0	0	0	0	0	0	0	0	0	0	0	0	0	0	0	0	0	1.35135	0	0.337838	0.585152	0	0	1.36986	1.5625	0.733091	0.736248
Veillonellaceae	17.6101	7.57576	15.4321	0	10.1545	6.94986	4.9505	10	0	0	3.73762	4.1421	9.09091	10	0	0	4.77273	4.78354	3.77358	9.61538	0	8.33333	5.43058	3.81364	0	8.33333	1.36986	0	2.4258	3.45626
Nitrospirae
Nitrospiraceae	0	1.51515	0	0	0.378788	0.65608	0	2	0	0	0.5	0.866025	0	2	0	0	0.5	0.866025	0	1.92308	0	0	0.480769	0.832717	0	1.66667	0	0	0.416667	0.721688
Proteobacteria
Alcaligenaceae	0	0	0	0	0	0	0	0	9.09091	0	2.27273	3.93648	0	0	0	0	0	0	0	0	0	0	0	0	0	0	0	0	0	0
Anaplasmataceae	0	0	0	0	0	0	0	2	9.09091	0	2.77273	3.73807	0	2	0	0	0.5	0.866025	0	1.92308	0	0	0.480769	0.832717	0	1.66667	0	1.5625	0.807292	0.808131
Burkholderiaceae	0	0	0	0	0	0	0	0	0	0	0	0	0	0	0	0	0	0	0	0	0	0	0	0	0	1.66667	0	0	0.416667	0.721688
Comamonadaceae	0	1.51515	0	0	0.378788	0.65608	0	0	0	0	0	0	0	2	0	0	0.5	0.866025	0	1.92308	0	0	0.480769	0.832717	0	1.66667	0	0	0.416667	0.721688
Enterobacteriaceae	0	0	0	0	0	0	0	0	0	0	0	0	4.54545	0	0	0	1.13636	1.96824	1.88679	0	1.35135	4.16667	1.8512	1.50328	0	0	1.36986	1.5625	0.733091	0.736248
Helicobacteraceae	0	0	3.08642	0	0.771605	1.33646	0	0	9.09091	0	2.27273	3.93648	0	0	3.57143	0	0.892857	1.54647	1.88679	0	0	0	0.471698	0.817005	2.85714	0	1.36986	0	1.05675	1.18035
Pasteurellaceae	0	3.0303	2.46914	0	1.37486	1.3891	1.9802	4	0	0	1.49505	1.65684	13.6364	4	14.2857	0	7.98052	6.14974	3.77358	3.84615	5.40541	0	3.25629	1.98983	2.85714	3.33333	4.10959	3.125	3.35627	0.466538
Pelagibacteraceae	0	0	0	0	0	0	0	0	0	0	0	0	0	0	0	0	0	0	0	0	1.35135	0	0.337838	0.585152	0	0	1.36986	1.5625	0.733091	0.736248
Vibrionaceae	0	0	0	0	0	0	0	0	0	0	0	0	4.54545	0	0	0	1.13636	1.96824	0	0	0	0	0	0	0	0	0	1.5625	0.390625	0.676582
Spirochaetes
Brachyspiraceae	0	0	0	0	0	0	0	0	0	0	0	0	4.54545	0	0	0	1.13636	1.96824	0	0	0	0	0	0	0	0	0	0	0	0
Leptospiraceae	0	1.51515	1.85185	6.25	2.40425	2.32733	0	2	0	7.14286	2.28571	2.92072	4.54545	2	0	0	1.63636	1.86751	0	1.92308	0	4.16667	1.52244	1.71669	2.85714	1.66667	0	0	1.13095	1.20673
Synergistetes
Synergistaceae	0	1.51515	0	0	0.378788	0.65608	0	2	0	0	0.5	0.866025	0	2	0	0	0.5	0.866025	0	1.92308	0	0	0.480769	0.832717	0	1.66667	0	0	0.416667	0.721688
Tenericutes
Mycoplasmataceae	0	1.51515	0	6.25	1.94129	2.56339	1.9802	0	0	0	0.49505	0.857451	0	0	0	6.25	1.5625	2.70633	0	0	1.35135	0	0.337838	0.585152	2.85714	1.66667	1.36986	1.5625	1.86404	0.58317
other	9.43396	0	10.4938	0	4.98195	4.99602	13.8614	0	0	0	3.46535	6.00216	0	0	0	0	0	0	0	0	0	0	0	0	0	0	0	0	0	0
peptides	159	66	162	16	100.75	62.3192	101	50	11	14	44	36.3112	22	50	28	16	29	12.8452	53	52	74	24	50.75	17.7676	35	60	73	64	58	14.089
