# Supplementary material for: Analysis of the Bacterial and Host Proteins along and across the Porcine Gastrointestinal Tract
Source: Proteomes. 2019 Jan 10;7(1):4. doi: 10.3390/proteomes7010004 (PMC6473940; doi:10.3390/proteomes7010004)
Supplement: Supplementary file 1 [file proteomes-07-00004-s001.zip › proteomes-385353-supplementary-final version/Table S4 COG digesta.xlsx]

## Sheet: info
Table S4
Bacterial proteins identified in all digesta samples and sorted according to COG classification

## Sheet: 3.jej
#COG	count	description	class	class description					class description	description	#COG	count
COG0021	1	Transketolase	G	Carbohydrate transport and metabolism					Amino acid transport and metabolism	Glutamate dehydrogenase/leucine dehydrogenase	COG0334	25
COG0049	1	Ribosomal protein S7	J	Translation, ribosomal structure and biogenesis						Arginine kinase	COG3869	1
COG0050	21	GTPases - translation elongation factors	J	Translation, ribosomal structure and biogenesis						Glutamate synthase domain 2	COG0069	1
COG0055	13	F0F1-type ATP synthase, beta subunit	C	Energy production and conversion						Glutamine synthetase	COG0174	1
COG0056	8	F0F1-type ATP synthase, alpha subunit	C	Energy production and conversion					Carbohydrate transport and metabolism	ABC-type sugar transport systems, ATPase components	COG3839	23
COG0057	23	Glyceraldehyde-3-phosphate dehydrogenase/erythrose-4-phosphate dehydrogenase	G	Carbohydrate transport and metabolism						Glyceraldehyde-3-phosphate dehydrogenase/erythrose-4-phosphate dehydrogenase	COG0057	23
COG0058	3	Glucan phosphorylase	G	Carbohydrate transport and metabolism						Enolase	COG0148	5
COG0059	1	Ketol-acid reductoisomerase	EH	Multiple classes						Fructose/tagatose bisphosphate aldolase	COG0191	5
COG0069	1	Glutamate synthase domain 2	E	Amino acid transport and metabolism						Triosephosphate isomerase	COG0149	5
COG0086	1	DNA-directed RNA polymerase, beta' subunit/160 kD subunit	K	Transcription						3-phosphoglycerate kinase	COG0126	3
COG0090	5	Ribosomal protein L2	J	Translation, ribosomal structure and biogenesis						Glucan phosphorylase	COG0058	3
COG0092	1	Ribosomal protein S3	J	Translation, ribosomal structure and biogenesis						Glucose-6-phosphate isomerase	COG0166	3
COG0102	1	Ribosomal protein L13	J	Translation, ribosomal structure and biogenesis						Pyruvate kinase	COG0469	3
COG0126	3	3-phosphoglycerate kinase	G	Carbohydrate transport and metabolism						Maltoporin (phage lambda and maltose receptor)	COG4580	2
COG0148	5	Enolase	G	Carbohydrate transport and metabolism						ABC-type sugar transport system, periplasmic component	COG1653	1
COG0149	5	Triosephosphate isomerase	G	Carbohydrate transport and metabolism						Beta-galactosidase/beta-glucuronidase	COG3250	1
COG0166	3	Glucose-6-phosphate isomerase	G	Carbohydrate transport and metabolism						Glycerol uptake facilitator and related permeases (Major Intrinsic Protein Family)	COG0580	1
COG0174	1	Glutamine synthetase	E	Amino acid transport and metabolism						Glycosidases	COG0366	1
COG0176	1	Transaldolase	G	Carbohydrate transport and metabolism						Maltose-binding periplasmic proteins/domains	COG2182	1
COG0183	1	Acetyl-CoA acetyltransferase	I	Lipid transport and metabolism						Phosphoketolase	COG3957	1
COG0191	5	Fructose/tagatose bisphosphate aldolase	G	Carbohydrate transport and metabolism						Phosphotransferase system, mannose/fructose/N-acetylgalactosamine-specific component IIC	COG3715	1
COG0280	2	Phosphotransacetylase	C	Energy production and conversion						Phosphotransferase system, mannose/fructose/N-acetylgalactosamine-specific component IID	COG3716	1
COG0282	1	Acetate kinase	C	Energy production and conversion						Transaldolase	COG0176	1
COG0334	25	Glutamate dehydrogenase/leucine dehydrogenase	E	Amino acid transport and metabolism						Transketolase	COG0021	1
COG0366	1	Glycosidases	G	Carbohydrate transport and metabolism					Cell motility	Flagellin and related hook-associated proteins	COG1344	5
COG0426	2	Uncharacterized flavoproteins	C	Energy production and conversion					Cell wall/membrane/envelope biogenesis	Outer membrane protein (porin)	COG3203	3
COG0427	1	Acetyl-CoA hydrolase	C	Energy production and conversion						Murein lipoprotein	COG4238	1
COG0469	3	Pyruvate kinase	G	Carbohydrate transport and metabolism						Outer membrane protein and related peptidoglycan-associated (lipo)proteins	COG2885	1
COG0479	10	Succinate dehydrogenase/fumarate reductase, Fe-S protein subunit	C	Energy production and conversion					Chromatin structure and dynamics	Histones H3 and H4	COG2036	2
COG0516	7	IMP dehydrogenase/GMP reductase	F	Nucleotide transport and metabolism					Coenzyme transport and metabolism	Outer membrane cobalamin receptor protein	COG4206	1
COG0517	3	FOG: CBS domain	R	General function prediction only					Cytoskeleton	Actin and related proteins	COG5277	4
COG0539	1	Ribosomal protein S1	J	Translation, ribosomal structure and biogenesis						Tubulin	COG5023	1
COG0542	1	ATPases with chaperone activity, ATP-binding subunit	O	Posttranslational modification, protein turnover, chaperones					Defense mechanisms	ABC-type bacteriocin/lantibiotic exporters, contain an N-terminal double-glycine peptidase domain	COG2274	1
COG0580	1	Glycerol uptake facilitator and related permeases (Major Intrinsic Protein Family)	G	Carbohydrate transport and metabolism					Energy production and conversion	Rubrerythrin	COG1592	23
COG0609	1	ABC-type Fe3+-siderophore transport system, permease component	P	Inorganic ion transport and metabolism						Succinate dehydrogenase/fumarate reductase, flavoprotein subunit	COG1053	22
COG0636	2	F0F1-type ATP synthase, subunit c/Archaeal/vacuolar-type H+-ATPase, subunit K	C	Energy production and conversion						Rubredoxin	COG1773	17
COG0764	1	3-hydroxymyristoyl/3-hydroxydecanoyl-(acyl carrier protein) dehydratases	I	Lipid transport and metabolism						F0F1-type ATP synthase, beta subunit	COG0055	13
COG0822	12	NifU homolog involved in Fe-S cluster formation	C	Energy production and conversion						NifU homolog involved in Fe-S cluster formation	COG0822	12
COG0824	1	Predicted thioesterase	R	General function prediction only						Succinate dehydrogenase/fumarate reductase, Fe-S protein subunit	COG0479	10
COG1012	1	NAD-dependent aldehyde dehydrogenases	C	Energy production and conversion						F0F1-type ATP synthase, alpha subunit	COG0056	8
COG1028	1	Dehydrogenases with different specificities (related to short-chain alcohol dehydrogenases)	IQR	Multiple classes						Pyruvate/2-oxoglutarate dehydrogenase complex, dihydrolipoamide dehydrogenase (E3) component, and related enzymes	COG1249	3
COG1053	22	Succinate dehydrogenase/fumarate reductase, flavoprotein subunit	C	Energy production and conversion						Alcohol dehydrogenase, class IV	COG1454	2
COG1123	1	ATPase components of various ABC-type transport systems, contain duplicated ATPase	R	General function prediction only						F0F1-type ATP synthase, subunit c/Archaeal/vacuolar-type H+-ATPase, subunit K	COG0636	2
COG1249	3	Pyruvate/2-oxoglutarate dehydrogenase complex, dihydrolipoamide dehydrogenase (E3) component, and related enzymes	C	Energy production and conversion						Phosphotransacetylase	COG0280	2
COG1251	1	NAD(P)H-nitrite reductase	C	Energy production and conversion						Uncharacterized flavoproteins	COG0426	2
COG1344	5	Flagellin and related hook-associated proteins	N	Cell motility						Acetate kinase	COG0282	1
COG1454	2	Alcohol dehydrogenase, class IV	C	Energy production and conversion						Acetyl-CoA hydrolase	COG0427	1
COG1592	23	Rubrerythrin	C	Energy production and conversion						NAD-dependent aldehyde dehydrogenases	COG1012	1
COG1653	1	ABC-type sugar transport system, periplasmic component	G	Carbohydrate transport and metabolism						NAD(P)H-nitrite reductase	COG1251	1
COG1773	17	Rubredoxin	C	Energy production and conversion						Phosphoenolpyruvate carboxykinase (ATP)	COG1866	1
COG1866	1	Phosphoenolpyruvate carboxykinase (ATP)	C	Energy production and conversion						Pyruvate-formate lyase	COG1882	1
COG1882	1	Pyruvate-formate lyase	C	Energy production and conversion					Function unknown	Uncharacterized protein conserved in bacteria	COG4807	1
COG2036	2	Histones H3 and H4	B	Chromatin structure and dynamics					General function prediction only	FOG: CBS domain	COG0517	3
COG2070	1	Dioxygenases related to 2-nitropropane dioxygenase	R	General function prediction only						ATPase components of various ABC-type transport systems, contain duplicated ATPase	COG1123	1
COG2182	1	Maltose-binding periplasmic proteins/domains	G	Carbohydrate transport and metabolism						Dioxygenases related to 2-nitropropane dioxygenase	COG2070	1
COG2208	1	Serine phosphatase RsbU, regulator of sigma subunit	TK	Multiple classes						Predicted thioesterase	COG0824	1
COG2267	1	Lysophospholipase	I	Lipid transport and metabolism						TRAP-type uncharacterized transport system, periplasmic component	COG2358	1
COG2274	1	ABC-type bacteriocin/lantibiotic exporters, contain an N-terminal double-glycine peptidase domain	V	Defense mechanisms					Inorganic ion transport and metabolism	ABC-type Fe3+-siderophore transport system, permease component	COG0609	1
COG2358	1	TRAP-type uncharacterized transport system, periplasmic component	R	General function prediction only						ABC-type Zn2+ transport system, periplasmic component/surface adhesin	COG4531	1
COG2885	1	Outer membrane protein and related peptidoglycan-associated (lipo)proteins	M	Cell wall/membrane/envelope biogenesis						Outer membrane receptor for ferrienterochelin and colicins	COG4771	1
COG3203	3	Outer membrane protein (porin)	M	Cell wall/membrane/envelope biogenesis					Lipid transport and metabolism	3-hydroxymyristoyl/3-hydroxydecanoyl-(acyl carrier protein) dehydratases	COG0764	1
COG3250	1	Beta-galactosidase/beta-glucuronidase	G	Carbohydrate transport and metabolism						Acetyl-CoA acetyltransferase	COG0183	1
COG3392	1	Adenine-specific DNA methylase	L	Replication, recombination and repair						Lysophospholipase	COG2267	1
COG3715	1	Phosphotransferase system, mannose/fructose/N-acetylgalactosamine-specific component IIC	G	Carbohydrate transport and metabolism					Multiple classes	Dehydrogenases with different specificities (related to short-chain alcohol dehydrogenases)	COG1028	1
COG3716	1	Phosphotransferase system, mannose/fructose/N-acetylgalactosamine-specific component IID	G	Carbohydrate transport and metabolism						Ketol-acid reductoisomerase	COG0059	1
COG3839	23	ABC-type sugar transport systems, ATPase components	G	Carbohydrate transport and metabolism						Serine phosphatase RsbU, regulator of sigma subunit	COG2208	1
COG3848	3	Phosphohistidine swiveling domain	T	Signal transduction mechanisms					Nucleotide transport and metabolism	IMP dehydrogenase/GMP reductase	COG0516	7
COG3869	1	Arginine kinase	E	Amino acid transport and metabolism					Posttranslational modification, protein turnover, chaperones	ATPases with chaperone activity, ATP-binding subunit	COG0542	1
COG3957	1	Phosphoketolase	G	Carbohydrate transport and metabolism					Replication, recombination and repair	Adenine-specific DNA methylase	COG3392	1
COG4109	3	Predicted transcriptional regulator containing CBS domains	K	Transcription					Secondary metabolites biosynthesis, transport and catabolism	Propanediol dehydratase, small subunit	COG4910	1
COG4206	1	Outer membrane cobalamin receptor protein	H	Coenzyme transport and metabolism					Signal transduction mechanisms	Phosphohistidine swiveling domain	COG3848	3
COG4238	1	Murein lipoprotein	M	Cell wall/membrane/envelope biogenesis					Transcription	Predicted transcriptional regulator containing CBS domains	COG4109	3
COG4531	1	ABC-type Zn2+ transport system, periplasmic component/surface adhesin	P	Inorganic ion transport and metabolism						DNA-directed RNA polymerase, beta' subunit/160 kD subunit	COG0086	1
COG4580	2	Maltoporin (phage lambda and maltose receptor)	G	Carbohydrate transport and metabolism					Translation, ribosomal structure and biogenesis	GTPases - translation elongation factors	COG0050	21
COG4771	1	Outer membrane receptor for ferrienterochelin and colicins	P	Inorganic ion transport and metabolism						Ribosomal protein L2	COG0090	5
COG4807	1	Uncharacterized protein conserved in bacteria	S	Function unknown						Ribosomal protein L13	COG0102	1
COG4910	1	Propanediol dehydratase, small subunit	Q	Secondary metabolites biosynthesis, transport and catabolism						Ribosomal protein S1	COG0539	1
COG5023	1	Tubulin	Z	Cytoskeleton						Ribosomal protein S3	COG0092	1
COG5256	1	Translation elongation factor EF-1alpha (GTPase)	J	Translation, ribosomal structure and biogenesis						Ribosomal protein S7	COG0049	1
COG5277	4	Actin and related proteins	Z	Cytoskeleton						Translation elongation factor EF-1alpha (GTPase)	COG5256	1

## Sheet: 3.Ile
#COG	count	description	class	class description					class description	description	#COG	count
COG0050	37	GTPases - translation elongation factors	J	Translation, ribosomal structure and biogenesis					Amino acid transport and metabolism	Glutamate dehydrogenase/leucine dehydrogenase	COG0334	4
COG0055	13	F0F1-type ATP synthase, beta subunit	C	Energy production and conversion						Glutamine synthetase	COG0174	1
COG0056	8	F0F1-type ATP synthase, alpha subunit	C	Energy production and conversion						Glutamate synthase domain 2	COG0069	1
COG0057	34	Glyceraldehyde-3-phosphate dehydrogenase/erythrose-4-phosphate dehydrogenase	G	Carbohydrate transport and metabolism						Arginine kinase	COG3869	1
COG0058	1	Glucan phosphorylase	G	Carbohydrate transport and metabolism					Carbohydrate transport and metabolism	Glyceraldehyde-3-phosphate dehydrogenase/erythrose-4-phosphate dehydrogenase	COG0057	34
COG0059	1	Ketol-acid reductoisomerase	EH	Multiple classes						ABC-type sugar transport systems, ATPase components	COG3839	24
COG0069	1	Glutamate synthase domain 2	E	Amino acid transport and metabolism						Enolase	COG0148	8
COG0090	1	Ribosomal protein L2	J	Translation, ribosomal structure and biogenesis						ABC-type sugar transport system, periplasmic component	COG1879	5
COG0092	1	Ribosomal protein S3	J	Translation, ribosomal structure and biogenesis						Fructose/tagatose bisphosphate aldolase	COG0191	5
COG0093	1	Ribosomal protein L14	J	Translation, ribosomal structure and biogenesis						Triosephosphate isomerase	COG0149	4
COG0098	3	Ribosomal protein S5	J	Translation, ribosomal structure and biogenesis						Pyruvate kinase	COG0469	3
COG0102	1	Ribosomal protein L13	J	Translation, ribosomal structure and biogenesis						3-phosphoglycerate kinase	COG0126	2
COG0103	1	Ribosomal protein S9	J	Translation, ribosomal structure and biogenesis						Beta-galactosidase/beta-glucuronidase	COG3250	1
COG0126	2	3-phosphoglycerate kinase	G	Carbohydrate transport and metabolism						Glucan phosphorylase	COG0058	1
COG0148	8	Enolase	G	Carbohydrate transport and metabolism						Glucose-6-phosphate isomerase	COG0166	1
COG0149	4	Triosephosphate isomerase	G	Carbohydrate transport and metabolism						Glycosidases	COG0366	1
COG0166	1	Glucose-6-phosphate isomerase	G	Carbohydrate transport and metabolism						Phosphoketolase	COG3957	1
COG0174	1	Glutamine synthetase	E	Amino acid transport and metabolism						Phosphotransferase system, mannose/fructose/N-acetylgalactosamine-specific component IID	COG3716	1
COG0176	1	Transaldolase	G	Carbohydrate transport and metabolism						Transaldolase	COG0176	1
COG0183	1	Acetyl-CoA acetyltransferase	I	Lipid transport and metabolism					Cell motility	Flagellin and related hook-associated proteins	COG1344	5
COG0188	2	Type IIA topoisomerase (DNA gyrase/topo II, topoisomerase IV), A subunit	L	Replication, recombination and repair					Cell wall/membrane/envelope biogenesis	Murein lipoprotein	COG4238	1
COG0191	5	Fructose/tagatose bisphosphate aldolase	G	Carbohydrate transport and metabolism						Outer membrane protein (porin)	COG3203	2
COG0192	1	S-adenosylmethionine synthetase	H	Coenzyme transport and metabolism						Outer membrane protein and related peptidoglycan-associated (lipo)proteins	COG2885	2
COG0222	1	Ribosomal protein L7/L12	J	Translation, ribosomal structure and biogenesis					Chromatin structure and dynamics	Histones H3 and H4	COG2036	2
COG0280	2	Phosphotransacetylase	C	Energy production and conversion					Coenzyme transport and metabolism	S-adenosylmethionine synthetase	COG0192	1
COG0334	4	Glutamate dehydrogenase/leucine dehydrogenase	E	Amino acid transport and metabolism					Cytoskeleton	Actin and related proteins	COG5277	4
COG0366	1	Glycosidases	G	Carbohydrate transport and metabolism						Tubulin	COG5023	1
COG0426	2	Uncharacterized flavoproteins	C	Energy production and conversion					Energy production and conversion	Rubrerythrin	COG1592	17
COG0427	1	Acetyl-CoA hydrolase	C	Energy production and conversion						F0F1-type ATP synthase, beta subunit	COG0055	13
COG0443	1	Molecular chaperone	O	Posttranslational modification, protein turnover, chaperones						NifU homolog involved in Fe-S cluster formation	COG0822	13
COG0459	4	Chaperonin GroEL (HSP60 family)	O	Posttranslational modification, protein turnover, chaperones						Rubredoxin	COG1773	11
COG0469	3	Pyruvate kinase	G	Carbohydrate transport and metabolism						F0F1-type ATP synthase, alpha subunit	COG0056	8
COG0479	1	Succinate dehydrogenase/fumarate reductase, Fe-S protein subunit	C	Energy production and conversion						Pyruvate/2-oxoglutarate dehydrogenase complex, dihydrolipoamide dehydrogenase (E3) component, and related enzymes	COG1249	3
COG0516	4	IMP dehydrogenase/GMP reductase	F	Nucleotide transport and metabolism						F0F1-type ATP synthase, subunit c/Archaeal/vacuolar-type H+-ATPase, subunit K	COG0636	2
COG0517	3	FOG: CBS domain	R	General function prediction only						Phosphotransacetylase	COG0280	2
COG0539	1	Ribosomal protein S1	J	Translation, ribosomal structure and biogenesis						Uncharacterized flavoproteins	COG0426	2
COG0542	1	ATPases with chaperone activity, ATP-binding subunit	O	Posttranslational modification, protein turnover, chaperones						6Fe-6S prismane cluster-containing protein	COG1151	1
COG0609	1	ABC-type Fe3+-siderophore transport system, permease component	P	Inorganic ion transport and metabolism						Acetyl-CoA hydrolase	COG0427	1
COG0636	2	F0F1-type ATP synthase, subunit c/Archaeal/vacuolar-type H+-ATPase, subunit K	C	Energy production and conversion						CO dehydrogenase/acetyl-CoA synthase alpha subunit	COG1152	1
COG0764	1	3-hydroxymyristoyl/3-hydroxydecanoyl-(acyl carrier protein) dehydratases	I	Lipid transport and metabolism						CO dehydrogenase/acetyl-CoA synthase beta subunit	COG1614	1
COG0783	1	DNA-binding ferritin-like protein (oxidative damage protectant)	P	Inorganic ion transport and metabolism						CO dehydrogenase/acetyl-CoA synthase delta subunit (corrinoid Fe-S protein)	COG2069	1
COG0822	13	NifU homolog involved in Fe-S cluster formation	C	Energy production and conversion						NAD(P)H-nitrite reductase	COG1251	1
COG0824	1	Predicted thioesterase	R	General function prediction only						Pyruvate-formate lyase	COG1882	1
COG1052	1	Lactate dehydrogenase and related dehydrogenases	CHR	Multiple classes						Succinate dehydrogenase/fumarate reductase, Fe-S protein subunit	COG0479	1
COG1123	1	ATPase components of various ABC-type transport systems, contain duplicated ATPase	R	General function prediction only					Function unknown	Uncharacterized protein conserved in bacteria	COG4807	1
COG1151	1	6Fe-6S prismane cluster-containing protein	C	Energy production and conversion					General function prediction only	ATPase components of various ABC-type transport systems, contain duplicated ATPase	COG1123	1
COG1152	1	CO dehydrogenase/acetyl-CoA synthase alpha subunit	C	Energy production and conversion						Dioxygenases related to 2-nitropropane dioxygenase	COG2070	1
COG1249	3	Pyruvate/2-oxoglutarate dehydrogenase complex, dihydrolipoamide dehydrogenase (E3) component, and related enzymes	C	Energy production and conversion						FOG: CBS domain	COG0517	3
COG1251	1	NAD(P)H-nitrite reductase	C	Energy production and conversion						Predicted thioesterase	COG0824	1
COG1344	5	Flagellin and related hook-associated proteins	N	Cell motility					Inorganic ion transport and metabolism	ABC-type Fe3+-siderophore transport system, permease component	COG0609	1
COG1592	17	Rubrerythrin	C	Energy production and conversion						DNA-binding ferritin-like protein (oxidative damage protectant)	COG0783	1
COG1614	1	CO dehydrogenase/acetyl-CoA synthase beta subunit	C	Energy production and conversion					Lipid transport and metabolism	3-hydroxymyristoyl/3-hydroxydecanoyl-(acyl carrier protein) dehydratases	COG0764	1
COG1773	11	Rubredoxin	C	Energy production and conversion						Acetyl-CoA acetyltransferase	COG0183	1
COG1879	5	ABC-type sugar transport system, periplasmic component	G	Carbohydrate transport and metabolism					Multiple classes	Ketol-acid reductoisomerase	COG0059	1
COG1882	1	Pyruvate-formate lyase	C	Energy production and conversion						Lactate dehydrogenase and related dehydrogenases	COG1052	1
COG2036	2	Histones H3 and H4	B	Chromatin structure and dynamics						Serine phosphatase RsbU, regulator of sigma subunit	COG2208	1
COG2069	1	CO dehydrogenase/acetyl-CoA synthase delta subunit (corrinoid Fe-S protein)	C	Energy production and conversion					Nucleotide transport and metabolism	Formyltetrahydrofolate synthetase	COG2759	3
COG2070	1	Dioxygenases related to 2-nitropropane dioxygenase	R	General function prediction only						IMP dehydrogenase/GMP reductase	COG0516	4
COG2208	1	Serine phosphatase RsbU, regulator of sigma subunit	TK	Multiple classes					Posttranslational modification, protein turnover, chaperones	ATPases with chaperone activity, ATP-binding subunit	COG0542	1
COG2759	3	Formyltetrahydrofolate synthetase	F	Nucleotide transport and metabolism						Chaperonin GroEL (HSP60 family)	COG0459	4
COG2885	2	Outer membrane protein and related peptidoglycan-associated (lipo)proteins	M	Cell wall/membrane/envelope biogenesis						Molecular chaperone	COG0443	1
COG3203	2	Outer membrane protein (porin)	M	Cell wall/membrane/envelope biogenesis					Replication, recombination and repair	Adenine-specific DNA methylase	COG3392	1
COG3250	1	Beta-galactosidase/beta-glucuronidase	G	Carbohydrate transport and metabolism						Type IIA topoisomerase (DNA gyrase/topo II, topoisomerase IV), A subunit	COG0188	2
COG3392	1	Adenine-specific DNA methylase	L	Replication, recombination and repair					Signal transduction mechanisms	Phosphohistidine swiveling domain	COG3848	3
COG3716	1	Phosphotransferase system, mannose/fructose/N-acetylgalactosamine-specific component IID	G	Carbohydrate transport and metabolism					Translation, ribosomal structure and biogenesis	GTPases - translation elongation factors	COG0050	37
COG3839	24	ABC-type sugar transport systems, ATPase components	G	Carbohydrate transport and metabolism						Ribosomal protein L13	COG0102	1
COG3848	3	Phosphohistidine swiveling domain	T	Signal transduction mechanisms						Ribosomal protein L14	COG0093	1
COG3869	1	Arginine kinase	E	Amino acid transport and metabolism						Ribosomal protein L2	COG0090	1
COG3957	1	Phosphoketolase	G	Carbohydrate transport and metabolism						Ribosomal protein L7/L12	COG0222	1
COG4238	1	Murein lipoprotein	M	Cell wall/membrane/envelope biogenesis						Ribosomal protein S1	COG0539	1
COG4807	1	Uncharacterized protein conserved in bacteria	S	Function unknown						Ribosomal protein S3	COG0092	1
COG5023	1	Tubulin	Z	Cytoskeleton						Ribosomal protein S5	COG0098	3
COG5256	1	Translation elongation factor EF-1alpha (GTPase)	J	Translation, ribosomal structure and biogenesis						Ribosomal protein S9	COG0103	1
COG5277	4	Actin and related proteins	Z	Cytoskeleton						Translation elongation factor EF-1alpha (GTPase)	COG5256	1

## Sheet: 3.cec
class	class description	description	count	#COG		class description	description	#COG	count
J	Translation, ribosomal structure and biogenesis	Glutamyl- and glutaminyl-tRNA synthetases	1	COG0008		Amino acid transport and metabolism	Glutamate dehydrogenase/leucine dehydrogenase	COG0334	33
G	Carbohydrate transport and metabolism	Transketolase	1	COG0021			Cysteine synthase	COG0031	3
E	Amino acid transport and metabolism	Cysteine synthase	3	COG0031			Glycine/serine hydroxymethyltransferase	COG0112	3
G	Carbohydrate transport and metabolism	Phosphoglucomutase	1	COG0033			Methionine synthase I, cobalamin-binding domain	COG1410	3
C	Energy production and conversion	Malate/lactate dehydrogenases	1	COG0039			ABC-type dipeptide transport system, periplasmic component	COG0747	2
J	Translation, ribosomal structure and biogenesis	Ribosomal protein S12	4	COG0048			Ethanolamine utilization protein	COG4816	2
J	Translation, ribosomal structure and biogenesis	Ribosomal protein S7	2	COG0049			ABC-type branched-chain amino acid transport systems, periplasmic component	COG0683	1
J	Translation, ribosomal structure and biogenesis	GTPases - translation elongation factors	118	COG0050			ABC-type oligopeptide transport system, ATPase component	COG4608	1
J	Translation, ribosomal structure and biogenesis	Ribosomal protein S10	2	COG0051			ABC-type oligopeptide transport system, periplasmic component	COG4166	1
J	Translation, ribosomal structure and biogenesis	Ribosomal protein S2	6	COG0052			ABC-type spermidine/putrescine transport systems, ATPase components	COG3842	1
C	Energy production and conversion	F0F1-type ATP synthase, beta subunit	18	COG0055			Arginine deiminase	COG2235	1
C	Energy production and conversion	F0F1-type ATP synthase, alpha subunit	10	COG0056			Glutamate synthase domain 2	COG0069	1
G	Carbohydrate transport and metabolism	Glyceraldehyde-3-phosphate dehydrogenase/erythrose-4-phosphate dehydrogenase	49	COG0057			Homoserine kinase	COG0083	1
G	Carbohydrate transport and metabolism	Glucan phosphorylase	1	COG0058			Ornithine carbamoyltransferase	COG0078	1
EH	Multiple classes	Ketol-acid reductoisomerase	10	COG0059		Carbohydrate transport and metabolism	Glyceraldehyde-3-phosphate dehydrogenase/erythrose-4-phosphate dehydrogenase	COG0057	49
E	Amino acid transport and metabolism	Glutamate synthase domain 2	1	COG0069			ABC-type sugar transport systems, ATPase components	COG3839	35
J	Translation, ribosomal structure and biogenesis	Phenylalanyl-tRNA synthetase beta subunit	1	COG0072			Phosphoenolpyruvate synthase/pyruvate phosphate dikinase	COG0574	27
E	Amino acid transport and metabolism	Ornithine carbamoyltransferase	1	COG0078			ABC-type sugar transport system, periplasmic component	COG1653	14
J	Translation, ribosomal structure and biogenesis	Ribosomal protein L11	1	COG0080			ABC-type sugar transport system, periplasmic component	COG1879	14
J	Translation, ribosomal structure and biogenesis	Ribosomal protein L1	2	COG0081			L-fucose isomerase and related proteins	COG2407	14
E	Amino acid transport and metabolism	Homoserine kinase	1	COG0083			3-phosphoglycerate kinase	COG0126	13
K	Transcription	DNA-directed RNA polymerase, beta subunit/140 kD subunit	3	COG0085			Enolase	COG0148	10
K	Transcription	DNA-directed RNA polymerase, beta' subunit/160 kD subunit	11	COG0086			Fructose/tagatose bisphosphate aldolase	COG0191	10
J	Translation, ribosomal structure and biogenesis	Ribosomal protein L2	11	COG0090			Transaldolase	COG0176	7
J	Translation, ribosomal structure and biogenesis	Ribosomal protein L22	1	COG0091			Triosephosphate isomerase	COG0149	7
J	Translation, ribosomal structure and biogenesis	Ribosomal protein S3	9	COG0092			ABC-type sugar transport system, ATPase component	COG1129	6
J	Translation, ribosomal structure and biogenesis	Ribosomal protein L14	3	COG0093			6-phosphofructokinase	COG0205	5
J	Translation, ribosomal structure and biogenesis	Ribosomal protein L5	2	COG0094			Glucose-6-phosphate isomerase	COG0166	4
J	Translation, ribosomal structure and biogenesis	Ribosomal protein L6P/L9E	1	COG0097			Pyruvate kinase	COG0469	4
J	Translation, ribosomal structure and biogenesis	Ribosomal protein S5	6	COG0098			Sugar kinases, ribokinase family	COG0524	4
J	Translation, ribosomal structure and biogenesis	Ribosomal protein S13	1	COG0099			ABC-type xylose transport system, periplasmic component	COG4213	3
J	Translation, ribosomal structure and biogenesis	Ribosomal protein S11	3	COG0100			Maltose-binding periplasmic proteins/domains	COG2182	3
J	Translation, ribosomal structure and biogenesis	Ribosomal protein L13	2	COG0102			Ribulose-5-phosphate 4-epimerase and related epimerases and aldolases	COG0235	3
J	Translation, ribosomal structure and biogenesis	Ribosomal protein S9	4	COG0103			TRAP-type C4-dicarboxylate transport system, periplasmic component	COG1638	3
F	Nucleotide transport and metabolism	Adenylosuccinate synthase	1	COG0104			Glycosidases	COG0366	2
HE	Multiple classes	Phosphoglycerate dehydrogenase and related dehydrogenases	1	COG0111			L-arabinose isomerase	COG2160	2
E	Amino acid transport and metabolism	Glycine/serine hydroxymethyltransferase	3	COG0112			Maltoporin (phage lambda and maltose receptor)	COG4580	2
EH	Multiple classes	Branched-chain amino acid aminotransferase/4-amino-4-deoxychorismate lyase	1	COG0115			Phosphotransferase system, mannose/fructose/N-acetylgalactosamine-specific component IID	COG3716	2
G	Carbohydrate transport and metabolism	3-phosphoglycerate kinase	13	COG0126			1,4-alpha-glucan branching enzyme	COG0296	1
F	Nucleotide transport and metabolism	AICAR transformylase/IMP cyclohydrolase PurH (only IMP cyclohydrolase domain in Aful)	1	COG0138			2-keto-3-deoxy-6-phosphogluconate aldolase	COG0800	1
G	Carbohydrate transport and metabolism	Enolase	10	COG0148			6-phosphogluconate dehydrogenase	COG0362	1
G	Carbohydrate transport and metabolism	Triosephosphate isomerase	7	COG0149			Alpha-L-arabinofuranosidase	COG3534	1
F	Nucleotide transport and metabolism	Phosphoribosylaminoimidazolesuccinocarboxamide (SAICAR) synthase	1	COG0152			Citrate lyase beta subunit	COG2301	1
G	Carbohydrate transport and metabolism	Glucose-6-phosphate isomerase	4	COG0166			Glucan phosphorylase	COG0058	1
J	Translation, ribosomal structure and biogenesis	Aspartyl-tRNA synthetase	1	COG0173			Glucuronate isomerase	COG1904	1
G	Carbohydrate transport and metabolism	Transaldolase	7	COG0176			Glycerol uptake facilitator and related permeases (Major Intrinsic Protein Family)	COG0580	1
I	Lipid transport and metabolism	Acetyl-CoA acetyltransferase	4	COG0183			Phosphoglucomutase	COG0033	1
J	Translation, ribosomal structure and biogenesis	Ribosomal protein S15P/S13E	1	COG0184			Phosphoketolase	COG3957	1
J	Translation, ribosomal structure and biogenesis	Ribosomal protein S19	2	COG0185			Phosphotransferase system IIB components	COG1264	1
J	Translation, ribosomal structure and biogenesis	Ribosomal protein S17	1	COG0186			Phosphotransferase system IIC components, glucose/maltose/N-acetylglucosamine-specific	COG1263	1
L	Replication, recombination and repair	Type IIA topoisomerase (DNA gyrase/topo II, topoisomerase IV), A subunit	1	COG0188			Phosphotransferase system, galactitol-specific IIC component	COG3775	1
G	Carbohydrate transport and metabolism	Fructose/tagatose bisphosphate aldolase	10	COG0191			Phosphotransferase system, mannose/fructose/N-acetylgalactosamine-specific component IIC	COG3715	1
J	Translation, ribosomal structure and biogenesis	Ribosomal protein L16/L10E	1	COG0197			Sugar phosphate isomerases/epimerases	COG1082	1
K	Transcription	DNA-directed RNA polymerase, alpha subunit/40 kD subunit	5	COG0202			Transketolase	COG0021	1
G	Carbohydrate transport and metabolism	6-phosphofructokinase	5	COG0205			Transketolase, N-terminal subunit	COG3959	1
J	Translation, ribosomal structure and biogenesis	Ribosomal protein L7/L12	1	COG0222		Cell cycle control, cell division, chromosome partitioning	Chromosome segregation ATPases	COG1196	1
C	Energy production and conversion	F0F1-type ATP synthase, gamma subunit	1	COG0224		Cell motility	Flagellin and related hook-associated proteins	COG1344	29
J	Translation, ribosomal structure and biogenesis	Ribosomal protein L28	1	COG0227			Flagellar motor protein	COG1360	6
J	Translation, ribosomal structure and biogenesis	Translation elongation factor P (EF-P)/translation initiation factor 5A (eIF-5A)	1	COG0231		Cell wall/membrane/envelope biogenesis	Outer membrane protein and related peptidoglycan-associated (lipo)proteins	COG2885	4
G	Carbohydrate transport and metabolism	Ribulose-5-phosphate 4-epimerase and related epimerases and aldolases	3	COG0235			Membrane-fusion protein	COG0845	2
J	Translation, ribosomal structure and biogenesis	Ribosomal protein S18	2	COG0238			Outer membrane protein (porin)	COG3203	2
J	Translation, ribosomal structure and biogenesis	Ribosomal protein L10	1	COG0244			Large-conductance mechanosensitive channel	COG1970	1
J	Translation, ribosomal structure and biogenesis	Ribosomal protein L29	1	COG0255		Chromatin structure and dynamics	Histones H3 and H4	COG2036	2
J	Translation, ribosomal structure and biogenesis	Ribosomal protein L18	1	COG0256		Coenzyme transport and metabolism	Outer membrane cobalamin receptor protein	COG4206	39
C	Energy production and conversion	Phosphotransacetylase	3	COG0280			6-pyruvoyl-tetrahydropterin synthase	COG0720	6
C	Energy production and conversion	Acetate kinase	1	COG0282		Cytoskeleton	Actin and related proteins	COG5277	4
G	Carbohydrate transport and metabolism	1,4-alpha-glucan branching enzyme	1	COG0296			Tubulin	COG5023	1
O	Posttranslational modification, protein turnover, chaperones	Molecular chaperone, HSP90 family	3	COG0326		Defense mechanisms	ABC-type multidrug transport system, ATPase component	COG1131	1
O	Posttranslational modification, protein turnover, chaperones	Membrane protease subunits, stomatin/prohibitin homologs	5	COG0330		Energy production and conversion	Rubrerythrin	COG1592	36
E	Amino acid transport and metabolism	Glutamate dehydrogenase/leucine dehydrogenase	33	COG0334			Succinate dehydrogenase/fumarate reductase, flavoprotein subunit	COG1053	31
J	Translation, ribosomal structure and biogenesis	Ribosomal protein L19	1	COG0335			Pyruvate:ferredoxin oxidoreductase and related 2-oxoacid:ferredoxin oxidoreductases, alpha subunit	COG0674	26
U	Intracellular trafficking, secretion, and vesicular transport	Preprotein translocase subunit SecF	2	COG0341			Pyruvate:ferredoxin oxidoreductase and related 2-oxoacid:ferredoxin oxidoreductases, beta subunit	COG1013	26
U	Intracellular trafficking, secretion, and vesicular transport	Preprotein translocase subunit SecD	2	COG0342			Pyruvate:ferredoxin oxidoreductase and related 2-oxoacid:ferredoxin oxidoreductases, gamma subunit	COG1014	26
G	Carbohydrate transport and metabolism	6-phosphogluconate dehydrogenase	1	COG0362			Rubredoxin	COG1773	19
G	Carbohydrate transport and metabolism	Glycosidases	2	COG0366			F0F1-type ATP synthase, beta subunit	COG0055	18
L	Replication, recombination and repair	ATPase involved in DNA repair	1	COG0419			NifU homolog involved in Fe-S cluster formation	COG0822	13
J	Translation, ribosomal structure and biogenesis	Glycyl-tRNA synthetase (class II)	2	COG0423			Succinate dehydrogenase/fumarate reductase, Fe-S protein subunit	COG0479	13
C	Energy production and conversion	Uncharacterized flavoproteins	3	COG0426			F0F1-type ATP synthase, alpha subunit	COG0056	10
C	Energy production and conversion	Acetyl-CoA hydrolase	1	COG0427			Formate hydrogenlyase subunit 6/NADH:ubiquinone oxidoreductase 23 kD subunit (chain I)	COG1143	10
O	Posttranslational modification, protein turnover, chaperones	Molecular chaperone	7	COG0443			Phosphoenolpyruvate carboxykinase (ATP)	COG1866	10
O	Posttranslational modification, protein turnover, chaperones	Chaperonin GroEL (HSP60 family)	27	COG0459			Pyruvate-formate lyase	COG1882	9
FE	Multiple classes	Phosphoribosylpyrophosphate synthetase	1	COG0462			Pyruvate:ferredoxin oxidoreductase and related 2-oxoacid:ferredoxin oxidoreductases, delta subunit	COG1144	8
G	Carbohydrate transport and metabolism	Pyruvate kinase	4	COG0469			6Fe-6S prismane cluster-containing protein	COG1151	6
C	Energy production and conversion	Succinate dehydrogenase/fumarate reductase, Fe-S protein subunit	13	COG0479			CO dehydrogenase/acetyl-CoA synthase alpha subunit	COG1152	4
J	Translation, ribosomal structure and biogenesis	Translation elongation factors (GTPases)	6	COG0480			CO dehydrogenase/acetyl-CoA synthase beta subunit	COG1614	4
ER	Multiple classes	NADPH-dependent glutamate synthase beta chain and related oxidoreductases	1	COG0493			Inorganic pyrophosphatase	COG3808	3
C	Energy production and conversion	Pyruvate/2-oxoglutarate dehydrogenase complex, dihydrolipoamide acyltransferase (E2) component, and related enzymes	1	COG0508			Na+-transporting NADH:ubiquinone oxidoreductase, subunit NqrA	COG1726	3
F	Nucleotide transport and metabolism	IMP dehydrogenase/GMP reductase	6	COG0516			Phosphotransacetylase	COG0280	3
R	General function prediction only	FOG: CBS domain	3	COG0517			Pyruvate/2-oxoglutarate dehydrogenase complex, dihydrolipoamide dehydrogenase (E3) component, and related enzymes	COG1249	3
F	Nucleotide transport and metabolism	GMP synthase - Glutamine amidotransferase domain	1	COG0518			Pyruvate/oxaloacetate carboxyltransferase	COG5016	3
F	Nucleotide transport and metabolism	GMP synthase, PP-ATPase domain/subunit	1	COG0519			Uncharacterized flavoproteins	COG0426	3
J	Translation, ribosomal structure and biogenesis	Ribosomal protein S4 and related proteins	2	COG0522			Archaeal/vacuolar-type H+-ATPase subunit A	COG1155	2
G	Carbohydrate transport and metabolism	Sugar kinases, ribokinase family	4	COG0524			F0F1-type ATP synthase, subunit b	COG0711	2
O	Posttranslational modification, protein turnover, chaperones	ATPases with chaperone activity, ATP-binding subunit	2	COG0542			F0F1-type ATP synthase, subunit c/Archaeal/vacuolar-type H+-ATPase, subunit K	COG0636	2
G	Carbohydrate transport and metabolism	Phosphoenolpyruvate synthase/pyruvate phosphate dikinase	27	COG0574			Ferredoxin	COG3411	2
G	Carbohydrate transport and metabolism	Glycerol uptake facilitator and related permeases (Major Intrinsic Protein Family)	1	COG0580			Ferredoxin	COG1145	4
P	Inorganic ion transport and metabolism	ABC-type Fe3+-siderophore transport system, permease component	1	COG0609			NADH:ubiquinone oxidoreductase, NADH-binding (51 kD) subunit	COG1894	2
OU	Multiple classes	Periplasmic serine proteases (ClpP class)	1	COG0616			Acetate kinase	COG0282	1
I	Lipid transport and metabolism	Enoyl-[acyl-carrier-protein] reductase (NADH)	2	COG0623			Acetyl-CoA hydrolase	COG0427	1
C	Energy production and conversion	F0F1-type ATP synthase, subunit c/Archaeal/vacuolar-type H+-ATPase, subunit K	2	COG0636			Alcohol dehydrogenase, class IV	COG1454	1
R	General function prediction only	Predicted dehydrogenases and related proteins	1	COG0673			CO dehydrogenase/acetyl-CoA synthase delta subunit (corrinoid Fe-S protein)	COG2069	1
C	Energy production and conversion	Pyruvate:ferredoxin oxidoreductase and related 2-oxoacid:ferredoxin oxidoreductases, alpha subunit	26	COG0674			Electron transfer flavoprotein, alpha subunit	COG2025	1
E	Amino acid transport and metabolism	ABC-type branched-chain amino acid transport systems, periplasmic component	1	COG0683			F0F1-type ATP synthase, gamma subunit	COG0224	1
C	Energy production and conversion	F0F1-type ATP synthase, subunit b	2	COG0711			Fe-S-cluster-containing hydrogenase components 2	COG1142	1
H	Coenzyme transport and metabolism	6-pyruvoyl-tetrahydropterin synthase	6	COG0720			Ferredoxin-like protein	COG2440	1
C	Energy production and conversion	Rieske Fe-S protein	1	COG0723			Malate/lactate dehydrogenases	COG0039	1
E	Amino acid transport and metabolism	ABC-type dipeptide transport system, periplasmic component	2	COG0747			MinD superfamily P-loop ATPase containing an inserted ferredoxin domain	COG1149	1
L	Replication, recombination and repair	Bacterial nucleoid DNA-binding protein	2	COG0776			Na+-transporting NADH:ubiquinone oxidoreductase, subunit NqrF	COG2871	1
P	Inorganic ion transport and metabolism	DNA-binding ferritin-like protein (oxidative damage protectant)	2	COG0783			Predicted NADH:ubiquinone oxidoreductase, subunit RnfB	COG2878	1
G	Carbohydrate transport and metabolism	2-keto-3-deoxy-6-phosphogluconate aldolase	1	COG0800			Predicted NADH:ubiquinone oxidoreductase, subunit RnfG	COG4659	1
U	Intracellular trafficking, secretion, and vesicular transport	Biopolymer transport proteins	8	COG0811			Pyruvate/2-oxoglutarate dehydrogenase complex, dihydrolipoamide acyltransferase (E2) component, and related enzymes	COG0508	1
C	Energy production and conversion	NifU homolog involved in Fe-S cluster formation	13	COG0822			Rieske Fe-S protein	COG0723	1
R	General function prediction only	Predicted thioesterase	1	COG0824		Function unknown	Uncharacterized conserved protein	COG1262	1
ET	Multiple classes	ABC-type amino acid transport/signal transduction systems, periplasmic component/domain	1	COG0834			Uncharacterized conserved protein	COG1556	1
M	Cell wall/membrane/envelope biogenesis	Membrane-fusion protein	2	COG0845			Uncharacterized conserved protein	COG3875	1
C	Energy production and conversion	Pyruvate:ferredoxin oxidoreductase and related 2-oxoacid:ferredoxin oxidoreductases, beta subunit	26	COG1013			Uncharacterized conserved protein	COG1704	3
C	Energy production and conversion	Pyruvate:ferredoxin oxidoreductase and related 2-oxoacid:ferredoxin oxidoreductases, gamma subunit	26	COG1014			Uncharacterized protein conserved in bacteria	COG3976	1
I	Lipid transport and metabolism	Enoyl-CoA hydratase/carnithine racemase	1	COG1024			Uncharacterized protein conserved in bacteria	COG4807	1
IQR	Multiple classes	Dehydrogenases with different specificities (related to short-chain alcohol dehydrogenases)	2	COG1028			Uncharacterized protein conserved in bacteria with the myosin-like domain	COG4372	1
C	Energy production and conversion	Succinate dehydrogenase/fumarate reductase, flavoprotein subunit	31	COG1053		General function prediction only	Uncharacterized ABC-type transport system, periplasmic component/surface lipoprotein	COG1744	6
G	Carbohydrate transport and metabolism	Sugar phosphate isomerases/epimerases	1	COG1082			TRAP-type uncharacterized transport system, periplasmic component	COG2358	4
G	Carbohydrate transport and metabolism	ABC-type sugar transport system, ATPase component	6	COG1129			FOG: CBS domain	COG0517	3
V	Defense mechanisms	ABC-type multidrug transport system, ATPase component	1	COG1131			Uncharacterized anaerobic dehydrogenase	COG3383	3
C	Energy production and conversion	Fe-S-cluster-containing hydrogenase components 2	1	COG1142			Conserved protein/domain typically associated with flavoprotein oxygenases, DIM6/NTAB family	COG1853	1
C	Energy production and conversion	Formate hydrogenlyase subunit 6/NADH:ubiquinone oxidoreductase 23 kD subunit (chain I)	10	COG1143			Dioxygenases related to 2-nitropropane dioxygenase	COG2070	1
C	Energy production and conversion	Pyruvate:ferredoxin oxidoreductase and related 2-oxoacid:ferredoxin oxidoreductases, delta subunit	8	COG1144			Phage tail sheath protein FI	COG3497	1
C	Energy production and conversion	Ferredoxin	4	COG1145			Predicted dehydrogenases and related proteins	COG0673	1
C	Energy production and conversion	MinD superfamily P-loop ATPase containing an inserted ferredoxin domain	1	COG1149			Predicted HD superfamily hydrolase	COG1418	1
C	Energy production and conversion	6Fe-6S prismane cluster-containing protein	6	COG1151			Predicted symporter	COG4146	1
C	Energy production and conversion	CO dehydrogenase/acetyl-CoA synthase alpha subunit	4	COG1152			Predicted thioesterase	COG0824	1
C	Energy production and conversion	Archaeal/vacuolar-type H+-ATPase subunit A	2	COG1155			Uncharacterized host factor I protein	COG1923	1
J	Translation, ribosomal structure and biogenesis	Polyribonucleotide nucleotidyltransferase (polynucleotide phosphorylase)	1	COG1185		Inorganic ion transport and metabolism	Outer membrane receptor proteins, mostly Fe transport	COG1629	45
D	Cell cycle control, cell division, chromosome partitioning	Chromosome segregation ATPases	1	COG1196			Outer membrane receptor for ferrienterochelin and colicins	COG4771	24
T	Signal transduction mechanisms	Predicted membrane GTPase involved in stress response	1	COG1217			DNA-binding ferritin-like protein (oxidative damage protectant)	COG0783	2
O	Posttranslational modification, protein turnover, chaperones	ATP-dependent protease Clp, ATPase subunit	1	COG1219			ABC-type Fe3+ transport system, periplasmic component	COG1840	1
C	Energy production and conversion	Pyruvate/2-oxoglutarate dehydrogenase complex, dihydrolipoamide dehydrogenase (E3) component, and related enzymes	3	COG1249			ABC-type Fe3+-siderophore transport system, permease component	COG0609	1
I	Lipid transport and metabolism	3-hydroxyacyl-CoA dehydrogenase	3	COG1250			Cation transport ATPase	COG2217	1
S	Function unknown	Uncharacterized conserved protein	1	COG1262			Outer membrane receptor for ferric coprogen and ferric-rhodotorulic acid	COG4773	1
G	Carbohydrate transport and metabolism	Phosphotransferase system IIC components, glucose/maltose/N-acetylglucosamine-specific	1	COG1263			Uncharacterized protein involved in tellurite resistance	COG3853	1
G	Carbohydrate transport and metabolism	Phosphotransferase system IIB components	1	COG1264		Intracellular trafficking, secretion, and vesicular transport	Biopolymer transport proteins	COG0811	8
N	Cell motility	Flagellin and related hook-associated proteins	29	COG1344			Flp pilus assembly protein TadD, contains TPR repeats	COG5010	5
N	Cell motility	Flagellar motor protein	6	COG1360			Preprotein translocase subunit SecD	COG0342	2
E	Amino acid transport and metabolism	Methionine synthase I, cobalamin-binding domain	3	COG1410			Preprotein translocase subunit SecF	COG0341	2
R	General function prediction only	Predicted HD superfamily hydrolase	1	COG1418		Lipid transport and metabolism	Methylmalonyl-CoA mutase, N-terminal domain/subunit	COG1884	7
C	Energy production and conversion	Alcohol dehydrogenase, class IV	1	COG1454			Acetyl-CoA carboxylase, carboxyltransferase component (subunits alpha and beta)	COG4799	6
MU	Multiple classes	Outer membrane protein	1	COG1538			Acyl-CoA dehydrogenases	COG1960	5
J	Translation, ribosomal structure and biogenesis	Ribosome-associated protein Y (PSrp-1)	1	COG1544			Acetyl-CoA acetyltransferase	COG0183	4
S	Function unknown	Uncharacterized conserved protein	1	COG1556			Methylmalonyl-CoA mutase, C-terminal domain/subunit (cobalamin-binding)	COG2185	4
C	Energy production and conversion	Rubrerythrin	36	COG1592			3-hydroxyacyl-CoA dehydrogenase	COG1250	3
C	Energy production and conversion	CO dehydrogenase/acetyl-CoA synthase beta subunit	4	COG1614			Enoyl-[acyl-carrier-protein] reductase (NADH)	COG0623	2
P	Inorganic ion transport and metabolism	Outer membrane receptor proteins, mostly Fe transport	45	COG1629			Enoyl-CoA hydratase/carnithine racemase	COG1024	1
G	Carbohydrate transport and metabolism	TRAP-type C4-dicarboxylate transport system, periplasmic component	3	COG1638			Lysophospholipase	COG2267	1
G	Carbohydrate transport and metabolism	ABC-type sugar transport system, periplasmic component	14	COG1653		Multiple classes	Ketol-acid reductoisomerase	COG0059	10
S	Function unknown	Uncharacterized conserved protein	3	COG1704			Carbon dioxide concentrating mechanism/carboxysome shell protein	COG4577	3
C	Energy production and conversion	Na+-transporting NADH:ubiquinone oxidoreductase, subunit NqrA	3	COG1726			Dehydrogenases with different specificities (related to short-chain alcohol dehydrogenases)	COG1028	2
R	General function prediction only	Uncharacterized ABC-type transport system, periplasmic component/surface lipoprotein	6	COG1744			Tfp pilus assembly protein PilF	COG3063	2
C	Energy production and conversion	Rubredoxin	19	COG1773			ABC-type amino acid transport/signal transduction systems, periplasmic component/domain	COG0834	1
P	Inorganic ion transport and metabolism	ABC-type Fe3+ transport system, periplasmic component	1	COG1840			Branched-chain amino acid aminotransferase/4-amino-4-deoxychorismate lyase	COG0115	1
KT	Multiple classes	Phage shock protein A (IM30), suppresses sigma54-dependent transcription	1	COG1842			NADPH-dependent glutamate synthase beta chain and related oxidoreductases	COG0493	1
R	General function prediction only	Conserved protein/domain typically associated with flavoprotein oxygenases, DIM6/NTAB family	1	COG1853			Outer membrane protein	COG1538	1
C	Energy production and conversion	Phosphoenolpyruvate carboxykinase (ATP)	10	COG1866			Periplasmic serine proteases (ClpP class)	COG0616	1
G	Carbohydrate transport and metabolism	ABC-type sugar transport system, periplasmic component	14	COG1879			Phage shock protein A (IM30), suppresses sigma54-dependent transcription	COG1842	1
C	Energy production and conversion	Pyruvate-formate lyase	9	COG1882			Phosphoglycerate dehydrogenase and related dehydrogenases	COG0111	1
I	Lipid transport and metabolism	Methylmalonyl-CoA mutase, N-terminal domain/subunit	7	COG1884			Phosphoribosylpyrophosphate synthetase	COG0462	1
C	Energy production and conversion	NADH:ubiquinone oxidoreductase, NADH-binding (51 kD) subunit	2	COG1894			Serine phosphatase RsbU, regulator of sigma subunit	COG2208	1
G	Carbohydrate transport and metabolism	Glucuronate isomerase	1	COG1904		Nucleotide transport and metabolism	Formyltetrahydrofolate synthetase	COG2759	12
R	General function prediction only	Uncharacterized host factor I protein	1	COG1923			IMP dehydrogenase/GMP reductase	COG0516	6
I	Lipid transport and metabolism	Acyl-CoA dehydrogenases	5	COG1960			Adenylosuccinate synthase	COG0104	1
M	Cell wall/membrane/envelope biogenesis	Large-conductance mechanosensitive channel	1	COG1970			AICAR transformylase/IMP cyclohydrolase PurH (only IMP cyclohydrolase domain in Aful)	COG0138	1
C	Energy production and conversion	Electron transfer flavoprotein, alpha subunit	1	COG2025			GMP synthase - Glutamine amidotransferase domain	COG0518	1
B	Chromatin structure and dynamics	Histones H3 and H4	2	COG2036			GMP synthase, PP-ATPase domain/subunit	COG0519	1
C	Energy production and conversion	CO dehydrogenase/acetyl-CoA synthase delta subunit (corrinoid Fe-S protein)	1	COG2069			Phosphoribosylaminoimidazolesuccinocarboxamide (SAICAR) synthase	COG0152	1
R	General function prediction only	Dioxygenases related to 2-nitropropane dioxygenase	1	COG2070		Posttranslational modification, protein turnover, chaperones	Chaperonin GroEL (HSP60 family)	COG0459	27
G	Carbohydrate transport and metabolism	L-arabinose isomerase	2	COG2160			Molecular chaperone	COG0443	7
G	Carbohydrate transport and metabolism	Maltose-binding periplasmic proteins/domains	3	COG2182			Membrane protease subunits, stomatin/prohibitin homologs	COG0330	5
I	Lipid transport and metabolism	Methylmalonyl-CoA mutase, C-terminal domain/subunit (cobalamin-binding)	4	COG2185			Molecular chaperone, HSP90 family	COG0326	3
TK	Multiple classes	Serine phosphatase RsbU, regulator of sigma subunit	1	COG2208			ATPases with chaperone activity, ATP-binding subunit	COG0542	2
P	Inorganic ion transport and metabolism	Cation transport ATPase	1	COG2217			ATP-dependent protease Clp, ATPase subunit	COG1219	1
E	Amino acid transport and metabolism	Arginine deiminase	1	COG2235			ATP-dependent protease HslVU (ClpYQ), peptidase subunit	COG5405	1
J	Translation, ribosomal structure and biogenesis	SAM-dependent methyltransferases related to tRNA (uracil-5-)-methyltransferase	1	COG2265		Replication, recombination and repair	Bacterial nucleoid DNA-binding protein	COG0776	2
I	Lipid transport and metabolism	Lysophospholipase	1	COG2267			ATPase involved in DNA repair	COG0419	1
G	Carbohydrate transport and metabolism	Citrate lyase beta subunit	1	COG2301			Type IIA topoisomerase (DNA gyrase/topo II, topoisomerase IV), A subunit	COG0188	1
R	General function prediction only	TRAP-type uncharacterized transport system, periplasmic component	4	COG2358		Secondary metabolites biosynthesis, transport and catabolism	Propanediol dehydratase, small subunit	COG4910	1
G	Carbohydrate transport and metabolism	L-fucose isomerase and related proteins	14	COG2407		Signal transduction mechanisms	Phosphohistidine swiveling domain	COG3848	3
C	Energy production and conversion	Ferredoxin-like protein	1	COG2440			Predicted membrane GTPase involved in stress response	COG1217	1
F	Nucleotide transport and metabolism	Formyltetrahydrofolate synthetase	12	COG2759			Predicted periplasmic ligand-binding sensor domain	COG3292	1
C	Energy production and conversion	Na+-transporting NADH:ubiquinone oxidoreductase, subunit NqrF	1	COG2871		Transcription	DNA-directed RNA polymerase, beta' subunit/160 kD subunit	COG0086	11
C	Energy production and conversion	Predicted NADH:ubiquinone oxidoreductase, subunit RnfB	1	COG2878			DNA-directed RNA polymerase, alpha subunit/40 kD subunit	COG0202	5
M	Cell wall/membrane/envelope biogenesis	Outer membrane protein and related peptidoglycan-associated (lipo)proteins	4	COG2885			DNA-directed RNA polymerase, beta subunit/140 kD subunit	COG0085	3
NU	Multiple classes	Tfp pilus assembly protein PilF	2	COG3063			Predicted transcriptional regulator containing CBS domains	COG4109	2
M	Cell wall/membrane/envelope biogenesis	Outer membrane protein (porin)	2	COG3203		Translation, ribosomal structure and biogenesis	GTPases - translation elongation factors	COG0050	118
T	Signal transduction mechanisms	Predicted periplasmic ligand-binding sensor domain	1	COG3292			Ribosomal protein L2	COG0090	11
R	General function prediction only	Uncharacterized anaerobic dehydrogenase	3	COG3383			Ribosomal protein S3	COG0092	9
C	Energy production and conversion	Ferredoxin	2	COG3411			Ribosomal protein S2	COG0052	6
R	General function prediction only	Phage tail sheath protein FI	1	COG3497			Ribosomal protein S5	COG0098	6
G	Carbohydrate transport and metabolism	Alpha-L-arabinofuranosidase	1	COG3534			Translation elongation factors (GTPases)	COG0480	6
G	Carbohydrate transport and metabolism	Phosphotransferase system, mannose/fructose/N-acetylgalactosamine-specific component IIC	1	COG3715			Ribosomal protein S12	COG0048	4
G	Carbohydrate transport and metabolism	Phosphotransferase system, mannose/fructose/N-acetylgalactosamine-specific component IID	2	COG3716			Ribosomal protein S9	COG0103	4
G	Carbohydrate transport and metabolism	Phosphotransferase system, galactitol-specific IIC component	1	COG3775			Ribosomal protein L14	COG0093	3
C	Energy production and conversion	Inorganic pyrophosphatase	3	COG3808			Ribosomal protein S11	COG0100	3
G	Carbohydrate transport and metabolism	ABC-type sugar transport systems, ATPase components	35	COG3839			Glycyl-tRNA synthetase (class II)	COG0423	2
E	Amino acid transport and metabolism	ABC-type spermidine/putrescine transport systems, ATPase components	1	COG3842			Ribosomal protein L1	COG0081	2
T	Signal transduction mechanisms	Phosphohistidine swiveling domain	3	COG3848			Ribosomal protein L13	COG0102	2
P	Inorganic ion transport and metabolism	Uncharacterized protein involved in tellurite resistance	1	COG3853			Ribosomal protein L5	COG0094	2
S	Function unknown	Uncharacterized conserved protein	1	COG3875			Ribosomal protein S10	COG0051	2
G	Carbohydrate transport and metabolism	Phosphoketolase	1	COG3957			Ribosomal protein S18	COG0238	2
G	Carbohydrate transport and metabolism	Transketolase, N-terminal subunit	1	COG3959			Ribosomal protein S19	COG0185	2
S	Function unknown	Uncharacterized protein conserved in bacteria	1	COG3976			Ribosomal protein S4 and related proteins	COG0522	2
K	Transcription	Predicted transcriptional regulator containing CBS domains	2	COG4109			Ribosomal protein S7	COG0049	2
R	General function prediction only	Predicted symporter	1	COG4146			Aspartyl-tRNA synthetase	COG0173	1
E	Amino acid transport and metabolism	ABC-type oligopeptide transport system, periplasmic component	1	COG4166			Glutamyl- and glutaminyl-tRNA synthetases	COG0008	1
H	Coenzyme transport and metabolism	Outer membrane cobalamin receptor protein	39	COG4206			Phenylalanyl-tRNA synthetase beta subunit	COG0072	1
G	Carbohydrate transport and metabolism	ABC-type xylose transport system, periplasmic component	3	COG4213			Polyribonucleotide nucleotidyltransferase (polynucleotide phosphorylase)	COG1185	1
S	Function unknown	Uncharacterized protein conserved in bacteria with the myosin-like domain	1	COG4372			Ribosomal protein L10	COG0244	1
QC	Multiple classes	Carbon dioxide concentrating mechanism/carboxysome shell protein	3	COG4577			Ribosomal protein L11	COG0080	1
G	Carbohydrate transport and metabolism	Maltoporin (phage lambda and maltose receptor)	2	COG4580			Ribosomal protein L16/L10E	COG0197	1
E	Amino acid transport and metabolism	ABC-type oligopeptide transport system, ATPase component	1	COG4608			Ribosomal protein L18	COG0256	1
C	Energy production and conversion	Predicted NADH:ubiquinone oxidoreductase, subunit RnfG	1	COG4659			Ribosomal protein L19	COG0335	1
P	Inorganic ion transport and metabolism	Outer membrane receptor for ferrienterochelin and colicins	24	COG4771			Ribosomal protein L22	COG0091	1
P	Inorganic ion transport and metabolism	Outer membrane receptor for ferric coprogen and ferric-rhodotorulic acid	1	COG4773			Ribosomal protein L28	COG0227	1
I	Lipid transport and metabolism	Acetyl-CoA carboxylase, carboxyltransferase component (subunits alpha and beta)	6	COG4799			Ribosomal protein L29	COG0255	1
S	Function unknown	Uncharacterized protein conserved in bacteria	1	COG4807			Ribosomal protein L6P/L9E	COG0097	1
E	Amino acid transport and metabolism	Ethanolamine utilization protein	2	COG4816			Ribosomal protein L7/L12	COG0222	1
Q	Secondary metabolites biosynthesis, transport and catabolism	Propanediol dehydratase, small subunit	1	COG4910			Ribosomal protein S13	COG0099	1
U	Intracellular trafficking, secretion, and vesicular transport	Flp pilus assembly protein TadD, contains TPR repeats	5	COG5010			Ribosomal protein S15P/S13E	COG0184	1
C	Energy production and conversion	Pyruvate/oxaloacetate carboxyltransferase	3	COG5016			Ribosomal protein S17	COG0186	1
Z	Cytoskeleton	Tubulin	1	COG5023			Ribosome-associated protein Y (PSrp-1)	COG1544	1
J	Translation, ribosomal structure and biogenesis	Translation elongation factor EF-1alpha (GTPase)	1	COG5256			SAM-dependent methyltransferases related to tRNA (uracil-5-)-methyltransferase	COG2265	1
Z	Cytoskeleton	Actin and related proteins	4	COG5277			Translation elongation factor EF-1alpha (GTPase)	COG5256	1
O	Posttranslational modification, protein turnover, chaperones	ATP-dependent protease HslVU (ClpYQ), peptidase subunit	1	COG5405			Translation elongation factor P (EF-P)/translation initiation factor 5A (eIF-5A)	COG0231	1

## Sheet: 3.col
#COG	count	description	class	class description					class description	description	#COG	count
COG0021	1	Transketolase	G	Carbohydrate transport and metabolism					Amino acid transport and metabolism	Glutamate dehydrogenase/leucine dehydrogenase	COG0334	32
COG0033	1	Phosphoglucomutase	G	Carbohydrate transport and metabolism						ABC-type dipeptide transport system, periplasmic component	COG0747	2
COG0039	2	Malate/lactate dehydrogenases	C	Energy production and conversion						Ethanolamine utilization protein	COG4816	2
COG0049	1	Ribosomal protein S7	J	Translation, ribosomal structure and biogenesis						Methionine synthase I, cobalamin-binding domain	COG1410	2
COG0050	120	GTPases - translation elongation factors	J	Translation, ribosomal structure and biogenesis						ABC-type oligopeptide transport system, periplasmic component	COG4166	1
COG0051	2	Ribosomal protein S10	J	Translation, ribosomal structure and biogenesis						Glutamate synthase domain 2	COG0069	1
COG0052	5	Ribosomal protein S2	J	Translation, ribosomal structure and biogenesis						Homoserine kinase	COG0083	1
COG0055	15	F0F1-type ATP synthase, beta subunit	C	Energy production and conversion						Lysine 2,3-aminomutase	COG1509	1
COG0056	8	F0F1-type ATP synthase, alpha subunit	C	Energy production and conversion						Na+/alanine symporter	COG1115	1
COG0057	47	Glyceraldehyde-3-phosphate dehydrogenase/erythrose-4-phosphate dehydrogenase	G	Carbohydrate transport and metabolism						Ornithine carbamoyltransferase	COG0078	1
COG0059	9	Ketol-acid reductoisomerase	EH	Multiple classes						Ornithine/acetylornithine aminotransferase	COG4992	1
COG0069	1	Glutamate synthase domain 2	E	Amino acid transport and metabolism					Carbohydrate transport and metabolism	Glyceraldehyde-3-phosphate dehydrogenase/erythrose-4-phosphate dehydrogenase	COG0057	47
COG0072	1	Phenylalanyl-tRNA synthetase beta subunit	J	Translation, ribosomal structure and biogenesis						ABC-type sugar transport systems, ATPase components	COG3839	33
COG0078	1	Ornithine carbamoyltransferase	E	Amino acid transport and metabolism						Phosphoenolpyruvate synthase/pyruvate phosphate dikinase	COG0574	27
COG0080	1	Ribosomal protein L11	J	Translation, ribosomal structure and biogenesis						L-fucose isomerase and related proteins	COG2407	11
COG0081	4	Ribosomal protein L1	J	Translation, ribosomal structure and biogenesis						Enolase	COG0148	9
COG0083	1	Homoserine kinase	E	Amino acid transport and metabolism						3-phosphoglycerate kinase	COG0126	8
COG0085	3	DNA-directed RNA polymerase, beta subunit/140 kD subunit	K	Transcription						ABC-type sugar transport system, periplasmic component	COG1653	6
COG0086	11	DNA-directed RNA polymerase, beta' subunit/160 kD subunit	K	Transcription						ABC-type sugar transport system, periplasmic component	COG1879	6
COG0087	7	Ribosomal protein L3	J	Translation, ribosomal structure and biogenesis						Fructose/tagatose bisphosphate aldolase	COG0191	5
COG0090	11	Ribosomal protein L2	J	Translation, ribosomal structure and biogenesis						Sugar kinases, ribokinase family	COG0524	4
COG0091	1	Ribosomal protein L22	J	Translation, ribosomal structure and biogenesis						Triosephosphate isomerase	COG0149	4
COG0092	7	Ribosomal protein S3	J	Translation, ribosomal structure and biogenesis						Ribulose-5-phosphate 4-epimerase and related epimerases and aldolases	COG0235	3
COG0093	1	Ribosomal protein L14	J	Translation, ribosomal structure and biogenesis						2-keto-3-deoxy-6-phosphogluconate aldolase	COG0800	2
COG0096	2	Ribosomal protein S8	J	Translation, ribosomal structure and biogenesis						6-phosphofructokinase	COG0205	2
COG0097	1	Ribosomal protein L6P/L9E	J	Translation, ribosomal structure and biogenesis						ABC-type xylose transport system, periplasmic component	COG4213	2
COG0098	1	Ribosomal protein S5	J	Translation, ribosomal structure and biogenesis						Maltoporin (phage lambda and maltose receptor)	COG4580	2
COG0099	2	Ribosomal protein S13	J	Translation, ribosomal structure and biogenesis						Phosphotransferase system IIB components	COG1264	2
COG0100	1	Ribosomal protein S11	J	Translation, ribosomal structure and biogenesis						Phosphotransferase system IIC components, glucose/maltose/N-acetylglucosamine-specific	COG1263	2
COG0102	1	Ribosomal protein L13	J	Translation, ribosomal structure and biogenesis						Transaldolase	COG0176	2
COG0103	3	Ribosomal protein S9	J	Translation, ribosomal structure and biogenesis						Beta-glucosidase-related glycosidases	COG1472	1
COG0126	8	3-phosphoglycerate kinase	G	Carbohydrate transport and metabolism						Glycerol uptake facilitator and related permeases (Major Intrinsic Protein Family)	COG0580	1
COG0138	1	AICAR transformylase/IMP cyclohydrolase PurH (only IMP cyclohydrolase domain in Aful)	F	Nucleotide transport and metabolism						Glycosidases	COG0366	1
COG0148	9	Enolase	G	Carbohydrate transport and metabolism						Maltose-binding periplasmic proteins/domains	COG2182	1
COG0149	4	Triosephosphate isomerase	G	Carbohydrate transport and metabolism						Phosphoglucomutase	COG0033	1
COG0152	2	Phosphoribosylaminoimidazolesuccinocarboxamide (SAICAR) synthase	F	Nucleotide transport and metabolism						Phosphotransferase system, galactitol-specific IIC component	COG3775	1
COG0176	2	Transaldolase	G	Carbohydrate transport and metabolism						Phosphotransferase system, mannose/fructose/N-acetylgalactosamine-specific component IIC	COG3715	1
COG0183	6	Acetyl-CoA acetyltransferase	I	Lipid transport and metabolism						Phosphotransferase system, mannose/fructose/N-acetylgalactosamine-specific component IID	COG3716	1
COG0188	1	Type IIA topoisomerase (DNA gyrase/topo II, topoisomerase IV), A subunit	L	Replication, recombination and repair						Pyruvate kinase	COG0469	1
COG0191	5	Fructose/tagatose bisphosphate aldolase	G	Carbohydrate transport and metabolism						Transketolase	COG0021	1
COG0197	2	Ribosomal protein L16/L10E	J	Translation, ribosomal structure and biogenesis					Cell cycle control, cell division, chromosome partitioning	Chromosome segregation ATPases	COG1196	1
COG0202	2	DNA-directed RNA polymerase, alpha subunit/40 kD subunit	K	Transcription					Cell motility	Flagellin and related hook-associated proteins	COG1344	26
COG0203	1	Ribosomal protein L17	J	Translation, ribosomal structure and biogenesis						Flagellar motor protein	COG1360	6
COG0205	2	6-phosphofructokinase	G	Carbohydrate transport and metabolism						Flagellar basal body rod protein	COG4786	1
COG0217	1	Uncharacterized conserved protein	S	Function unknown					Cell wall/membrane/envelope biogenesis	Outer membrane protein and related peptidoglycan-associated (lipo)proteins	COG2885	6
COG0231	1	Translation elongation factor P (EF-P)/translation initiation factor 5A (eIF-5A)	J	Translation, ribosomal structure and biogenesis						Capsule polysaccharide export protein	COG3562	1
COG0235	3	Ribulose-5-phosphate 4-epimerase and related epimerases and aldolases	G	Carbohydrate transport and metabolism						Membrane protein involved in colicin uptake	COG3064	1
COG0238	2	Ribosomal protein S18	J	Translation, ribosomal structure and biogenesis						Membrane-fusion protein	COG0845	1
COG0244	1	Ribosomal protein L10	J	Translation, ribosomal structure and biogenesis						Outer membrane protein (porin)	COG3203	1
COG0282	1	Acetate kinase	C	Energy production and conversion						UDP-3-O-acyl-N-acetylglucosamine deacetylase	COG0774	1
COG0292	2	Ribosomal protein L20	J	Translation, ribosomal structure and biogenesis					Chromatin structure and dynamics	Histones H3 and H4	COG2036	2
COG0326	2	Molecular chaperone, HSP90 family	O	Posttranslational modification, protein turnover, chaperones					Coenzyme transport and metabolism	Outer membrane cobalamin receptor protein	COG4206	30
COG0330	5	Membrane protease subunits, stomatin/prohibitin homologs	O	Posttranslational modification, protein turnover, chaperones						6-pyruvoyl-tetrahydropterin synthase	COG0720	6
COG0334	32	Glutamate dehydrogenase/leucine dehydrogenase	E	Amino acid transport and metabolism					Cytoskeleton	Actin and related proteins	COG5277	4
COG0341	2	Preprotein translocase subunit SecF	U	Intracellular trafficking, secretion, and vesicular transport					Energy production and conversion	Rubrerythrin	COG1592	38
COG0342	2	Preprotein translocase subunit SecD	U	Intracellular trafficking, secretion, and vesicular transport						Succinate dehydrogenase/fumarate reductase, flavoprotein subunit	COG1053	29
COG0366	1	Glycosidases	G	Carbohydrate transport and metabolism						Pyruvate:ferredoxin oxidoreductase and related 2-oxoacid:ferredoxin oxidoreductases, alpha subunit	COG0674	27
COG0419	1	ATPase involved in DNA repair	L	Replication, recombination and repair						Pyruvate:ferredoxin oxidoreductase and related 2-oxoacid:ferredoxin oxidoreductases, gamma subunit	COG1014	27
COG0426	2	Uncharacterized flavoproteins	C	Energy production and conversion						Pyruvate:ferredoxin oxidoreductase and related 2-oxoacid:ferredoxin oxidoreductases, beta subunit	COG1013	26
COG0427	1	Acetyl-CoA hydrolase	C	Energy production and conversion						Rubredoxin	COG1773	18
COG0441	1	Threonyl-tRNA synthetase	J	Translation, ribosomal structure and biogenesis						F0F1-type ATP synthase, beta subunit	COG0055	15
COG0442	1	Prolyl-tRNA synthetase	J	Translation, ribosomal structure and biogenesis						Succinate dehydrogenase/fumarate reductase, Fe-S protein subunit	COG0479	13
COG0443	1	Molecular chaperone	O	Posttranslational modification, protein turnover, chaperones						Pyruvate:ferredoxin oxidoreductase and related 2-oxoacid:ferredoxin oxidoreductases, delta subunit	COG1144	10
COG0458	1	Carbamoylphosphate synthase large subunit (split gene in MJ)	EF	Multiple classes						Formate hydrogenlyase subunit 6/NADH:ubiquinone oxidoreductase 23 kD subunit (chain I)	COG1143	9
COG0459	13	Chaperonin GroEL (HSP60 family)	O	Posttranslational modification, protein turnover, chaperones						Phosphoenolpyruvate carboxykinase (ATP)	COG1866	9
COG0462	3	Phosphoribosylpyrophosphate synthetase	FE	Multiple classes						Pyruvate-formate lyase	COG1882	9
COG0469	1	Pyruvate kinase	G	Carbohydrate transport and metabolism						F0F1-type ATP synthase, alpha subunit	COG0056	8
COG0479	13	Succinate dehydrogenase/fumarate reductase, Fe-S protein subunit	C	Energy production and conversion						6Fe-6S prismane cluster-containing protein	COG1151	7
COG0480	3	Translation elongation factors (GTPases)	J	Translation, ribosomal structure and biogenesis						NifU homolog involved in Fe-S cluster formation	COG0822	5
COG0516	6	IMP dehydrogenase/GMP reductase	F	Nucleotide transport and metabolism						Ferredoxin	COG1145	4
COG0517	3	FOG: CBS domain	R	General function prediction only						Electron transfer flavoprotein, alpha subunit	COG2025	3
COG0518	1	GMP synthase - Glutamine amidotransferase domain	F	Nucleotide transport and metabolism						Inorganic pyrophosphatase	COG3808	3
COG0519	1	GMP synthase, PP-ATPase domain/subunit	F	Nucleotide transport and metabolism						Pyruvate/2-oxoglutarate dehydrogenase complex, dihydrolipoamide dehydrogenase (E3) component, and related enzymes	COG1249	3
COG0524	4	Sugar kinases, ribokinase family	G	Carbohydrate transport and metabolism						CO dehydrogenase/acetyl-CoA synthase alpha subunit	COG1152	2
COG0532	1	Translation initiation factor 2 (IF-2; GTPase)	J	Translation, ribosomal structure and biogenesis						CO dehydrogenase/acetyl-CoA synthase beta subunit	COG1614	2
COG0542	2	ATPases with chaperone activity, ATP-binding subunit	O	Posttranslational modification, protein turnover, chaperones						F0F1-type ATP synthase, subunit c/Archaeal/vacuolar-type H+-ATPase, subunit K	COG0636	2
COG0574	27	Phosphoenolpyruvate synthase/pyruvate phosphate dikinase	G	Carbohydrate transport and metabolism						Malate/lactate dehydrogenases	COG0039	2
COG0580	1	Glycerol uptake facilitator and related permeases (Major Intrinsic Protein Family)	G	Carbohydrate transport and metabolism						Uncharacterized flavoproteins	COG0426	2
COG0609	1	ABC-type Fe3+-siderophore transport system, permease component	P	Inorganic ion transport and metabolism						Acetate kinase	COG0282	1
COG0629	1	Single-stranded DNA-binding protein	L	Replication, recombination and repair						Acetyl-CoA hydrolase	COG0427	1
COG0636	2	F0F1-type ATP synthase, subunit c/Archaeal/vacuolar-type H+-ATPase, subunit K	C	Energy production and conversion						Archaeal/vacuolar-type H+-ATPase subunit A	COG1155	1
COG0673	1	Predicted dehydrogenases and related proteins	R	General function prediction only						Archaeal/vacuolar-type H+-ATPase subunit B	COG1156	1
COG0674	27	Pyruvate:ferredoxin oxidoreductase and related 2-oxoacid:ferredoxin oxidoreductases, alpha subunit	C	Energy production and conversion						Electron transfer flavoprotein, beta subunit	COG2086	1
COG0720	6	6-pyruvoyl-tetrahydropterin synthase	H	Coenzyme transport and metabolism						Fe-S-cluster-containing hydrogenase components 2	COG1142	1
COG0747	2	ABC-type dipeptide transport system, periplasmic component	E	Amino acid transport and metabolism						Na+-transporting NADH:ubiquinone oxidoreductase, subunit NqrF	COG2871	1
COG0764	1	3-hydroxymyristoyl/3-hydroxydecanoyl-(acyl carrier protein) dehydratases	I	Lipid transport and metabolism						NAD(P)H-nitrite reductase	COG1251	1
COG0774	1	UDP-3-O-acyl-N-acetylglucosamine deacetylase	M	Cell wall/membrane/envelope biogenesis						Tartrate dehydratase alpha subunit/Fumarate hydratase class I, N-terminal domain	COG1951	1
COG0783	1	DNA-binding ferritin-like protein (oxidative damage protectant)	P	Inorganic ion transport and metabolism						Tartrate dehydratase beta subunit/Fumarate hydratase class I, C-terminal domain	COG1838	1
COG0800	2	2-keto-3-deoxy-6-phosphogluconate aldolase	G	Carbohydrate transport and metabolism					Function unknown	Uncharacterized conserved protein	COG1704	2
COG0811	6	Biopolymer transport proteins	U	Intracellular trafficking, secretion, and vesicular transport						Uncharacterized conserved protein	COG0217	1
COG0822	5	NifU homolog involved in Fe-S cluster formation	C	Energy production and conversion						Uncharacterized protein conserved in bacteria with the myosin-like domain	COG4372	1
COG0834	1	ABC-type amino acid transport/signal transduction systems, periplasmic component/domain	ET	Multiple classes					General function prediction only	FOG: CBS domain	COG0517	3
COG0845	1	Membrane-fusion protein	M	Cell wall/membrane/envelope biogenesis						Uncharacterized anaerobic dehydrogenase	COG3383	3
COG1013	26	Pyruvate:ferredoxin oxidoreductase and related 2-oxoacid:ferredoxin oxidoreductases, beta subunit	C	Energy production and conversion						ABC-type uncharacterized transport systems, ATPase components	COG3845	2
COG1014	27	Pyruvate:ferredoxin oxidoreductase and related 2-oxoacid:ferredoxin oxidoreductases, gamma subunit	C	Energy production and conversion						Phage tail sheath protein FI	COG3497	2
COG1024	1	Enoyl-CoA hydratase/carnithine racemase	I	Lipid transport and metabolism						TRAP-type uncharacterized transport system, periplasmic component	COG2358	2
COG1028	2	Dehydrogenases with different specificities (related to short-chain alcohol dehydrogenases)	IQR	Multiple classes						Uncharacterized ABC-type transport system, periplasmic component/surface lipoprotein	COG1744	2
COG1053	29	Succinate dehydrogenase/fumarate reductase, flavoprotein subunit	C	Energy production and conversion						Dioxygenases related to 2-nitropropane dioxygenase	COG2070	1
COG1115	1	Na+/alanine symporter	E	Amino acid transport and metabolism						Predicted dehydrogenases and related proteins	COG0673	1
COG1142	1	Fe-S-cluster-containing hydrogenase components 2	C	Energy production and conversion						Predicted HD superfamily hydrolase	COG1418	1
COG1143	9	Formate hydrogenlyase subunit 6/NADH:ubiquinone oxidoreductase 23 kD subunit (chain I)	C	Energy production and conversion						Predicted kinase related to dihydroxyacetone kinase	COG1461	1
COG1144	10	Pyruvate:ferredoxin oxidoreductase and related 2-oxoacid:ferredoxin oxidoreductases, delta subunit	C	Energy production and conversion					Inorganic ion transport and metabolism	Outer membrane receptor proteins, mostly Fe transport	COG1629	32
COG1145	4	Ferredoxin	C	Energy production and conversion						Outer membrane receptor for ferrienterochelin and colicins	COG4771	24
COG1151	7	6Fe-6S prismane cluster-containing protein	C	Energy production and conversion						ABC-type Fe3+ transport system, periplasmic component	COG1840	1
COG1152	2	CO dehydrogenase/acetyl-CoA synthase alpha subunit	C	Energy production and conversion						ABC-type Fe3+-siderophore transport system, permease component	COG0609	1
COG1155	1	Archaeal/vacuolar-type H+-ATPase subunit A	C	Energy production and conversion						ABC-type metal ion transport system, periplasmic component/surface antigen	COG1464	1
COG1156	1	Archaeal/vacuolar-type H+-ATPase subunit B	C	Energy production and conversion						DNA-binding ferritin-like protein (oxidative damage protectant)	COG0783	1
COG1196	1	Chromosome segregation ATPases	D	Cell cycle control, cell division, chromosome partitioning						Mn-containing catalase	COG3546	1
COG1219	1	ATP-dependent protease Clp, ATPase subunit	O	Posttranslational modification, protein turnover, chaperones					Intracellular trafficking, secretion, and vesicular transport	Biopolymer transport proteins	COG0811	6
COG1249	3	Pyruvate/2-oxoglutarate dehydrogenase complex, dihydrolipoamide dehydrogenase (E3) component, and related enzymes	C	Energy production and conversion						Flp pilus assembly protein TadD, contains TPR repeats	COG5010	2
COG1250	3	3-hydroxyacyl-CoA dehydrogenase	I	Lipid transport and metabolism						Preprotein translocase subunit SecD	COG0342	2
COG1251	1	NAD(P)H-nitrite reductase	C	Energy production and conversion						Preprotein translocase subunit SecF	COG0341	2
COG1263	2	Phosphotransferase system IIC components, glucose/maltose/N-acetylglucosamine-specific	G	Carbohydrate transport and metabolism					Lipid transport and metabolism	Acetyl-CoA acetyltransferase	COG0183	6
COG1264	2	Phosphotransferase system IIB components	G	Carbohydrate transport and metabolism						Acetyl-CoA carboxylase, carboxyltransferase component (subunits alpha and beta)	COG4799	4
COG1344	26	Flagellin and related hook-associated proteins	N	Cell motility						Acyl-CoA dehydrogenases	COG1960	4
COG1360	6	Flagellar motor protein	N	Cell motility						Methylmalonyl-CoA mutase, N-terminal domain/subunit	COG1884	4
COG1410	2	Methionine synthase I, cobalamin-binding domain	E	Amino acid transport and metabolism						3-hydroxyacyl-CoA dehydrogenase	COG1250	3
COG1418	1	Predicted HD superfamily hydrolase	R	General function prediction only						3-hydroxymyristoyl/3-hydroxydecanoyl-(acyl carrier protein) dehydratases	COG0764	1
COG1461	1	Predicted kinase related to dihydroxyacetone kinase	R	General function prediction only						Enoyl-CoA hydratase/carnithine racemase	COG1024	1
COG1464	1	ABC-type metal ion transport system, periplasmic component/surface antigen	P	Inorganic ion transport and metabolism						Methylmalonyl-CoA mutase, C-terminal domain/subunit (cobalamin-binding)	COG2185	1
COG1472	1	Beta-glucosidase-related glycosidases	G	Carbohydrate transport and metabolism					Multiple classes	Ketol-acid reductoisomerase	COG0059	9
COG1509	1	Lysine 2,3-aminomutase	E	Amino acid transport and metabolism						Carbon dioxide concentrating mechanism/carboxysome shell protein	COG4577	4
COG1538	1	Outer membrane protein	MU	Multiple classes						Phosphoribosylpyrophosphate synthetase	COG0462	3
COG1592	38	Rubrerythrin	C	Energy production and conversion						Dehydrogenases with different specificities (related to short-chain alcohol dehydrogenases)	COG1028	2
COG1614	2	CO dehydrogenase/acetyl-CoA synthase beta subunit	C	Energy production and conversion						ABC-type amino acid transport/signal transduction systems, periplasmic component/domain	COG0834	1
COG1629	32	Outer membrane receptor proteins, mostly Fe transport	P	Inorganic ion transport and metabolism						Carbamoylphosphate synthase large subunit (split gene in MJ)	COG0458	1
COG1653	6	ABC-type sugar transport system, periplasmic component	G	Carbohydrate transport and metabolism						Outer membrane protein	COG1538	1
COG1704	2	Uncharacterized conserved protein	S	Function unknown						Phage shock protein A (IM30), suppresses sigma54-dependent transcription	COG1842	1
COG1744	2	Uncharacterized ABC-type transport system, periplasmic component/surface lipoprotein	R	General function prediction only						Tfp pilus assembly protein PilF	COG3063	1
COG1773	18	Rubredoxin	C	Energy production and conversion					Nucleotide transport and metabolism	Formyltetrahydrofolate synthetase	COG2759	11
COG1838	1	Tartrate dehydratase beta subunit/Fumarate hydratase class I, C-terminal domain	C	Energy production and conversion						IMP dehydrogenase/GMP reductase	COG0516	6
COG1840	1	ABC-type Fe3+ transport system, periplasmic component	P	Inorganic ion transport and metabolism						Phosphoribosylaminoimidazolesuccinocarboxamide (SAICAR) synthase	COG0152	2
COG1842	1	Phage shock protein A (IM30), suppresses sigma54-dependent transcription	KT	Multiple classes						AICAR transformylase/IMP cyclohydrolase PurH (only IMP cyclohydrolase domain in Aful)	COG0138	1
COG1866	9	Phosphoenolpyruvate carboxykinase (ATP)	C	Energy production and conversion						GMP synthase - Glutamine amidotransferase domain	COG0518	1
COG1879	6	ABC-type sugar transport system, periplasmic component	G	Carbohydrate transport and metabolism						GMP synthase, PP-ATPase domain/subunit	COG0519	1
COG1882	9	Pyruvate-formate lyase	C	Energy production and conversion					Posttranslational modification, protein turnover, chaperones	Chaperonin GroEL (HSP60 family)	COG0459	13
COG1884	4	Methylmalonyl-CoA mutase, N-terminal domain/subunit	I	Lipid transport and metabolism						Membrane protease subunits, stomatin/prohibitin homologs	COG0330	5
COG1951	1	Tartrate dehydratase alpha subunit/Fumarate hydratase class I, N-terminal domain	C	Energy production and conversion						ATPases with chaperone activity, ATP-binding subunit	COG0542	2
COG1960	4	Acyl-CoA dehydrogenases	I	Lipid transport and metabolism						Molecular chaperone, HSP90 family	COG0326	2
COG2025	3	Electron transfer flavoprotein, alpha subunit	C	Energy production and conversion						ATP-dependent protease Clp, ATPase subunit	COG1219	1
COG2036	2	Histones H3 and H4	B	Chromatin structure and dynamics						Molecular chaperone	COG0443	1
COG2070	1	Dioxygenases related to 2-nitropropane dioxygenase	R	General function prediction only					Replication, recombination and repair	ATPase involved in DNA repair	COG0419	1
COG2086	1	Electron transfer flavoprotein, beta subunit	C	Energy production and conversion						Single-stranded DNA-binding protein	COG0629	1
COG2182	1	Maltose-binding periplasmic proteins/domains	G	Carbohydrate transport and metabolism						Type IIA topoisomerase (DNA gyrase/topo II, topoisomerase IV), A subunit	COG0188	1
COG2185	1	Methylmalonyl-CoA mutase, C-terminal domain/subunit (cobalamin-binding)	I	Lipid transport and metabolism					Secondary metabolites biosynthesis, transport and catabolism	Propanediol dehydratase, small subunit	COG4910	1
COG2358	2	TRAP-type uncharacterized transport system, periplasmic component	R	General function prediction only					Signal transduction mechanisms	Phosphohistidine swiveling domain	COG3848	1
COG2407	11	L-fucose isomerase and related proteins	G	Carbohydrate transport and metabolism					Transcription	DNA-directed RNA polymerase, beta' subunit/160 kD subunit	COG0086	11
COG2759	11	Formyltetrahydrofolate synthetase	F	Nucleotide transport and metabolism						DNA-directed RNA polymerase, beta subunit/140 kD subunit	COG0085	3
COG2871	1	Na+-transporting NADH:ubiquinone oxidoreductase, subunit NqrF	C	Energy production and conversion						DNA-directed RNA polymerase, alpha subunit/40 kD subunit	COG0202	2
COG2885	6	Outer membrane protein and related peptidoglycan-associated (lipo)proteins	M	Cell wall/membrane/envelope biogenesis						Predicted transcriptional regulator containing CBS domains	COG4109	2
COG3063	1	Tfp pilus assembly protein PilF	NU	Multiple classes					Translation, ribosomal structure and biogenesis	GTPases - translation elongation factors	COG0050	120
COG3064	1	Membrane protein involved in colicin uptake	M	Cell wall/membrane/envelope biogenesis						Ribosomal protein L2	COG0090	11
COG3203	1	Outer membrane protein (porin)	M	Cell wall/membrane/envelope biogenesis						Ribosomal protein L3	COG0087	7
COG3383	3	Uncharacterized anaerobic dehydrogenase	R	General function prediction only						Ribosomal protein S3	COG0092	7
COG3497	2	Phage tail sheath protein FI	R	General function prediction only						Ribosomal protein S2	COG0052	5
COG3546	1	Mn-containing catalase	P	Inorganic ion transport and metabolism						Ribosomal protein L1	COG0081	4
COG3562	1	Capsule polysaccharide export protein	M	Cell wall/membrane/envelope biogenesis						Ribosomal protein S9	COG0103	3
COG3715	1	Phosphotransferase system, mannose/fructose/N-acetylgalactosamine-specific component IIC	G	Carbohydrate transport and metabolism						Translation elongation factors (GTPases)	COG0480	3
COG3716	1	Phosphotransferase system, mannose/fructose/N-acetylgalactosamine-specific component IID	G	Carbohydrate transport and metabolism						Ribosomal protein L16/L10E	COG0197	2
COG3775	1	Phosphotransferase system, galactitol-specific IIC component	G	Carbohydrate transport and metabolism						Ribosomal protein L20	COG0292	2
COG3808	3	Inorganic pyrophosphatase	C	Energy production and conversion						Ribosomal protein S10	COG0051	2
COG3839	33	ABC-type sugar transport systems, ATPase components	G	Carbohydrate transport and metabolism						Ribosomal protein S13	COG0099	2
COG3845	2	ABC-type uncharacterized transport systems, ATPase components	R	General function prediction only						Ribosomal protein S18	COG0238	2
COG3848	1	Phosphohistidine swiveling domain	T	Signal transduction mechanisms						Ribosomal protein S8	COG0096	2
COG4109	2	Predicted transcriptional regulator containing CBS domains	K	Transcription						Phenylalanyl-tRNA synthetase beta subunit	COG0072	1
COG4166	1	ABC-type oligopeptide transport system, periplasmic component	E	Amino acid transport and metabolism						Prolyl-tRNA synthetase	COG0442	1
COG4206	30	Outer membrane cobalamin receptor protein	H	Coenzyme transport and metabolism						Ribosomal protein L10	COG0244	1
COG4213	2	ABC-type xylose transport system, periplasmic component	G	Carbohydrate transport and metabolism						Ribosomal protein L11	COG0080	1
COG4372	1	Uncharacterized protein conserved in bacteria with the myosin-like domain	S	Function unknown						Ribosomal protein L13	COG0102	1
COG4577	4	Carbon dioxide concentrating mechanism/carboxysome shell protein	QC	Multiple classes						Ribosomal protein L14	COG0093	1
COG4580	2	Maltoporin (phage lambda and maltose receptor)	G	Carbohydrate transport and metabolism						Ribosomal protein L17	COG0203	1
COG4771	24	Outer membrane receptor for ferrienterochelin and colicins	P	Inorganic ion transport and metabolism						Ribosomal protein L22	COG0091	1
COG4786	1	Flagellar basal body rod protein	N	Cell motility						Ribosomal protein L6P/L9E	COG0097	1
COG4799	4	Acetyl-CoA carboxylase, carboxyltransferase component (subunits alpha and beta)	I	Lipid transport and metabolism						Ribosomal protein S11	COG0100	1
COG4816	2	Ethanolamine utilization protein	E	Amino acid transport and metabolism						Ribosomal protein S5	COG0098	1
COG4910	1	Propanediol dehydratase, small subunit	Q	Secondary metabolites biosynthesis, transport and catabolism						Ribosomal protein S7	COG0049	1
COG4992	1	Ornithine/acetylornithine aminotransferase	E	Amino acid transport and metabolism						Threonyl-tRNA synthetase	COG0441	1
COG5010	2	Flp pilus assembly protein TadD, contains TPR repeats	U	Intracellular trafficking, secretion, and vesicular transport						Translation elongation factor EF-1alpha (GTPase)	COG5256	1
COG5256	1	Translation elongation factor EF-1alpha (GTPase)	J	Translation, ribosomal structure and biogenesis						Translation elongation factor P (EF-P)/translation initiation factor 5A (eIF-5A)	COG0231	1
COG5277	4	Actin and related proteins	Z	Cytoskeleton						Translation initiation factor 2 (IF-2; GTPase)	COG0532	1

## Sheet: 7.jej
#COG	count	description	class	class description					class description	description	#COG	count	(leer)
COG0015	1	Adenylosuccinate lyase	F	Nucleotide transport and metabolism					Amino acid transport and metabolism	Glutamate dehydrogenase/leucine dehydrogenase	COG0334	3
COG0021	1	Transketolase	G	Carbohydrate transport and metabolism						ABC-type dipeptide transport system, periplasmic component	COG0747	2
COG0031	1	Cysteine synthase	E	Amino acid transport and metabolism						Glycine/serine hydroxymethyltransferase	COG0112	2
COG0035	1	Uracil phosphoribosyltransferase	F	Nucleotide transport and metabolism						ABC-type branched-chain amino acid transport systems, periplasmic component	COG0683	1
COG0039	1	Malate/lactate dehydrogenases	C	Energy production and conversion						ABC-type oligopeptide transport system, periplasmic component	COG4166	1
COG0048	2	Ribosomal protein S12	J	Translation, ribosomal structure and biogenesis						Aminopeptidase C	COG3579	1
COG0050	17	GTPases - translation elongation factors	J	Translation, ribosomal structure and biogenesis						Cysteine synthase	COG0031	1
COG0051	1	Ribosomal protein S10	J	Translation, ribosomal structure and biogenesis						Ethanolamine utilization protein	COG4816	1
COG0052	2	Ribosomal protein S2	J	Translation, ribosomal structure and biogenesis						Lactoylglutathione lyase and related lyases	COG0346	1
COG0054	1	Riboflavin synthase beta-chain	H	Coenzyme transport and metabolism					Carbohydrate transport and metabolism	Glyceraldehyde-3-phosphate dehydrogenase/erythrose-4-phosphate dehydrogenase	COG0057	7
COG0055	1	F0F1-type ATP synthase, beta subunit	C	Energy production and conversion						ABC-type sugar transport systems, ATPase components	COG3839	4
COG0056	1	F0F1-type ATP synthase, alpha subunit	C	Energy production and conversion						3-phosphoglycerate kinase	COG0126	3
COG0057	7	Glyceraldehyde-3-phosphate dehydrogenase/erythrose-4-phosphate dehydrogenase	G	Carbohydrate transport and metabolism						Enolase	COG0148	3
COG0059	1	Ketol-acid reductoisomerase	EH	Multiple classes						1,4-alpha-glucan branching enzyme	COG0296	2
COG0081	1	Ribosomal protein L1	J	Translation, ribosomal structure and biogenesis						ABC-type sugar transport system, periplasmic component	COG1653	2
COG0085	1	DNA-directed RNA polymerase, beta subunit/140 kD subunit	K	Transcription						ABC-type sugar transport system, periplasmic component	COG1879	2
COG0086	2	DNA-directed RNA polymerase, beta' subunit/160 kD subunit	K	Transcription						L-fucose isomerase and related proteins	COG2407	2
COG0087	1	Ribosomal protein L3	J	Translation, ribosomal structure and biogenesis						Triosephosphate isomerase	COG0149	2
COG0088	2	Ribosomal protein L4	J	Translation, ribosomal structure and biogenesis						ABC-type sugar transport system, ATPase component	COG1129	1
COG0091	1	Ribosomal protein L22	J	Translation, ribosomal structure and biogenesis						ADP-glucose pyrophosphorylase	COG0448	1
COG0092	3	Ribosomal protein S3	J	Translation, ribosomal structure and biogenesis						Fructose/tagatose bisphosphate aldolase	COG0191	1
COG0093	2	Ribosomal protein L14	J	Translation, ribosomal structure and biogenesis						Glucose-6-phosphate isomerase	COG0166	1
COG0094	1	Ribosomal protein L5	J	Translation, ribosomal structure and biogenesis						Glycosidases	COG0366	1
COG0096	1	Ribosomal protein S8	J	Translation, ribosomal structure and biogenesis						Maltoporin (phage lambda and maltose receptor)	COG4580	1
COG0097	1	Ribosomal protein L6P/L9E	J	Translation, ribosomal structure and biogenesis						Maltose-binding periplasmic proteins/domains	COG2182	1
COG0098	2	Ribosomal protein S5	J	Translation, ribosomal structure and biogenesis						Phosphoenolpyruvate synthase/pyruvate phosphate dikinase	COG0574	1
COG0102	1	Ribosomal protein L13	J	Translation, ribosomal structure and biogenesis						Phosphoenolpyruvate-protein kinase (PTS system EI component in bacteria)	COG1080	1
COG0103	1	Ribosomal protein S9	J	Translation, ribosomal structure and biogenesis						Phosphoglyceromutase	COG0696	1
COG0112	2	Glycine/serine hydroxymethyltransferase	E	Amino acid transport and metabolism						Phosphomannomutase	COG1109	1
COG0126	3	3-phosphoglycerate kinase	G	Carbohydrate transport and metabolism						Phosphotransferase system, mannose/fructose-specific component IIA	COG2893	1
COG0148	3	Enolase	G	Carbohydrate transport and metabolism						Pyruvate kinase	COG0469	1
COG0149	2	Triosephosphate isomerase	G	Carbohydrate transport and metabolism						Sugar kinases, ribokinase family	COG0524	1
COG0166	1	Glucose-6-phosphate isomerase	G	Carbohydrate transport and metabolism						Transketolase	COG0021	1
COG0183	1	Acetyl-CoA acetyltransferase	I	Lipid transport and metabolism					Cell cycle control, cell division, chromosome partitioning	Actin-like ATPase involved in cell morphogenesis	COG1077	1
COG0184	1	Ribosomal protein S15P/S13E	J	Translation, ribosomal structure and biogenesis					Cell motility	Flagellin and related hook-associated proteins	COG1344	4
COG0185	1	Ribosomal protein S19	J	Translation, ribosomal structure and biogenesis					Cell wall/membrane/envelope biogenesis	Membrane-fusion protein	COG0845	2
COG0191	1	Fructose/tagatose bisphosphate aldolase	G	Carbohydrate transport and metabolism						Capsule polysaccharide export protein	COG3562	1
COG0192	1	S-adenosylmethionine synthetase	H	Coenzyme transport and metabolism						Soluble lytic murein transglycosylase and related regulatory proteins (some contain LysM/invasin domains)	COG0741	1
COG0202	1	DNA-directed RNA polymerase, alpha subunit/40 kD subunit	K	Transcription						UDP-3-O-[3-hydroxymyristoyl] glucosamine N-acyltransferase	COG1044	1
COG0222	3	Ribosomal protein L7/L12	J	Translation, ribosomal structure and biogenesis						Uncharacterized protein involved in exopolysaccharide biosynthesis	COG3206	1
COG0227	1	Ribosomal protein L28	J	Translation, ribosomal structure and biogenesis					Chromatin structure and dynamics	Histones H3 and H4	COG2036	1
COG0231	1	Translation elongation factor P (EF-P)/translation initiation factor 5A (eIF-5A)	J	Translation, ribosomal structure and biogenesis					Coenzyme transport and metabolism	Outer membrane cobalamin receptor protein	COG4206	10
COG0238	1	Ribosomal protein S18	J	Translation, ribosomal structure and biogenesis						Riboflavin synthase beta-chain	COG0054	1
COG0243	1	Anaerobic dehydrogenases, typically selenocysteine-containing	C	Energy production and conversion						S-adenosylmethionine synthetase	COG0192	1
COG0244	1	Ribosomal protein L10	J	Translation, ribosomal structure and biogenesis					Energy production and conversion	NifU homolog involved in Fe-S cluster formation	COG0822	3
COG0256	2	Ribosomal protein L18	J	Translation, ribosomal structure and biogenesis						Pyruvate:ferredoxin oxidoreductase and related 2-oxoacid:ferredoxin oxidoreductases, alpha subunit	COG0674	3
COG0264	1	Translation elongation factor Ts	J	Translation, ribosomal structure and biogenesis						Pyruvate:ferredoxin oxidoreductase and related 2-oxoacid:ferredoxin oxidoreductases, beta subunit	COG1013	3
COG0280	2	Phosphotransacetylase	C	Energy production and conversion						Pyruvate:ferredoxin oxidoreductase and related 2-oxoacid:ferredoxin oxidoreductases, gamma subunit	COG1014	3
COG0281	1	Malic enzyme	C	Energy production and conversion						6Fe-6S prismane cluster-containing protein	COG1151	2
COG0292	1	Ribosomal protein L20	J	Translation, ribosomal structure and biogenesis						Electron transfer flavoprotein, beta subunit	COG2086	2
COG0296	2	1,4-alpha-glucan branching enzyme	G	Carbohydrate transport and metabolism						Phosphotransacetylase	COG0280	2
COG0326	1	Molecular chaperone, HSP90 family	O	Posttranslational modification, protein turnover, chaperones						Pyruvate-formate lyase	COG1882	2
COG0334	3	Glutamate dehydrogenase/leucine dehydrogenase	E	Amino acid transport and metabolism						Rubrerythrin	COG1592	2
COG0335	1	Ribosomal protein L19	J	Translation, ribosomal structure and biogenesis						Succinate dehydrogenase/fumarate reductase, flavoprotein subunit	COG1053	2
COG0342	1	Preprotein translocase subunit SecD	U	Intracellular trafficking, secretion, and vesicular transport						Alcohol dehydrogenase, class IV	COG1454	1
COG0346	1	Lactoylglutathione lyase and related lyases	E	Amino acid transport and metabolism						Anaerobic dehydrogenases, typically selenocysteine-containing	COG0243	1
COG0366	1	Glycosidases	G	Carbohydrate transport and metabolism						Electron transfer flavoprotein, alpha subunit	COG2025	1
COG0374	1	Ni,Fe-hydrogenase I large subunit	C	Energy production and conversion						F0F1-type ATP synthase, alpha subunit	COG0056	1
COG0441	1	Threonyl-tRNA synthetase	J	Translation, ribosomal structure and biogenesis						F0F1-type ATP synthase, beta subunit	COG0055	1
COG0443	2	Molecular chaperone	O	Posttranslational modification, protein turnover, chaperones						F0F1-type ATP synthase, subunit b	COG0711	1
COG0448	1	ADP-glucose pyrophosphorylase	G	Carbohydrate transport and metabolism						F0F1-type ATP synthase, subunit c/Archaeal/vacuolar-type H+-ATPase, subunit K	COG0636	1
COG0459	4	Chaperonin GroEL (HSP60 family)	O	Posttranslational modification, protein turnover, chaperones						Ferredoxin	COG1145	1
COG0469	1	Pyruvate kinase	G	Carbohydrate transport and metabolism						Ferredoxin	COG3411	1
COG0474	1	Cation transport ATPase	P	Inorganic ion transport and metabolism						Formate hydrogenlyase subunit 6/NADH:ubiquinone oxidoreductase 23 kD subunit (chain I)	COG1143	1
COG0479	1	Succinate dehydrogenase/fumarate reductase, Fe-S protein subunit	C	Energy production and conversion						Glycerol kinase	COG0554	1
COG0480	1	Translation elongation factors (GTPases)	J	Translation, ribosomal structure and biogenesis						Inorganic pyrophosphatase	COG3808	1
COG0493	1	NADPH-dependent glutamate synthase beta chain and related oxidoreductases	ER	Multiple classes						Malate/lactate dehydrogenases	COG0039	1
COG0514	1	Superfamily II DNA helicase	L	Replication, recombination and repair						Malic enzyme	COG0281	1
COG0516	1	IMP dehydrogenase/GMP reductase	F	Nucleotide transport and metabolism						MinD superfamily P-loop ATPase containing an inserted ferredoxin domain	COG1149	1
COG0518	1	GMP synthase - Glutamine amidotransferase domain	F	Nucleotide transport and metabolism						NADH:ubiquinone oxidoreductase, NADH-binding (51 kD) subunit	COG1894	1
COG0519	1	GMP synthase, PP-ATPase domain/subunit	F	Nucleotide transport and metabolism						Ni,Fe-hydrogenase I large subunit	COG0374	1
COG0524	1	Sugar kinases, ribokinase family	G	Carbohydrate transport and metabolism						Phosphoenolpyruvate carboxykinase (ATP)	COG1866	1
COG0539	1	Ribosomal protein S1	J	Translation, ribosomal structure and biogenesis						Pyruvate:ferredoxin oxidoreductase and related 2-oxoacid:ferredoxin oxidoreductases, delta subunit	COG1144	1
COG0542	3	ATPases with chaperone activity, ATP-binding subunit	O	Posttranslational modification, protein turnover, chaperones						Rubredoxin	COG1773	1
COG0544	1	FKBP-type peptidyl-prolyl cis-trans isomerase (trigger factor)	O	Posttranslational modification, protein turnover, chaperones						Succinate dehydrogenase/fumarate reductase, Fe-S protein subunit	COG0479	1
COG0554	1	Glycerol kinase	C	Energy production and conversion					Function unknown	Uncharacterized conserved protein	COG1262	1
COG0574	1	Phosphoenolpyruvate synthase/pyruvate phosphate dikinase	G	Carbohydrate transport and metabolism						Uncharacterized conserved protein	COG3875	1
COG0589	1	Universal stress protein UspA and related nucleotide-binding proteins	T	Signal transduction mechanisms						Uncharacterized protein conserved in bacteria	COG1302	1
COG0623	1	Enoyl-[acyl-carrier-protein] reductase (NADH)	I	Lipid transport and metabolism						Uncharacterized protein conserved in bacteria	COG3864	1
COG0636	1	F0F1-type ATP synthase, subunit c/Archaeal/vacuolar-type H+-ATPase, subunit K	C	Energy production and conversion					General function prediction only	Predicted kinase related to galactokinase and mevalonate kinase	COG2605	1
COG0653	1	Preprotein translocase subunit SecA (ATPase, RNA helicase)	U	Intracellular trafficking, secretion, and vesicular transport						TRAP-type uncharacterized transport system, periplasmic component	COG2358	1
COG0674	3	Pyruvate:ferredoxin oxidoreductase and related 2-oxoacid:ferredoxin oxidoreductases, alpha subunit	C	Energy production and conversion					Inorganic ion transport and metabolism	Outer membrane receptor proteins, mostly Fe transport	COG1629	12
COG0683	1	ABC-type branched-chain amino acid transport systems, periplasmic component	E	Amino acid transport and metabolism						Outer membrane receptor for ferrienterochelin and colicins	COG4771	8
COG0696	1	Phosphoglyceromutase	G	Carbohydrate transport and metabolism						Cation transport ATPase	COG0474	1
COG0711	1	F0F1-type ATP synthase, subunit b	C	Energy production and conversion						DNA-binding ferritin-like protein (oxidative damage protectant)	COG0783	1
COG0741	1	Soluble lytic murein transglycosylase and related regulatory proteins (some contain LysM/invasin domains)	M	Cell wall/membrane/envelope biogenesis						Outer membrane receptor for ferric coprogen and ferric-rhodotorulic acid	COG4773	1
COG0745	1	Response regulators consisting of a CheY-like receiver domain and a winged-helix DNA-binding domain	TK	Multiple classes					Intracellular trafficking, secretion, and vesicular transport	Biopolymer transport proteins	COG0811	1
COG0747	2	ABC-type dipeptide transport system, periplasmic component	E	Amino acid transport and metabolism						Flp pilus assembly protein TadD, contains TPR repeats	COG5010	1
COG0783	1	DNA-binding ferritin-like protein (oxidative damage protectant)	P	Inorganic ion transport and metabolism						Preprotein translocase subunit SecA (ATPase, RNA helicase)	COG0653	1
COG0811	1	Biopolymer transport proteins	U	Intracellular trafficking, secretion, and vesicular transport						Preprotein translocase subunit SecD	COG0342	1
COG0822	3	NifU homolog involved in Fe-S cluster formation	C	Energy production and conversion					Lipid transport and metabolism	Acyl-CoA dehydrogenases	COG1960	5
COG0845	2	Membrane-fusion protein	M	Cell wall/membrane/envelope biogenesis						Acetyl-CoA acetyltransferase	COG0183	1
COG1013	3	Pyruvate:ferredoxin oxidoreductase and related 2-oxoacid:ferredoxin oxidoreductases, beta subunit	C	Energy production and conversion						Enoyl-[acyl-carrier-protein] reductase (NADH)	COG0623	1
COG1014	3	Pyruvate:ferredoxin oxidoreductase and related 2-oxoacid:ferredoxin oxidoreductases, gamma subunit	C	Energy production and conversion						Methylmalonyl-CoA mutase, C-terminal domain/subunit (cobalamin-binding)	COG2185	1
COG1028	1	Dehydrogenases with different specificities (related to short-chain alcohol dehydrogenases)	IQR	Multiple classes					Multiple classes	Dehydrogenases with different specificities (related to short-chain alcohol dehydrogenases)	COG1028	1
COG1044	1	UDP-3-O-[3-hydroxymyristoyl] glucosamine N-acyltransferase	M	Cell wall/membrane/envelope biogenesis						Ketol-acid reductoisomerase	COG0059	1
COG1053	2	Succinate dehydrogenase/fumarate reductase, flavoprotein subunit	C	Energy production and conversion						NADPH-dependent glutamate synthase beta chain and related oxidoreductases	COG0493	1
COG1077	1	Actin-like ATPase involved in cell morphogenesis	D	Cell cycle control, cell division, chromosome partitioning						Outer membrane protein	COG1538	1
COG1080	1	Phosphoenolpyruvate-protein kinase (PTS system EI component in bacteria)	G	Carbohydrate transport and metabolism						Response regulators consisting of a CheY-like receiver domain and a winged-helix DNA-binding domain	COG0745	1
COG1109	1	Phosphomannomutase	G	Carbohydrate transport and metabolism					Nucleotide transport and metabolism	Adenylosuccinate lyase	COG0015	1
COG1129	1	ABC-type sugar transport system, ATPase component	G	Carbohydrate transport and metabolism						GMP synthase - Glutamine amidotransferase domain	COG0518	1
COG1143	1	Formate hydrogenlyase subunit 6/NADH:ubiquinone oxidoreductase 23 kD subunit (chain I)	C	Energy production and conversion						GMP synthase, PP-ATPase domain/subunit	COG0519	1
COG1144	1	Pyruvate:ferredoxin oxidoreductase and related 2-oxoacid:ferredoxin oxidoreductases, delta subunit	C	Energy production and conversion						IMP dehydrogenase/GMP reductase	COG0516	1
COG1145	1	Ferredoxin	C	Energy production and conversion						Uracil phosphoribosyltransferase	COG0035	1
COG1149	1	MinD superfamily P-loop ATPase containing an inserted ferredoxin domain	C	Energy production and conversion					Posttranslational modification, protein turnover, chaperones	Chaperonin GroEL (HSP60 family)	COG0459	4
COG1151	2	6Fe-6S prismane cluster-containing protein	C	Energy production and conversion						ATPases with chaperone activity, ATP-binding subunit	COG0542	3
COG1185	1	Polyribonucleotide nucleotidyltransferase (polynucleotide phosphorylase)	J	Translation, ribosomal structure and biogenesis						Molecular chaperone	COG0443	2
COG1262	1	Uncharacterized conserved protein	S	Function unknown						FKBP-type peptidyl-prolyl cis-trans isomerase (trigger factor)	COG0544	1
COG1302	1	Uncharacterized protein conserved in bacteria	S	Function unknown						Molecular chaperone, HSP90 family	COG0326	1
COG1344	4	Flagellin and related hook-associated proteins	N	Cell motility					Replication, recombination and repair	Adenine-specific DNA methylase	COG3392	1
COG1454	1	Alcohol dehydrogenase, class IV	C	Energy production and conversion						Superfamily II DNA helicase	COG0514	1
COG1538	1	Outer membrane protein	MU	Multiple classes					Signal transduction mechanisms	Osmosensitive K+ channel histidine kinase	COG2205	1
COG1592	2	Rubrerythrin	C	Energy production and conversion						Universal stress protein UspA and related nucleotide-binding proteins	COG0589	1
COG1595	1	DNA-directed RNA polymerase specialized sigma subunit, sigma24 homolog	K	Transcription					Transcription	DNA-directed RNA polymerase, beta' subunit/160 kD subunit	COG0086	2
COG1629	12	Outer membrane receptor proteins, mostly Fe transport	P	Inorganic ion transport and metabolism						DNA-directed RNA polymerase specialized sigma subunit, sigma24 homolog	COG1595	1
COG1653	2	ABC-type sugar transport system, periplasmic component	G	Carbohydrate transport and metabolism						DNA-directed RNA polymerase, alpha subunit/40 kD subunit	COG0202	1
COG1773	1	Rubredoxin	C	Energy production and conversion						DNA-directed RNA polymerase, beta subunit/140 kD subunit	COG0085	1
COG1866	1	Phosphoenolpyruvate carboxykinase (ATP)	C	Energy production and conversion						Predicted transcriptional regulator containing CBS domains	COG4109	1
COG1879	2	ABC-type sugar transport system, periplasmic component	G	Carbohydrate transport and metabolism					Translation, ribosomal structure and biogenesis	GTPases - translation elongation factors	COG0050	17
COG1882	2	Pyruvate-formate lyase	C	Energy production and conversion						Ribosomal protein L7/L12	COG0222	3
COG1894	1	NADH:ubiquinone oxidoreductase, NADH-binding (51 kD) subunit	C	Energy production and conversion						Ribosomal protein S3	COG0092	3
COG1960	5	Acyl-CoA dehydrogenases	I	Lipid transport and metabolism						Ribosomal protein L14	COG0093	2
COG2025	1	Electron transfer flavoprotein, alpha subunit	C	Energy production and conversion						Ribosomal protein L18	COG0256	2
COG2036	1	Histones H3 and H4	B	Chromatin structure and dynamics						Ribosomal protein L4	COG0088	2
COG2086	2	Electron transfer flavoprotein, beta subunit	C	Energy production and conversion						Ribosomal protein S12	COG0048	2
COG2182	1	Maltose-binding periplasmic proteins/domains	G	Carbohydrate transport and metabolism						Ribosomal protein S2	COG0052	2
COG2185	1	Methylmalonyl-CoA mutase, C-terminal domain/subunit (cobalamin-binding)	I	Lipid transport and metabolism						Ribosomal protein S5	COG0098	2
COG2205	1	Osmosensitive K+ channel histidine kinase	T	Signal transduction mechanisms						Polyribonucleotide nucleotidyltransferase (polynucleotide phosphorylase)	COG1185	1
COG2358	1	TRAP-type uncharacterized transport system, periplasmic component	R	General function prediction only						Ribosomal protein L1	COG0081	1
COG2407	2	L-fucose isomerase and related proteins	G	Carbohydrate transport and metabolism						Ribosomal protein L10	COG0244	1
COG2605	1	Predicted kinase related to galactokinase and mevalonate kinase	R	General function prediction only						Ribosomal protein L13	COG0102	1
COG2893	1	Phosphotransferase system, mannose/fructose-specific component IIA	G	Carbohydrate transport and metabolism						Ribosomal protein L19	COG0335	1
COG3206	1	Uncharacterized protein involved in exopolysaccharide biosynthesis	M	Cell wall/membrane/envelope biogenesis						Ribosomal protein L20	COG0292	1
COG3392	1	Adenine-specific DNA methylase	L	Replication, recombination and repair						Ribosomal protein L22	COG0091	1
COG3411	1	Ferredoxin	C	Energy production and conversion						Ribosomal protein L28	COG0227	1
COG3562	1	Capsule polysaccharide export protein	M	Cell wall/membrane/envelope biogenesis						Ribosomal protein L3	COG0087	1
COG3579	1	Aminopeptidase C	E	Amino acid transport and metabolism						Ribosomal protein L5	COG0094	1
COG3808	1	Inorganic pyrophosphatase	C	Energy production and conversion						Ribosomal protein L6P/L9E	COG0097	1
COG3839	4	ABC-type sugar transport systems, ATPase components	G	Carbohydrate transport and metabolism						Ribosomal protein S1	COG0539	1
COG3864	1	Uncharacterized protein conserved in bacteria	S	Function unknown						Ribosomal protein S10	COG0051	1
COG3875	1	Uncharacterized conserved protein	S	Function unknown						Ribosomal protein S15P/S13E	COG0184	1
COG4109	1	Predicted transcriptional regulator containing CBS domains	K	Transcription						Ribosomal protein S18	COG0238	1
COG4166	1	ABC-type oligopeptide transport system, periplasmic component	E	Amino acid transport and metabolism						Ribosomal protein S19	COG0185	1
COG4206	10	Outer membrane cobalamin receptor protein	H	Coenzyme transport and metabolism						Ribosomal protein S8	COG0096	1
COG4580	1	Maltoporin (phage lambda and maltose receptor)	G	Carbohydrate transport and metabolism						Ribosomal protein S9	COG0103	1
COG4771	8	Outer membrane receptor for ferrienterochelin and colicins	P	Inorganic ion transport and metabolism						Threonyl-tRNA synthetase	COG0441	1
COG4773	1	Outer membrane receptor for ferric coprogen and ferric-rhodotorulic acid	P	Inorganic ion transport and metabolism						Translation elongation factor P (EF-P)/translation initiation factor 5A (eIF-5A)	COG0231	1
COG4816	1	Ethanolamine utilization protein	E	Amino acid transport and metabolism						Translation elongation factor Ts	COG0264	1
COG5010	1	Flp pilus assembly protein TadD, contains TPR repeats	U	Intracellular trafficking, secretion, and vesicular transport						Translation elongation factors (GTPases)	COG0480	1

## Sheet: 7.ile
#COG	count	description	class	class description						class description	description	#COG	count	(leer)
COG0002	1	Acetylglutamate semialdehyde dehydrogenase	E	Amino acid transport and metabolism						Amino acid transport and metabolism	Glutamate dehydrogenase/leucine dehydrogenase	COG0334	4
COG0021	1	Transketolase	G	Carbohydrate transport and metabolism							ABC-type dipeptide transport system, periplasmic component	COG0747	2
COG0031	1	Cysteine synthase	E	Amino acid transport and metabolism							ABC-type oligopeptide transport system, periplasmic component	COG4166	2
COG0033	1	Phosphoglucomutase	G	Carbohydrate transport and metabolism							Glycine/serine hydroxymethyltransferase	COG0112	2
COG0035	1	Uracil phosphoribosyltransferase	F	Nucleotide transport and metabolism							ABC-type branched-chain amino acid transport systems, periplasmic component	COG0683	1
COG0039	2	Malate/lactate dehydrogenases	C	Energy production and conversion							Acetylglutamate semialdehyde dehydrogenase	COG0002	1
COG0048	2	Ribosomal protein S12	J	Translation, ribosomal structure and biogenesis							Acetylornithine deacetylase/Succinyl-diaminopimelate desuccinylase and related deacylases	COG0624	1
COG0050	21	GTPases - translation elongation factors	J	Translation, ribosomal structure and biogenesis							Aminopeptidase C	COG3579	1
COG0051	1	Ribosomal protein S10	J	Translation, ribosomal structure and biogenesis							Argininosuccinate synthase	COG0137	1
COG0052	3	Ribosomal protein S2	J	Translation, ribosomal structure and biogenesis							Benzoyl-CoA reductase/2-hydroxyglutaryl-CoA dehydratase subunit, BcrC/BadD/HgdB	COG1775	1
COG0054	1	Riboflavin synthase beta-chain	H	Coenzyme transport and metabolism							Cysteine synthase	COG0031	1
COG0055	2	F0F1-type ATP synthase, beta subunit	C	Energy production and conversion							Ethanolamine utilization protein	COG4816	1
COG0056	2	F0F1-type ATP synthase, alpha subunit	C	Energy production and conversion							Lactoylglutathione lyase and related lyases	COG0346	1
COG0057	13	Glyceraldehyde-3-phosphate dehydrogenase/erythrose-4-phosphate dehydrogenase	G	Carbohydrate transport and metabolism						Carbohydrate transport and metabolism	Glyceraldehyde-3-phosphate dehydrogenase/erythrose-4-phosphate dehydrogenase	COG0057	13
COG0059	2	Ketol-acid reductoisomerase	EH	Multiple classes							ABC-type sugar transport systems, ATPase components	COG3839	7
COG0072	1	Phenylalanyl-tRNA synthetase beta subunit	J	Translation, ribosomal structure and biogenesis							ABC-type sugar transport system, periplasmic component	COG1879	5
COG0081	1	Ribosomal protein L1	J	Translation, ribosomal structure and biogenesis							Enolase	COG0148	5
COG0085	1	DNA-directed RNA polymerase, beta subunit/140 kD subunit	K	Transcription							Triosephosphate isomerase	COG0149	5
COG0086	2	DNA-directed RNA polymerase, beta' subunit/160 kD subunit	K	Transcription							3-phosphoglycerate kinase	COG0126	3
COG0087	2	Ribosomal protein L3	J	Translation, ribosomal structure and biogenesis							Fructose/tagatose bisphosphate aldolase	COG0191	3
COG0088	2	Ribosomal protein L4	J	Translation, ribosomal structure and biogenesis							L-fucose isomerase and related proteins	COG2407	3
COG0090	1	Ribosomal protein L2	J	Translation, ribosomal structure and biogenesis							1,4-alpha-glucan branching enzyme	COG0296	2
COG0091	1	Ribosomal protein L22	J	Translation, ribosomal structure and biogenesis							ABC-type sugar transport system, periplasmic component	COG1653	2
COG0092	5	Ribosomal protein S3	J	Translation, ribosomal structure and biogenesis							Glycosidases	COG0366	2
COG0093	2	Ribosomal protein L14	J	Translation, ribosomal structure and biogenesis							L-arabinose isomerase	COG2160	2
COG0094	1	Ribosomal protein L5	J	Translation, ribosomal structure and biogenesis							Maltose-binding periplasmic proteins/domains	COG2182	2
COG0096	1	Ribosomal protein S8	J	Translation, ribosomal structure and biogenesis							Phosphoenolpyruvate synthase/pyruvate phosphate dikinase	COG0574	2
COG0097	1	Ribosomal protein L6P/L9E	J	Translation, ribosomal structure and biogenesis							Phosphotransferase system, mannose/fructose-specific component IIA	COG2893	2
COG0098	3	Ribosomal protein S5	J	Translation, ribosomal structure and biogenesis							ABC-type sugar transport system, ATPase component	COG1129	1
COG0099	1	Ribosomal protein S13	J	Translation, ribosomal structure and biogenesis							ADP-glucose pyrophosphorylase	COG0448	1
COG0102	1	Ribosomal protein L13	J	Translation, ribosomal structure and biogenesis							Glucose-6-phosphate isomerase	COG0166	1
COG0103	1	Ribosomal protein S9	J	Translation, ribosomal structure and biogenesis							Maltoporin (phage lambda and maltose receptor)	COG4580	1
COG0112	2	Glycine/serine hydroxymethyltransferase	E	Amino acid transport and metabolism							Phosphoenolpyruvate-protein kinase (PTS system EI component in bacteria)	COG1080	1
COG0126	3	3-phosphoglycerate kinase	G	Carbohydrate transport and metabolism							Phosphoglucomutase	COG0033	1
COG0137	1	Argininosuccinate synthase	E	Amino acid transport and metabolism							Phosphomannomutase	COG1109	1
COG0148	5	Enolase	G	Carbohydrate transport and metabolism							Phosphotransferase system IIB components	COG1264	1
COG0149	5	Triosephosphate isomerase	G	Carbohydrate transport and metabolism							Phosphotransferase system IIC components, glucose/maltose/N-acetylglucosamine-specific	COG1263	1
COG0166	1	Glucose-6-phosphate isomerase	G	Carbohydrate transport and metabolism							Phosphotransferase system, HPr-related proteins	COG1925	1
COG0176	1	Transaldolase	G	Carbohydrate transport and metabolism							Phosphotransferase system, mannose/fructose/N-acetylgalactosamine-specific component IIB	COG3444	1
COG0183	2	Acetyl-CoA acetyltransferase	I	Lipid transport and metabolism							Pyruvate kinase	COG0469	1
COG0184	1	Ribosomal protein S15P/S13E	J	Translation, ribosomal structure and biogenesis							Sugar kinases, ribokinase family	COG0524	1
COG0185	2	Ribosomal protein S19	J	Translation, ribosomal structure and biogenesis							Transaldolase	COG0176	1
COG0188	2	Type IIA topoisomerase (DNA gyrase/topo II, topoisomerase IV), A subunit	L	Replication, recombination and repair							Transketolase	COG0021	1
COG0191	3	Fructose/tagatose bisphosphate aldolase	G	Carbohydrate transport and metabolism						Cell cycle control, cell division, chromosome partitioning	Actin-like ATPase involved in cell morphogenesis	COG1077	1
COG0192	1	S-adenosylmethionine synthetase	H	Coenzyme transport and metabolism							Cell division GTPase	COG0206	1
COG0202	2	DNA-directed RNA polymerase, alpha subunit/40 kD subunit	K	Transcription						Cell motility	Flagellin and related hook-associated proteins	COG1344	6
COG0206	1	Cell division GTPase	D	Cell cycle control, cell division, chromosome partitioning							Flagellar motor protein	COG1360	2
COG0222	3	Ribosomal protein L7/L12	J	Translation, ribosomal structure and biogenesis							PPE-repeat proteins	COG5651	1
COG0227	1	Ribosomal protein L28	J	Translation, ribosomal structure and biogenesis						Cell wall/membrane/envelope biogenesis	Membrane-fusion protein	COG0845	2
COG0231	1	Translation elongation factor P (EF-P)/translation initiation factor 5A (eIF-5A)	J	Translation, ribosomal structure and biogenesis							Capsule polysaccharide export protein	COG3562	1
COG0238	1	Ribosomal protein S18	J	Translation, ribosomal structure and biogenesis							Outer membrane protein and related peptidoglycan-associated (lipo)proteins	COG2885	1
COG0243	1	Anaerobic dehydrogenases, typically selenocysteine-containing	C	Energy production and conversion							Soluble lytic murein transglycosylase and related regulatory proteins (some contain LysM/invasin domains)	COG0741	1
COG0244	1	Ribosomal protein L10	J	Translation, ribosomal structure and biogenesis							UDP-3-O-[3-hydroxymyristoyl] glucosamine N-acyltransferase	COG1044	1
COG0256	2	Ribosomal protein L18	J	Translation, ribosomal structure and biogenesis							UDP-3-O-acyl-N-acetylglucosamine deacetylase	COG0774	1
COG0264	1	Translation elongation factor Ts	J	Translation, ribosomal structure and biogenesis							Uncharacterized protein involved in exopolysaccharide biosynthesis	COG3206	1
COG0280	2	Phosphotransacetylase	C	Energy production and conversion						Chromatin structure and dynamics	Histones H3 and H4	COG2036	1
COG0281	1	Malic enzyme	C	Energy production and conversion						Coenzyme transport and metabolism	Outer membrane cobalamin receptor protein	COG4206	15
COG0282	1	Acetate kinase	C	Energy production and conversion							Riboflavin synthase beta-chain	COG0054	1
COG0292	1	Ribosomal protein L20	J	Translation, ribosomal structure and biogenesis							S-adenosylmethionine synthetase	COG0192	1
COG0296	2	1,4-alpha-glucan branching enzyme	G	Carbohydrate transport and metabolism						Cytoskeleton	Myosin heavy chain	COG5022	1
COG0326	1	Molecular chaperone, HSP90 family	O	Posttranslational modification, protein turnover, chaperones						Energy production and conversion	Rubrerythrin	COG1592	6
COG0330	1	Membrane protease subunits, stomatin/prohibitin homologs	O	Posttranslational modification, protein turnover, chaperones							NifU homolog involved in Fe-S cluster formation	COG0822	4
COG0334	4	Glutamate dehydrogenase/leucine dehydrogenase	E	Amino acid transport and metabolism							Pyruvate:ferredoxin oxidoreductase and related 2-oxoacid:ferredoxin oxidoreductases, alpha subunit	COG0674	4
COG0335	1	Ribosomal protein L19	J	Translation, ribosomal structure and biogenesis							Pyruvate:ferredoxin oxidoreductase and related 2-oxoacid:ferredoxin oxidoreductases, beta subunit	COG1013	4
COG0342	1	Preprotein translocase subunit SecD	U	Intracellular trafficking, secretion, and vesicular transport							Pyruvate:ferredoxin oxidoreductase and related 2-oxoacid:ferredoxin oxidoreductases, gamma subunit	COG1014	4
COG0346	1	Lactoylglutathione lyase and related lyases	E	Amino acid transport and metabolism							Inorganic pyrophosphatase	COG3808	3
COG0366	2	Glycosidases	G	Carbohydrate transport and metabolism							Pyruvate-formate lyase	COG1882	3
COG0374	1	Ni,Fe-hydrogenase I large subunit	C	Energy production and conversion							Rubredoxin	COG1773	3
COG0419	1	ATPase involved in DNA repair	L	Replication, recombination and repair							Succinate dehydrogenase/fumarate reductase, flavoprotein subunit	COG1053	3
COG0423	1	Glycyl-tRNA synthetase (class II)	J	Translation, ribosomal structure and biogenesis							6Fe-6S prismane cluster-containing protein	COG1151	2
COG0441	1	Threonyl-tRNA synthetase	J	Translation, ribosomal structure and biogenesis							Electron transfer flavoprotein, beta subunit	COG2086	2
COG0443	3	Molecular chaperone	O	Posttranslational modification, protein turnover, chaperones							F0F1-type ATP synthase, alpha subunit	COG0056	2
COG0448	1	ADP-glucose pyrophosphorylase	G	Carbohydrate transport and metabolism							F0F1-type ATP synthase, beta subunit	COG0055	2
COG0459	7	Chaperonin GroEL (HSP60 family)	O	Posttranslational modification, protein turnover, chaperones							F0F1-type ATP synthase, subunit b	COG0711	2
COG0462	1	Phosphoribosylpyrophosphate synthetase	FE	Multiple classes							Malate/lactate dehydrogenases	COG0039	2
COG0468	1	RecA/RadA recombinase	L	Replication, recombination and repair							Phosphotransacetylase	COG0280	2
COG0469	1	Pyruvate kinase	G	Carbohydrate transport and metabolism							Pyruvate:ferredoxin oxidoreductase and related 2-oxoacid:ferredoxin oxidoreductases, delta subunit	COG1144	2
COG0474	1	Cation transport ATPase	P	Inorganic ion transport and metabolism							Acetate kinase	COG0282	1
COG0480	2	Translation elongation factors (GTPases)	J	Translation, ribosomal structure and biogenesis							Alcohol dehydrogenase, class IV	COG1454	1
COG0493	1	NADPH-dependent glutamate synthase beta chain and related oxidoreductases	ER	Multiple classes							Anaerobic dehydrogenases, typically selenocysteine-containing	COG0243	1
COG0508	1	Pyruvate/2-oxoglutarate dehydrogenase complex, dihydrolipoamide acyltransferase (E2) component, and related enzymes	C	Energy production and conversion							Archaeal/vacuolar-type H+-ATPase subunit B	COG1156	1
COG0514	1	Superfamily II DNA helicase	L	Replication, recombination and repair							Dehydrogenases (flavoproteins)	COG0644	1
COG0516	1	IMP dehydrogenase/GMP reductase	F	Nucleotide transport and metabolism							Electron transfer flavoprotein, alpha subunit	COG2025	1
COG0518	2	GMP synthase - Glutamine amidotransferase domain	F	Nucleotide transport and metabolism							Ferredoxin	COG1145	1
COG0519	2	GMP synthase, PP-ATPase domain/subunit	F	Nucleotide transport and metabolism							Ferredoxin	COG3411	1
COG0524	1	Sugar kinases, ribokinase family	G	Carbohydrate transport and metabolism							Formate hydrogenlyase subunit 6/NADH:ubiquinone oxidoreductase 23 kD subunit (chain I)	COG1143	1
COG0539	1	Ribosomal protein S1	J	Translation, ribosomal structure and biogenesis							Malic enzyme	COG0281	1
COG0542	3	ATPases with chaperone activity, ATP-binding subunit	O	Posttranslational modification, protein turnover, chaperones							MinD superfamily P-loop ATPase containing an inserted ferredoxin domain	COG1149	1
COG0544	2	FKBP-type peptidyl-prolyl cis-trans isomerase (trigger factor)	O	Posttranslational modification, protein turnover, chaperones							Na+-transporting NADH:ubiquinone oxidoreductase, subunit NqrF	COG2871	1
COG0553	1	Superfamily II DNA/RNA helicases, SNF2 family	KL	Multiple classes							NADH:ubiquinone oxidoreductase, NADH-binding (51 kD) subunit	COG1894	1
COG0574	2	Phosphoenolpyruvate synthase/pyruvate phosphate dikinase	G	Carbohydrate transport and metabolism							Ni,Fe-hydrogenase I large subunit	COG0374	1
COG0589	1	Universal stress protein UspA and related nucleotide-binding proteins	T	Signal transduction mechanisms							Phosphoenolpyruvate carboxykinase (ATP)	COG1866	1
COG0616	1	Periplasmic serine proteases (ClpP class)	OU	Multiple classes							Pyruvate/2-oxoglutarate dehydrogenase complex, dihydrolipoamide acyltransferase (E2) component, and related enzymes	COG0508	1
COG0623	1	Enoyl-[acyl-carrier-protein] reductase (NADH)	I	Lipid transport and metabolism							Pyruvate/2-oxoglutarate dehydrogenase complex, dihydrolipoamide dehydrogenase (E3) component, and related enzymes	COG1249	1
COG0624	1	Acetylornithine deacetylase/Succinyl-diaminopimelate desuccinylase and related deacylases	E	Amino acid transport and metabolism							Pyruvate/oxaloacetate carboxyltransferase	COG5016	1
COG0644	1	Dehydrogenases (flavoproteins)	C	Energy production and conversion						Function unknown	Uncharacterized conserved protein	COG1262	1
COG0653	1	Preprotein translocase subunit SecA (ATPase, RNA helicase)	U	Intracellular trafficking, secretion, and vesicular transport							Uncharacterized conserved protein	COG1556	1
COG0673	1	Predicted dehydrogenases and related proteins	R	General function prediction only							Uncharacterized conserved protein	COG3875	1
COG0674	4	Pyruvate:ferredoxin oxidoreductase and related 2-oxoacid:ferredoxin oxidoreductases, alpha subunit	C	Energy production and conversion							Uncharacterized protein conserved in bacteria	COG1302	1
COG0683	1	ABC-type branched-chain amino acid transport systems, periplasmic component	E	Amino acid transport and metabolism							Uncharacterized protein conserved in bacteria	COG3864	1
COG0711	2	F0F1-type ATP synthase, subunit b	C	Energy production and conversion						General function prediction only	AAA ATPase containing von Willebrand factor type A (vWA) domain	COG5271	1
COG0741	1	Soluble lytic murein transglycosylase and related regulatory proteins (some contain LysM/invasin domains)	M	Cell wall/membrane/envelope biogenesis							GTPase	COG1159	1
COG0745	1	Response regulators consisting of a CheY-like receiver domain and a winged-helix DNA-binding domain	TK	Multiple classes							Predicted dehydrogenases and related proteins	COG0673	1
COG0747	2	ABC-type dipeptide transport system, periplasmic component	E	Amino acid transport and metabolism							Predicted kinase related to galactokinase and mevalonate kinase	COG2605	1
COG0752	1	Glycyl-tRNA synthetase, alpha subunit	J	Translation, ribosomal structure and biogenesis							TRAP-type uncharacterized transport system, periplasmic component	COG2358	1
COG0764	1	3-hydroxymyristoyl/3-hydroxydecanoyl-(acyl carrier protein) dehydratases	I	Lipid transport and metabolism						Inorganic ion transport and metabolism	Outer membrane receptor proteins, mostly Fe transport	COG1629	15
COG0774	1	UDP-3-O-acyl-N-acetylglucosamine deacetylase	M	Cell wall/membrane/envelope biogenesis							Outer membrane receptor for ferrienterochelin and colicins	COG4771	8
COG0776	2	Bacterial nucleoid DNA-binding protein	L	Replication, recombination and repair							Cation transport ATPase	COG0474	1
COG0811	1	Biopolymer transport proteins	U	Intracellular trafficking, secretion, and vesicular transport							Cation transport ATPase	COG2217	1
COG0822	4	NifU homolog involved in Fe-S cluster formation	C	Energy production and conversion							Outer membrane receptor for ferric coprogen and ferric-rhodotorulic acid	COG4773	1
COG0845	2	Membrane-fusion protein	M	Cell wall/membrane/envelope biogenesis						Intracellular trafficking, secretion, and vesicular transport	Biopolymer transport proteins	COG0811	1
COG1013	4	Pyruvate:ferredoxin oxidoreductase and related 2-oxoacid:ferredoxin oxidoreductases, beta subunit	C	Energy production and conversion							Flp pilus assembly protein TadD, contains TPR repeats	COG5010	1
COG1014	4	Pyruvate:ferredoxin oxidoreductase and related 2-oxoacid:ferredoxin oxidoreductases, gamma subunit	C	Energy production and conversion							Preprotein translocase subunit SecA (ATPase, RNA helicase)	COG0653	1
COG1028	2	Dehydrogenases with different specificities (related to short-chain alcohol dehydrogenases)	IQR	Multiple classes							Preprotein translocase subunit SecD	COG0342	1
COG1044	1	UDP-3-O-[3-hydroxymyristoyl] glucosamine N-acyltransferase	M	Cell wall/membrane/envelope biogenesis						Lipid transport and metabolism	Acyl-CoA dehydrogenases	COG1960	4
COG1053	3	Succinate dehydrogenase/fumarate reductase, flavoprotein subunit	C	Energy production and conversion							Acetyl-CoA acetyltransferase	COG0183	2
COG1077	1	Actin-like ATPase involved in cell morphogenesis	D	Cell cycle control, cell division, chromosome partitioning							3-hydroxymyristoyl/3-hydroxydecanoyl-(acyl carrier protein) dehydratases	COG0764	1
COG1080	1	Phosphoenolpyruvate-protein kinase (PTS system EI component in bacteria)	G	Carbohydrate transport and metabolism							Acetyl-CoA carboxylase, carboxyltransferase component (subunits alpha and beta)	COG4799	1
COG1109	1	Phosphomannomutase	G	Carbohydrate transport and metabolism							Enoyl-[acyl-carrier-protein] reductase (NADH)	COG0623	1
COG1129	1	ABC-type sugar transport system, ATPase component	G	Carbohydrate transport and metabolism							Methylmalonyl-CoA mutase, C-terminal domain/subunit (cobalamin-binding)	COG2185	1
COG1143	1	Formate hydrogenlyase subunit 6/NADH:ubiquinone oxidoreductase 23 kD subunit (chain I)	C	Energy production and conversion							Methylmalonyl-CoA mutase, N-terminal domain/subunit	COG1884	1
COG1144	2	Pyruvate:ferredoxin oxidoreductase and related 2-oxoacid:ferredoxin oxidoreductases, delta subunit	C	Energy production and conversion						Multiple classes	Dehydrogenases with different specificities (related to short-chain alcohol dehydrogenases)	COG1028	2
COG1145	1	Ferredoxin	C	Energy production and conversion							Ketol-acid reductoisomerase	COG0059	2
COG1149	1	MinD superfamily P-loop ATPase containing an inserted ferredoxin domain	C	Energy production and conversion							NADPH-dependent glutamate synthase beta chain and related oxidoreductases	COG0493	1
COG1151	2	6Fe-6S prismane cluster-containing protein	C	Energy production and conversion							Outer membrane protein	COG1538	1
COG1156	1	Archaeal/vacuolar-type H+-ATPase subunit B	C	Energy production and conversion							Periplasmic serine proteases (ClpP class)	COG0616	1
COG1159	1	GTPase	R	General function prediction only							Phosphoribosylpyrophosphate synthetase	COG0462	1
COG1185	1	Polyribonucleotide nucleotidyltransferase (polynucleotide phosphorylase)	J	Translation, ribosomal structure and biogenesis							Response regulators consisting of a CheY-like receiver domain and a winged-helix DNA-binding domain	COG0745	1
COG1249	1	Pyruvate/2-oxoglutarate dehydrogenase complex, dihydrolipoamide dehydrogenase (E3) component, and related enzymes	C	Energy production and conversion							Superfamily II DNA/RNA helicases, SNF2 family	COG0553	1
COG1262	1	Uncharacterized conserved protein	S	Function unknown						Nucleotide transport and metabolism	GMP synthase - Glutamine amidotransferase domain	COG0518	2
COG1263	1	Phosphotransferase system IIC components, glucose/maltose/N-acetylglucosamine-specific	G	Carbohydrate transport and metabolism							GMP synthase, PP-ATPase domain/subunit	COG0519	2
COG1264	1	Phosphotransferase system IIB components	G	Carbohydrate transport and metabolism							Formyltetrahydrofolate synthetase	COG2759	1
COG1302	1	Uncharacterized protein conserved in bacteria	S	Function unknown							IMP dehydrogenase/GMP reductase	COG0516	1
COG1344	6	Flagellin and related hook-associated proteins	N	Cell motility							Uracil phosphoribosyltransferase	COG0035	1
COG1360	2	Flagellar motor protein	N	Cell motility						Posttranslational modification, protein turnover, chaperones	Chaperonin GroEL (HSP60 family)	COG0459	7
COG1454	1	Alcohol dehydrogenase, class IV	C	Energy production and conversion							ATPases with chaperone activity, ATP-binding subunit	COG0542	3
COG1538	1	Outer membrane protein	MU	Multiple classes							Molecular chaperone	COG0443	3
COG1556	1	Uncharacterized conserved protein	S	Function unknown							FKBP-type peptidyl-prolyl cis-trans isomerase (trigger factor)	COG0544	2
COG1592	6	Rubrerythrin	C	Energy production and conversion							Membrane protease subunits, stomatin/prohibitin homologs	COG0330	1
COG1595	1	DNA-directed RNA polymerase specialized sigma subunit, sigma24 homolog	K	Transcription							Molecular chaperone, HSP90 family	COG0326	1
COG1629	15	Outer membrane receptor proteins, mostly Fe transport	P	Inorganic ion transport and metabolism						Replication, recombination and repair	Bacterial nucleoid DNA-binding protein	COG0776	2
COG1653	2	ABC-type sugar transport system, periplasmic component	G	Carbohydrate transport and metabolism							Type IIA topoisomerase (DNA gyrase/topo II, topoisomerase IV), A subunit	COG0188	2
COG1773	3	Rubredoxin	C	Energy production and conversion							Adenine-specific DNA methylase	COG3392	1
COG1775	1	Benzoyl-CoA reductase/2-hydroxyglutaryl-CoA dehydratase subunit, BcrC/BadD/HgdB	E	Amino acid transport and metabolism							ATPase involved in DNA repair	COG0419	1
COG1866	1	Phosphoenolpyruvate carboxykinase (ATP)	C	Energy production and conversion							RecA/RadA recombinase	COG0468	1
COG1879	5	ABC-type sugar transport system, periplasmic component	G	Carbohydrate transport and metabolism							Superfamily II DNA helicase	COG0514	1
COG1882	3	Pyruvate-formate lyase	C	Energy production and conversion						Signal transduction mechanisms	Osmosensitive K+ channel histidine kinase	COG2205	1
COG1884	1	Methylmalonyl-CoA mutase, N-terminal domain/subunit	I	Lipid transport and metabolism							Universal stress protein UspA and related nucleotide-binding proteins	COG0589	1
COG1894	1	NADH:ubiquinone oxidoreductase, NADH-binding (51 kD) subunit	C	Energy production and conversion						Transcription	DNA-directed RNA polymerase, alpha subunit/40 kD subunit	COG0202	2
COG1925	1	Phosphotransferase system, HPr-related proteins	G	Carbohydrate transport and metabolism							DNA-directed RNA polymerase, beta' subunit/160 kD subunit	COG0086	2
COG1960	4	Acyl-CoA dehydrogenases	I	Lipid transport and metabolism							DNA-directed RNA polymerase specialized sigma subunit, sigma24 homolog	COG1595	1
COG2025	1	Electron transfer flavoprotein, alpha subunit	C	Energy production and conversion							DNA-directed RNA polymerase, beta subunit/140 kD subunit	COG0085	1
COG2036	1	Histones H3 and H4	B	Chromatin structure and dynamics							Predicted transcriptional regulator containing CBS domains	COG4109	1
COG2086	2	Electron transfer flavoprotein, beta subunit	C	Energy production and conversion						Translation, ribosomal structure and biogenesis	GTPases - translation elongation factors	COG0050	21
COG2160	2	L-arabinose isomerase	G	Carbohydrate transport and metabolism							Ribosomal protein S3	COG0092	5
COG2182	2	Maltose-binding periplasmic proteins/domains	G	Carbohydrate transport and metabolism							Ribosomal protein L7/L12	COG0222	3
COG2185	1	Methylmalonyl-CoA mutase, C-terminal domain/subunit (cobalamin-binding)	I	Lipid transport and metabolism							Ribosomal protein S2	COG0052	3
COG2205	1	Osmosensitive K+ channel histidine kinase	T	Signal transduction mechanisms							Ribosomal protein S5	COG0098	3
COG2217	1	Cation transport ATPase	P	Inorganic ion transport and metabolism							Ribosomal protein L14	COG0093	2
COG2358	1	TRAP-type uncharacterized transport system, periplasmic component	R	General function prediction only							Ribosomal protein L18	COG0256	2
COG2407	3	L-fucose isomerase and related proteins	G	Carbohydrate transport and metabolism							Ribosomal protein L3	COG0087	2
COG2605	1	Predicted kinase related to galactokinase and mevalonate kinase	R	General function prediction only							Ribosomal protein L4	COG0088	2
COG2759	1	Formyltetrahydrofolate synthetase	F	Nucleotide transport and metabolism							Ribosomal protein S12	COG0048	2
COG2871	1	Na+-transporting NADH:ubiquinone oxidoreductase, subunit NqrF	C	Energy production and conversion							Ribosomal protein S19	COG0185	2
COG2885	1	Outer membrane protein and related peptidoglycan-associated (lipo)proteins	M	Cell wall/membrane/envelope biogenesis							Translation elongation factors (GTPases)	COG0480	2
COG2893	2	Phosphotransferase system, mannose/fructose-specific component IIA	G	Carbohydrate transport and metabolism							Glycyl-tRNA synthetase (class II)	COG0423	1
COG3206	1	Uncharacterized protein involved in exopolysaccharide biosynthesis	M	Cell wall/membrane/envelope biogenesis							Glycyl-tRNA synthetase, alpha subunit	COG0752	1
COG3392	1	Adenine-specific DNA methylase	L	Replication, recombination and repair							Phenylalanyl-tRNA synthetase beta subunit	COG0072	1
COG3411	1	Ferredoxin	C	Energy production and conversion							Polyribonucleotide nucleotidyltransferase (polynucleotide phosphorylase)	COG1185	1
COG3444	1	Phosphotransferase system, mannose/fructose/N-acetylgalactosamine-specific component IIB	G	Carbohydrate transport and metabolism							Ribosomal protein L1	COG0081	1
COG3562	1	Capsule polysaccharide export protein	M	Cell wall/membrane/envelope biogenesis							Ribosomal protein L10	COG0244	1
COG3579	1	Aminopeptidase C	E	Amino acid transport and metabolism							Ribosomal protein L13	COG0102	1
COG3808	3	Inorganic pyrophosphatase	C	Energy production and conversion							Ribosomal protein L19	COG0335	1
COG3839	7	ABC-type sugar transport systems, ATPase components	G	Carbohydrate transport and metabolism							Ribosomal protein L2	COG0090	1
COG3864	1	Uncharacterized protein conserved in bacteria	S	Function unknown							Ribosomal protein L20	COG0292	1
COG3875	1	Uncharacterized conserved protein	S	Function unknown							Ribosomal protein L22	COG0091	1
COG4109	1	Predicted transcriptional regulator containing CBS domains	K	Transcription							Ribosomal protein L28	COG0227	1
COG4166	2	ABC-type oligopeptide transport system, periplasmic component	E	Amino acid transport and metabolism							Ribosomal protein L5	COG0094	1
COG4206	15	Outer membrane cobalamin receptor protein	H	Coenzyme transport and metabolism							Ribosomal protein L6P/L9E	COG0097	1
COG4580	1	Maltoporin (phage lambda and maltose receptor)	G	Carbohydrate transport and metabolism							Ribosomal protein S1	COG0539	1
COG4771	8	Outer membrane receptor for ferrienterochelin and colicins	P	Inorganic ion transport and metabolism							Ribosomal protein S10	COG0051	1
COG4773	1	Outer membrane receptor for ferric coprogen and ferric-rhodotorulic acid	P	Inorganic ion transport and metabolism							Ribosomal protein S13	COG0099	1
COG4799	1	Acetyl-CoA carboxylase, carboxyltransferase component (subunits alpha and beta)	I	Lipid transport and metabolism							Ribosomal protein S15P/S13E	COG0184	1
COG4816	1	Ethanolamine utilization protein	E	Amino acid transport and metabolism							Ribosomal protein S18	COG0238	1
COG5010	1	Flp pilus assembly protein TadD, contains TPR repeats	U	Intracellular trafficking, secretion, and vesicular transport							Ribosomal protein S8	COG0096	1
COG5016	1	Pyruvate/oxaloacetate carboxyltransferase	C	Energy production and conversion							Ribosomal protein S9	COG0103	1
COG5022	1	Myosin heavy chain	Z	Cytoskeleton							Threonyl-tRNA synthetase	COG0441	1
COG5271	1	AAA ATPase containing von Willebrand factor type A (vWA) domain	R	General function prediction only							Translation elongation factor P (EF-P)/translation initiation factor 5A (eIF-5A)	COG0231	1
COG5651	1	PPE-repeat proteins	N	Cell motility							Translation elongation factor Ts	COG0264	1

## Sheet: 7.cec
#COG	count	description	class	class description					class description	description	#COG	count	(leer)
COG0008	2	Glutamyl- and glutaminyl-tRNA synthetases	J	Translation, ribosomal structure and biogenesis					Amino acid transport and metabolism	Glutamate dehydrogenase/leucine dehydrogenase	COG0334	17
COG0012	1	Predicted GTPase, probable translation factor	J	Translation, ribosomal structure and biogenesis						ABC-type oligopeptide transport system, periplasmic component	COG4166	6
COG0015	1	Adenylosuccinate lyase	F	Nucleotide transport and metabolism						ABC-type branched-chain amino acid transport systems, periplasmic component	COG0683	3
COG0017	1	Aspartyl/asparaginyl-tRNA synthetases	J	Translation, ribosomal structure and biogenesis						ABC-type dipeptide transport system, periplasmic component	COG0747	3
COG0021	1	Transketolase	G	Carbohydrate transport and metabolism						Ethanolamine utilization protein	COG4816	3
COG0028	1	Thiamine pyrophosphate-requiring enzymes [acetolactate synthase, pyruvate dehydrogenase (cytochrome), glyoxylate carboligase, phosphonopyruvate decarboxylase]	EH	Multiple classes						Glutamine synthetase	COG0174	3
COG0031	2	Cysteine synthase	E	Amino acid transport and metabolism						ABC-type spermidine/putrescine transport systems, ATPase components	COG3842	2
COG0035	1	Uracil phosphoribosyltransferase	F	Nucleotide transport and metabolism						Cysteine synthase	COG0031	2
COG0039	8	Malate/lactate dehydrogenases	C	Energy production and conversion						Glycine/serine hydroxymethyltransferase	COG0112	2
COG0048	2	Ribosomal protein S12	J	Translation, ribosomal structure and biogenesis						Ornithine carbamoyltransferase	COG0078	2
COG0049	7	Ribosomal protein S7	J	Translation, ribosomal structure and biogenesis						Aminopeptidase C	COG3579	1
COG0050	70	GTPases - translation elongation factors	J	Translation, ribosomal structure and biogenesis						Arginine kinase	COG3869	1
COG0051	4	Ribosomal protein S10	J	Translation, ribosomal structure and biogenesis						Aspartyl aminopeptidase	COG1362	1
COG0052	8	Ribosomal protein S2	J	Translation, ribosomal structure and biogenesis						Benzoyl-CoA reductase/2-hydroxyglutaryl-CoA dehydratase subunit, BcrC/BadD/HgdB	COG1775	1
COG0055	11	F0F1-type ATP synthase, beta subunit	C	Energy production and conversion						Dipeptidase	COG4690	1
COG0056	7	F0F1-type ATP synthase, alpha subunit	C	Energy production and conversion						Glutamate synthase domain 2	COG0069	1
COG0057	36	Glyceraldehyde-3-phosphate dehydrogenase/erythrose-4-phosphate dehydrogenase	G	Carbohydrate transport and metabolism						Lysine 2,3-aminomutase	COG1509	1
COG0058	1	Glucan phosphorylase	G	Carbohydrate transport and metabolism						Methionine synthase I, cobalamin-binding domain	COG1410	1
COG0059	5	Ketol-acid reductoisomerase	EH	Multiple classes						Methionine synthase II (cobalamin-independent)	COG0620	1
COG0069	1	Glutamate synthase domain 2	E	Amino acid transport and metabolism						Na+/alanine symporter	COG1115	1
COG0072	1	Phenylalanyl-tRNA synthetase beta subunit	J	Translation, ribosomal structure and biogenesis						O-acetylhomoserine sulfhydrylase	COG2873	1
COG0078	2	Ornithine carbamoyltransferase	E	Amino acid transport and metabolism						Saccharopine dehydrogenase and related proteins	COG1748	1
COG0080	2	Ribosomal protein L11	J	Translation, ribosomal structure and biogenesis						Shikimate 5-dehydrogenase	COG0169	1
COG0081	6	Ribosomal protein L1	J	Translation, ribosomal structure and biogenesis						Tryptophanase	COG3033	1
COG0085	1	DNA-directed RNA polymerase, beta subunit/140 kD subunit	K	Transcription					Carbohydrate transport and metabolism	Glyceraldehyde-3-phosphate dehydrogenase/erythrose-4-phosphate dehydrogenase	COG0057	36
COG0086	5	DNA-directed RNA polymerase, beta' subunit/160 kD subunit	K	Transcription						ABC-type sugar transport systems, ATPase components	COG3839	16
COG0087	7	Ribosomal protein L3	J	Translation, ribosomal structure and biogenesis						Phosphoenolpyruvate synthase/pyruvate phosphate dikinase	COG0574	16
COG0088	1	Ribosomal protein L4	J	Translation, ribosomal structure and biogenesis						Enolase	COG0148	14
COG0089	1	Ribosomal protein L23	J	Translation, ribosomal structure and biogenesis						3-phosphoglycerate kinase	COG0126	13
COG0090	10	Ribosomal protein L2	J	Translation, ribosomal structure and biogenesis						Fructose/tagatose bisphosphate aldolase	COG0191	9
COG0091	3	Ribosomal protein L22	J	Translation, ribosomal structure and biogenesis						ABC-type sugar transport system, periplasmic component	COG1653	8
COG0092	11	Ribosomal protein S3	J	Translation, ribosomal structure and biogenesis						ABC-type sugar transport system, periplasmic component	COG1879	8
COG0093	4	Ribosomal protein L14	J	Translation, ribosomal structure and biogenesis						L-fucose isomerase and related proteins	COG2407	8
COG0094	4	Ribosomal protein L5	J	Translation, ribosomal structure and biogenesis						Pyruvate kinase	COG0469	7
COG0096	4	Ribosomal protein S8	J	Translation, ribosomal structure and biogenesis						6-phosphofructokinase	COG0205	6
COG0097	2	Ribosomal protein L6P/L9E	J	Translation, ribosomal structure and biogenesis						Triosephosphate isomerase	COG0149	6
COG0098	4	Ribosomal protein S5	J	Translation, ribosomal structure and biogenesis						Transaldolase	COG0176	5
COG0099	3	Ribosomal protein S13	J	Translation, ribosomal structure and biogenesis						Glucose-6-phosphate isomerase	COG0166	4
COG0100	5	Ribosomal protein S11	J	Translation, ribosomal structure and biogenesis						Maltose-binding periplasmic proteins/domains	COG2182	4
COG0102	4	Ribosomal protein L13	J	Translation, ribosomal structure and biogenesis						Alpha-L-arabinofuranosidase	COG3534	3
COG0103	3	Ribosomal protein S9	J	Translation, ribosomal structure and biogenesis						Glycosidases	COG0366	3
COG0104	1	Adenylosuccinate synthase	F	Nucleotide transport and metabolism						Maltoporin (phage lambda and maltose receptor)	COG4580	3
COG0111	1	Phosphoglycerate dehydrogenase and related dehydrogenases	HE	Multiple classes						Phosphotransferase system, mannose/fructose-specific component IIA	COG2893	3
COG0112	2	Glycine/serine hydroxymethyltransferase	E	Amino acid transport and metabolism						Phosphotransferase system, mannose/fructose/N-acetylgalactosamine-specific component IID	COG3716	3
COG0115	1	Branched-chain amino acid aminotransferase/4-amino-4-deoxychorismate lyase	EH	Multiple classes						ABC-type sugar transport system, ATPase component	COG1129	2
COG0126	13	3-phosphoglycerate kinase	G	Carbohydrate transport and metabolism						Galactokinase	COG0153	2
COG0130	1	Pseudouridine synthase	J	Translation, ribosomal structure and biogenesis						Glucuronate isomerase	COG1904	2
COG0148	14	Enolase	G	Carbohydrate transport and metabolism						L-arabinose isomerase	COG2160	2
COG0149	6	Triosephosphate isomerase	G	Carbohydrate transport and metabolism						Mannitol-1-phosphate/altronate dehydrogenases	COG0246	2
COG0151	1	Phosphoribosylamine-glycine ligase	F	Nucleotide transport and metabolism						Na+/melibiose symporter and related transporters	COG2211	2
COG0153	2	Galactokinase	G	Carbohydrate transport and metabolism						Phosphoglyceromutase	COG0696	2
COG0164	1	Ribonuclease HII	L	Replication, recombination and repair						Phosphotransferase system, mannose/fructose/N-acetylgalactosamine-specific component IIB	COG3444	2
COG0166	4	Glucose-6-phosphate isomerase	G	Carbohydrate transport and metabolism						1,4-alpha-glucan branching enzyme	COG0296	1
COG0169	1	Shikimate 5-dehydrogenase	E	Amino acid transport and metabolism						2-keto-3-deoxy-6-phosphogluconate aldolase	COG0800	1
COG0173	1	Aspartyl-tRNA synthetase	J	Translation, ribosomal structure and biogenesis						6-phosphogluconate dehydrogenase	COG0362	1
COG0174	3	Glutamine synthetase	E	Amino acid transport and metabolism						ABC-type xylose transport system, periplasmic component	COG4213	1
COG0176	5	Transaldolase	G	Carbohydrate transport and metabolism						Beta-1,4-xylanase	COG3693	1
COG0183	3	Acetyl-CoA acetyltransferase	I	Lipid transport and metabolism						Beta-glucosidase-related glycosidases	COG1472	1
COG0184	2	Ribosomal protein S15P/S13E	J	Translation, ribosomal structure and biogenesis						Citrate lyase beta subunit	COG2301	1
COG0185	4	Ribosomal protein S19	J	Translation, ribosomal structure and biogenesis						Glucan phosphorylase	COG0058	1
COG0188	2	Type IIA topoisomerase (DNA gyrase/topo II, topoisomerase IV), A subunit	L	Replication, recombination and repair						Glycerol uptake facilitator and related permeases (Major Intrinsic Protein Family)	COG0580	1
COG0191	9	Fructose/tagatose bisphosphate aldolase	G	Carbohydrate transport and metabolism						Glycogen synthase	COG0297	1
COG0192	2	S-adenosylmethionine synthetase	H	Coenzyme transport and metabolism						N-acetylglucosamine-6-phosphate deacetylase	COG1820	1
COG0197	2	Ribosomal protein L16/L10E	J	Translation, ribosomal structure and biogenesis						Phosphoenolpyruvate-protein kinase (PTS system EI component in bacteria)	COG1080	1
COG0198	1	Ribosomal protein L24	J	Translation, ribosomal structure and biogenesis						Phosphomannomutase	COG1109	1
COG0199	1	Ribosomal protein S14	J	Translation, ribosomal structure and biogenesis						Phosphotransferase system IIB components	COG1264	1
COG0200	2	Ribosomal protein L15	J	Translation, ribosomal structure and biogenesis						Phosphotransferase system IIC components, glucose/maltose/N-acetylglucosamine-specific	COG1263	1
COG0202	3	DNA-directed RNA polymerase, alpha subunit/40 kD subunit	K	Transcription						Phosphotransferase system, mannose/fructose/N-acetylgalactosamine-specific component IIC	COG3715	1
COG0203	3	Ribosomal protein L17	J	Translation, ribosomal structure and biogenesis						Predicted N-acetylglucosamine kinase	COG2971	1
COG0205	6	6-phosphofructokinase	G	Carbohydrate transport and metabolism						Ribose 5-phosphate isomerase RpiB	COG0698	1
COG0206	2	Cell division GTPase	D	Cell cycle control, cell division, chromosome partitioning						Ribulose-5-phosphate 4-epimerase and related epimerases and aldolases	COG0235	1
COG0216	1	Protein chain release factor A	J	Translation, ribosomal structure and biogenesis						Sugar kinases, ribokinase family	COG0524	1
COG0222	6	Ribosomal protein L7/L12	J	Translation, ribosomal structure and biogenesis						Sugar phosphate isomerases/epimerases	COG1082	1
COG0224	1	F0F1-type ATP synthase, gamma subunit	C	Energy production and conversion						Transketolase	COG0021	1
COG0227	1	Ribosomal protein L28	J	Translation, ribosomal structure and biogenesis						TRAP-type C4-dicarboxylate transport system, periplasmic component	COG1638	1
COG0228	2	Ribosomal protein S16	J	Translation, ribosomal structure and biogenesis					Cell cycle control, cell division, chromosome partitioning	Cell division GTPase	COG0206	2
COG0231	2	Translation elongation factor P (EF-P)/translation initiation factor 5A (eIF-5A)	J	Translation, ribosomal structure and biogenesis						Chromosome segregation ATPases	COG1196	2
COG0234	1	Co-chaperonin GroES (HSP10)	O	Posttranslational modification, protein turnover, chaperones						Actin-like ATPase involved in cell morphogenesis	COG1077	1
COG0235	1	Ribulose-5-phosphate 4-epimerase and related epimerases and aldolases	G	Carbohydrate transport and metabolism						Cell division protein	COG3087	1
COG0238	1	Ribosomal protein S18	J	Translation, ribosomal structure and biogenesis						Protein involved in chromosome segregation, interacts with SMC proteins	COG5185	1
COG0243	1	Anaerobic dehydrogenases, typically selenocysteine-containing	C	Energy production and conversion					Cell motility	Flagellin and related hook-associated proteins	COG1344	18
COG0244	4	Ribosomal protein L10	J	Translation, ribosomal structure and biogenesis						Flagellar motor protein	COG1360	6
COG0246	2	Mannitol-1-phosphate/altronate dehydrogenases	G	Carbohydrate transport and metabolism						Flagellar basal body rod protein	COG4786	1
COG0250	1	Transcription antiterminator	K	Transcription						PPE-repeat proteins	COG5651	1
COG0254	1	Ribosomal protein L31	J	Translation, ribosomal structure and biogenesis					Cell wall/membrane/envelope biogenesis	Outer membrane protein (porin)	COG3203	4
COG0255	2	Ribosomal protein L29	J	Translation, ribosomal structure and biogenesis						Outer membrane protein and related peptidoglycan-associated (lipo)proteins	COG2885	4
COG0256	2	Ribosomal protein L18	J	Translation, ribosomal structure and biogenesis						Membrane-fusion protein	COG0845	2
COG0257	1	Ribosomal protein L36	J	Translation, ribosomal structure and biogenesis						Capsule polysaccharide export protein	COG3562	1
COG0258	1	5'-3' exonuclease (including N-terminal domain of PolI)	L	Replication, recombination and repair						Cell division protein FtsI/penicillin-binding protein 2	COG0768	1
COG0261	1	Ribosomal protein L21	J	Translation, ribosomal structure and biogenesis						GDP-D-mannose dehydratase	COG1089	1
COG0264	6	Translation elongation factor Ts	J	Translation, ribosomal structure and biogenesis						Membrane protein involved in colicin uptake	COG3064	1
COG0280	3	Phosphotransacetylase	C	Energy production and conversion						Murein lipoprotein	COG4238	1
COG0281	1	Malic enzyme	C	Energy production and conversion						Penicillin V acylase and related amidases	COG3049	1
COG0282	1	Acetate kinase	C	Energy production and conversion						Periplasmic protein TonB, links inner and outer membranes	COG0810	1
COG0292	2	Ribosomal protein L20	J	Translation, ribosomal structure and biogenesis						Predicted phosphosugar isomerases	COG2222	1
COG0296	1	1,4-alpha-glucan branching enzyme	G	Carbohydrate transport and metabolism						Predicted sugar isomerase	COG4952	1
COG0297	1	Glycogen synthase	G	Carbohydrate transport and metabolism						Soluble lytic murein transglycosylase and related regulatory proteins (some contain LysM/invasin domains)	COG0741	1
COG0326	3	Molecular chaperone, HSP90 family	O	Posttranslational modification, protein turnover, chaperones						UDP-3-O-[3-hydroxymyristoyl] glucosamine N-acyltransferase	COG1044	1
COG0329	1	Dihydrodipicolinate synthase/N-acetylneuraminate lyase	EM	Multiple classes						UDP-3-O-acyl-N-acetylglucosamine deacetylase	COG0774	1
COG0330	5	Membrane protease subunits, stomatin/prohibitin homologs	O	Posttranslational modification, protein turnover, chaperones					Chromatin structure and dynamics	Histones H3 and H4	COG2036	2
COG0334	17	Glutamate dehydrogenase/leucine dehydrogenase	E	Amino acid transport and metabolism					Coenzyme transport and metabolism	Outer membrane cobalamin receptor protein	COG4206	28
COG0335	2	Ribosomal protein L19	J	Translation, ribosomal structure and biogenesis						6-pyruvoyl-tetrahydropterin synthase	COG0720	2
COG0341	2	Preprotein translocase subunit SecF	U	Intracellular trafficking, secretion, and vesicular transport						S-adenosylmethionine synthetase	COG0192	2
COG0342	2	Preprotein translocase subunit SecD	U	Intracellular trafficking, secretion, and vesicular transport					Cytoskeleton	Actin and related proteins	COG5277	2
COG0362	1	6-phosphogluconate dehydrogenase	G	Carbohydrate transport and metabolism						Myosin heavy chain	COG5022	1
COG0366	3	Glycosidases	G	Carbohydrate transport and metabolism						Tubulin	COG5023	1
COG0374	1	Ni,Fe-hydrogenase I large subunit	C	Energy production and conversion					Defense mechanisms	ABC-type multidrug transport system, ATPase and permease components	COG1132	2
COG0393	1	Uncharacterized conserved protein	S	Function unknown					Energy production and conversion	Rubrerythrin	COG1592	20
COG0419	1	ATPase involved in DNA repair	L	Replication, recombination and repair						Pyruvate:ferredoxin oxidoreductase and related 2-oxoacid:ferredoxin oxidoreductases, alpha subunit	COG0674	15
COG0423	2	Glycyl-tRNA synthetase (class II)	J	Translation, ribosomal structure and biogenesis						Pyruvate:ferredoxin oxidoreductase and related 2-oxoacid:ferredoxin oxidoreductases, beta subunit	COG1013	15
COG0426	3	Uncharacterized flavoproteins	C	Energy production and conversion						Pyruvate:ferredoxin oxidoreductase and related 2-oxoacid:ferredoxin oxidoreductases, gamma subunit	COG1014	15
COG0427	2	Acetyl-CoA hydrolase	C	Energy production and conversion						Succinate dehydrogenase/fumarate reductase, flavoprotein subunit	COG1053	15
COG0433	1	Predicted ATPase	R	General function prediction only						F0F1-type ATP synthase, beta subunit	COG0055	11
COG0441	2	Threonyl-tRNA synthetase	J	Translation, ribosomal structure and biogenesis						Pyruvate-formate lyase	COG1882	11
COG0442	1	Prolyl-tRNA synthetase	J	Translation, ribosomal structure and biogenesis						Rubredoxin	COG1773	10
COG0443	13	Molecular chaperone	O	Posttranslational modification, protein turnover, chaperones						Malate/lactate dehydrogenases	COG0039	8
COG0459	23	Chaperonin GroEL (HSP60 family)	O	Posttranslational modification, protein turnover, chaperones						NifU homolog involved in Fe-S cluster formation	COG0822	8
COG0462	5	Phosphoribosylpyrophosphate synthetase	FE	Multiple classes						Alcohol dehydrogenase, class IV	COG1454	7
COG0466	1	ATP-dependent Lon protease, bacterial type	O	Posttranslational modification, protein turnover, chaperones						F0F1-type ATP synthase, alpha subunit	COG0056	7
COG0468	2	RecA/RadA recombinase	L	Replication, recombination and repair						Succinate dehydrogenase/fumarate reductase, Fe-S protein subunit	COG0479	7
COG0469	7	Pyruvate kinase	G	Carbohydrate transport and metabolism						6Fe-6S prismane cluster-containing protein	COG1151	5
COG0474	1	Cation transport ATPase	P	Inorganic ion transport and metabolism						Pyruvate:ferredoxin oxidoreductase and related 2-oxoacid:ferredoxin oxidoreductases, delta subunit	COG1144	5
COG0479	7	Succinate dehydrogenase/fumarate reductase, Fe-S protein subunit	C	Energy production and conversion						Ferredoxin	COG1145	4
COG0480	11	Translation elongation factors (GTPases)	J	Translation, ribosomal structure and biogenesis						Na+-transporting NADH:ubiquinone oxidoreductase, subunit NqrA	COG1726	4
COG0493	2	NADPH-dependent glutamate synthase beta chain and related oxidoreductases	ER	Multiple classes						CO dehydrogenase/acetyl-CoA synthase alpha subunit	COG1152	3
COG0505	1	Carbamoylphosphate synthase small subunit	EF	Multiple classes						CO dehydrogenase/acetyl-CoA synthase beta subunit	COG1614	3
COG0508	2	Pyruvate/2-oxoglutarate dehydrogenase complex, dihydrolipoamide acyltransferase (E2) component, and related enzymes	C	Energy production and conversion						Formate hydrogenlyase subunit 6/NADH:ubiquinone oxidoreductase 23 kD subunit (chain I)	COG1143	3
COG0514	1	Superfamily II DNA helicase	L	Replication, recombination and repair						Inorganic pyrophosphatase	COG3808	3
COG0516	4	IMP dehydrogenase/GMP reductase	F	Nucleotide transport and metabolism						NAD-dependent aldehyde dehydrogenases	COG1012	3
COG0518	2	GMP synthase - Glutamine amidotransferase domain	F	Nucleotide transport and metabolism						Phosphoenolpyruvate carboxykinase (ATP)	COG1866	3
COG0519	2	GMP synthase, PP-ATPase domain/subunit	F	Nucleotide transport and metabolism						Phosphotransacetylase	COG0280	3
COG0522	3	Ribosomal protein S4 and related proteins	J	Translation, ribosomal structure and biogenesis						Pyruvate/2-oxoglutarate dehydrogenase complex, dihydrolipoamide dehydrogenase (E3) component, and related enzymes	COG1249	3
COG0524	1	Sugar kinases, ribokinase family	G	Carbohydrate transport and metabolism						Pyruvate/oxaloacetate carboxyltransferase	COG5016	3
COG0532	2	Translation initiation factor 2 (IF-2; GTPase)	J	Translation, ribosomal structure and biogenesis						Uncharacterized flavoproteins	COG0426	3
COG0536	1	Predicted GTPase	R	General function prediction only						Acetyl-CoA hydrolase	COG0427	2
COG0539	6	Ribosomal protein S1	J	Translation, ribosomal structure and biogenesis						Archaeal/vacuolar-type H+-ATPase subunit A	COG1155	2
COG0542	5	ATPases with chaperone activity, ATP-binding subunit	O	Posttranslational modification, protein turnover, chaperones						CO dehydrogenase/acetyl-CoA synthase delta subunit (corrinoid Fe-S protein)	COG2069	2
COG0543	1	2-polyprenylphenol hydroxylase and related flavodoxin oxidoreductases	HC	Multiple classes						Electron transfer flavoprotein, alpha subunit	COG2025	2
COG0544	1	FKBP-type peptidyl-prolyl cis-trans isomerase (trigger factor)	O	Posttranslational modification, protein turnover, chaperones						Electron transfer flavoprotein, beta subunit	COG2086	2
COG0554	2	Glycerol kinase	C	Energy production and conversion						F0F1-type ATP synthase, subunit b	COG0711	2
COG0569	1	K+ transport systems, NAD-binding component	P	Inorganic ion transport and metabolism						Glycerol kinase	COG0554	2
COG0574	16	Phosphoenolpyruvate synthase/pyruvate phosphate dikinase	G	Carbohydrate transport and metabolism						Glycerophosphoryl diester phosphodiesterase	COG0584	2
COG0579	1	Predicted dehydrogenase	R	General function prediction only						Predicted NADH:ubiquinone oxidoreductase, subunit RnfG	COG4659	2
COG0580	1	Glycerol uptake facilitator and related permeases (Major Intrinsic Protein Family)	G	Carbohydrate transport and metabolism						Pyruvate/2-oxoglutarate dehydrogenase complex, dihydrolipoamide acyltransferase (E2) component, and related enzymes	COG0508	2
COG0584	2	Glycerophosphoryl diester phosphodiesterase	C	Energy production and conversion						Acetate kinase	COG0282	1
COG0589	2	Universal stress protein UspA and related nucleotide-binding proteins	T	Signal transduction mechanisms						Anaerobic dehydrogenases, typically selenocysteine-containing	COG0243	1
COG0609	1	ABC-type Fe3+-siderophore transport system, permease component	P	Inorganic ion transport and metabolism						Archaeal/vacuolar-type H+-ATPase subunit B	COG1156	1
COG0612	1	Predicted Zn-dependent peptidases	R	General function prediction only						Butyrate kinase	COG3426	1
COG0616	1	Periplasmic serine proteases (ClpP class)	OU	Multiple classes						Coenzyme F420-dependent N5,N10-methylene tetrahydromethanopterin reductase and related flavin-dependent oxidoreductases	COG2141	1
COG0617	1	tRNA nucleotidyltransferase/poly(A) polymerase	J	Translation, ribosomal structure and biogenesis						Dehydrogenases (flavoproteins)	COG0644	1
COG0620	1	Methionine synthase II (cobalamin-independent)	E	Amino acid transport and metabolism						F0F1-type ATP synthase, gamma subunit	COG0224	1
COG0623	2	Enoyl-[acyl-carrier-protein] reductase (NADH)	I	Lipid transport and metabolism						F0F1-type ATP synthase, subunit c/Archaeal/vacuolar-type H+-ATPase, subunit K	COG0636	1
COG0629	1	Single-stranded DNA-binding protein	L	Replication, recombination and repair						Ferredoxin	COG3411	1
COG0636	1	F0F1-type ATP synthase, subunit c/Archaeal/vacuolar-type H+-ATPase, subunit K	C	Energy production and conversion						Heterodisulfide reductase, subunit B	COG2048	1
COG0644	1	Dehydrogenases (flavoproteins)	C	Energy production and conversion						Inorganic pyrophosphatase/exopolyphosphatase	COG1227	1
COG0652	1	Peptidyl-prolyl cis-trans isomerase (rotamase) - cyclophilin family	O	Posttranslational modification, protein turnover, chaperones						Malic enzyme	COG0281	1
COG0653	2	Preprotein translocase subunit SecA (ATPase, RNA helicase)	U	Intracellular trafficking, secretion, and vesicular transport						MinD superfamily P-loop ATPase containing an inserted ferredoxin domain	COG1149	1
COG0673	1	Predicted dehydrogenases and related proteins	R	General function prediction only						Na+-transporting NADH:ubiquinone oxidoreductase, subunit NqrF	COG2871	1
COG0674	15	Pyruvate:ferredoxin oxidoreductase and related 2-oxoacid:ferredoxin oxidoreductases, alpha subunit	C	Energy production and conversion						NADH:ubiquinone oxidoreductase, NADH-binding (51 kD) subunit	COG1894	1
COG0683	3	ABC-type branched-chain amino acid transport systems, periplasmic component	E	Amino acid transport and metabolism						Ni,Fe-hydrogenase I large subunit	COG0374	1
COG0696	2	Phosphoglyceromutase	G	Carbohydrate transport and metabolism						Rieske Fe-S protein	COG0723	1
COG0698	1	Ribose 5-phosphate isomerase RpiB	G	Carbohydrate transport and metabolism						Uncharacterized conserved protein containing a ferredoxin-like domain	COG1139	1
COG0711	2	F0F1-type ATP synthase, subunit b	C	Energy production and conversion					Function unknown	Uncharacterized conserved protein	COG1704	4
COG0720	2	6-pyruvoyl-tetrahydropterin synthase	H	Coenzyme transport and metabolism						Phage-related minor tail protein	COG5281	1
COG0723	1	Rieske Fe-S protein	C	Energy production and conversion						Predicted membrane protein	COG1289	1
COG0741	1	Soluble lytic murein transglycosylase and related regulatory proteins (some contain LysM/invasin domains)	M	Cell wall/membrane/envelope biogenesis						Uncharacterized conserved protein	COG0393	1
COG0747	3	ABC-type dipeptide transport system, periplasmic component	E	Amino acid transport and metabolism						Uncharacterized conserved protein	COG1262	1
COG0749	1	DNA polymerase I - 3'-5' exonuclease and polymerase domains	L	Replication, recombination and repair						Uncharacterized conserved protein	COG1556	1
COG0752	1	Glycyl-tRNA synthetase, alpha subunit	J	Translation, ribosomal structure and biogenesis						Uncharacterized conserved protein	COG2848	1
COG0761	2	Penicillin tolerance protein	IM	Multiple classes						Uncharacterized conserved protein	COG3875	1
COG0764	1	3-hydroxymyristoyl/3-hydroxydecanoyl-(acyl carrier protein) dehydratases	I	Lipid transport and metabolism						Uncharacterized protein conserved in bacteria	COG3513	1
COG0768	1	Cell division protein FtsI/penicillin-binding protein 2	M	Cell wall/membrane/envelope biogenesis						Uncharacterized protein conserved in bacteria	COG3864	1
COG0774	1	UDP-3-O-acyl-N-acetylglucosamine deacetylase	M	Cell wall/membrane/envelope biogenesis						Uncharacterized protein conserved in bacteria	COG3976	1
COG0776	3	Bacterial nucleoid DNA-binding protein	L	Replication, recombination and repair					General function prediction only	Uncharacterized ABC-type transport system, periplasmic component/surface lipoprotein	COG1744	6
COG0783	1	DNA-binding ferritin-like protein (oxidative damage protectant)	P	Inorganic ion transport and metabolism						Phage tail sheath protein FI	COG3497	3
COG0800	1	2-keto-3-deoxy-6-phosphogluconate aldolase	G	Carbohydrate transport and metabolism						TRAP-type uncharacterized transport system, periplasmic component	COG2358	2
COG0810	1	Periplasmic protein TonB, links inner and outer membranes	M	Cell wall/membrane/envelope biogenesis						Uncharacterized anaerobic dehydrogenase	COG3383	2
COG0811	6	Biopolymer transport proteins	U	Intracellular trafficking, secretion, and vesicular transport						AAA ATPase containing von Willebrand factor type A (vWA) domain	COG5271	1
COG0822	8	NifU homolog involved in Fe-S cluster formation	C	Energy production and conversion						ABC-type uncharacterized transport systems, ATPase components	COG3845	1
COG0834	1	ABC-type amino acid transport/signal transduction systems, periplasmic component/domain	ET	Multiple classes						ATPase components of various ABC-type transport systems, contain duplicated ATPase	COG1123	1
COG0840	1	Methyl-accepting chemotaxis protein	NT	Multiple classes						Conserved protein/domain typically associated with flavoprotein oxygenases, DIM6/NTAB family	COG1853	1
COG0845	2	Membrane-fusion protein	M	Cell wall/membrane/envelope biogenesis						Predicted ATPase	COG0433	1
COG1012	3	NAD-dependent aldehyde dehydrogenases	C	Energy production and conversion						Predicted dehydrogenase	COG0579	1
COG1013	15	Pyruvate:ferredoxin oxidoreductase and related 2-oxoacid:ferredoxin oxidoreductases, beta subunit	C	Energy production and conversion						Predicted dehydrogenases and related proteins	COG0673	1
COG1014	15	Pyruvate:ferredoxin oxidoreductase and related 2-oxoacid:ferredoxin oxidoreductases, gamma subunit	C	Energy production and conversion						Predicted GTPase	COG0536	1
COG1028	2	Dehydrogenases with different specificities (related to short-chain alcohol dehydrogenases)	IQR	Multiple classes						Predicted kinase related to dihydroxyacetone kinase	COG1461	1
COG1044	1	UDP-3-O-[3-hydroxymyristoyl] glucosamine N-acyltransferase	M	Cell wall/membrane/envelope biogenesis						Predicted kinase related to galactokinase and mevalonate kinase	COG2605	1
COG1051	1	ADP-ribose pyrophosphatase	F	Nucleotide transport and metabolism						Predicted symporter	COG4146	1
COG1052	1	Lactate dehydrogenase and related dehydrogenases	CHR	Multiple classes						Predicted Zn-dependent peptidases	COG0612	1
COG1053	15	Succinate dehydrogenase/fumarate reductase, flavoprotein subunit	C	Energy production and conversion						Uncharacterized protein containing caspase domain	COG4249	1
COG1074	1	ATP-dependent exoDNAse (exonuclease V) beta subunit (contains helicase and exonuclease domains)	L	Replication, recombination and repair					Inorganic ion transport and metabolism	Outer membrane receptor proteins, mostly Fe transport	COG1629	32
COG1077	1	Actin-like ATPase involved in cell morphogenesis	D	Cell cycle control, cell division, chromosome partitioning						Outer membrane receptor for ferrienterochelin and colicins	COG4771	19
COG1080	1	Phosphoenolpyruvate-protein kinase (PTS system EI component in bacteria)	G	Carbohydrate transport and metabolism						ABC-type Fe3+ transport system, periplasmic component	COG1840	3
COG1082	1	Sugar phosphate isomerases/epimerases	G	Carbohydrate transport and metabolism						ABC-type metal ion transport system, periplasmic component/surface antigen	COG1464	2
COG1089	1	GDP-D-mannose dehydratase	M	Cell wall/membrane/envelope biogenesis						Cation transport ATPase	COG2217	2
COG1109	1	Phosphomannomutase	G	Carbohydrate transport and metabolism						ABC-type Fe3+-siderophore transport system, permease component	COG0609	1
COG1115	1	Na+/alanine symporter	E	Amino acid transport and metabolism						ABC-type metal ion transport system, permease component	COG2011	1
COG1123	1	ATPase components of various ABC-type transport systems, contain duplicated ATPase	R	General function prediction only						ABC-type Zn2+ transport system, periplasmic component/surface adhesin	COG4531	1
COG1129	2	ABC-type sugar transport system, ATPase component	G	Carbohydrate transport and metabolism						Cation transport ATPase	COG0474	1
COG1132	2	ABC-type multidrug transport system, ATPase and permease components	V	Defense mechanisms						DNA-binding ferritin-like protein (oxidative damage protectant)	COG0783	1
COG1139	1	Uncharacterized conserved protein containing a ferredoxin-like domain	C	Energy production and conversion						K+ transport systems, NAD-binding component	COG0569	1
COG1143	3	Formate hydrogenlyase subunit 6/NADH:ubiquinone oxidoreductase 23 kD subunit (chain I)	C	Energy production and conversion						Outer membrane receptor for ferric coprogen and ferric-rhodotorulic acid	COG4773	1
COG1144	5	Pyruvate:ferredoxin oxidoreductase and related 2-oxoacid:ferredoxin oxidoreductases, delta subunit	C	Energy production and conversion						Uncharacterized protein involved in tellurite resistance	COG3853	1
COG1145	4	Ferredoxin	C	Energy production and conversion					Intracellular trafficking, secretion, and vesicular transport	Biopolymer transport proteins	COG0811	6
COG1149	1	MinD superfamily P-loop ATPase containing an inserted ferredoxin domain	C	Energy production and conversion						Flp pilus assembly protein TadD, contains TPR repeats	COG5010	3
COG1151	5	6Fe-6S prismane cluster-containing protein	C	Energy production and conversion						Preprotein translocase subunit SecA (ATPase, RNA helicase)	COG0653	2
COG1152	3	CO dehydrogenase/acetyl-CoA synthase alpha subunit	C	Energy production and conversion						Preprotein translocase subunit SecD	COG0342	2
COG1155	2	Archaeal/vacuolar-type H+-ATPase subunit A	C	Energy production and conversion						Preprotein translocase subunit SecF	COG0341	2
COG1156	1	Archaeal/vacuolar-type H+-ATPase subunit B	C	Energy production and conversion						Hemolysin activation/secretion protein	COG2831	1
COG1185	3	Polyribonucleotide nucleotidyltransferase (polynucleotide phosphorylase)	J	Translation, ribosomal structure and biogenesis					Lipid transport and metabolism	Acyl-CoA dehydrogenases	COG1960	5
COG1190	1	Lysyl-tRNA synthetase (class II)	J	Translation, ribosomal structure and biogenesis						Methylmalonyl-CoA mutase, N-terminal domain/subunit	COG1884	5
COG1193	1	Mismatch repair ATPase (MutS family)	L	Replication, recombination and repair						Acetyl-CoA carboxylase, carboxyltransferase component (subunits alpha and beta)	COG4799	4
COG1196	2	Chromosome segregation ATPases	D	Cell cycle control, cell division, chromosome partitioning						3-hydroxyacyl-CoA dehydrogenase	COG1250	3
COG1217	1	Predicted membrane GTPase involved in stress response	T	Signal transduction mechanisms						Acetyl-CoA acetyltransferase	COG0183	3
COG1219	1	ATP-dependent protease Clp, ATPase subunit	O	Posttranslational modification, protein turnover, chaperones						Methylmalonyl-CoA mutase, C-terminal domain/subunit (cobalamin-binding)	COG2185	3
COG1227	1	Inorganic pyrophosphatase/exopolyphosphatase	C	Energy production and conversion						Acyl CoA:acetate/3-ketoacid CoA transferase	COG4670	2
COG1249	3	Pyruvate/2-oxoglutarate dehydrogenase complex, dihydrolipoamide dehydrogenase (E3) component, and related enzymes	C	Energy production and conversion						Enoyl-[acyl-carrier-protein] reductase (NADH)	COG0623	2
COG1250	3	3-hydroxyacyl-CoA dehydrogenase	I	Lipid transport and metabolism						3-hydroxymyristoyl/3-hydroxydecanoyl-(acyl carrier protein) dehydratases	COG0764	1
COG1260	1	Myo-inositol-1-phosphate synthase	I	Lipid transport and metabolism						Lysophospholipase	COG2267	1
COG1262	1	Uncharacterized conserved protein	S	Function unknown						Myo-inositol-1-phosphate synthase	COG1260	1
COG1263	1	Phosphotransferase system IIC components, glucose/maltose/N-acetylglucosamine-specific	G	Carbohydrate transport and metabolism					Multiple classes	Ketol-acid reductoisomerase	COG0059	5
COG1264	1	Phosphotransferase system IIB components	G	Carbohydrate transport and metabolism						Phosphoribosylpyrophosphate synthetase	COG0462	5
COG1289	1	Predicted membrane protein	S	Function unknown						Carbon dioxide concentrating mechanism/carboxysome shell protein	COG4577	2
COG1344	18	Flagellin and related hook-associated proteins	N	Cell motility						Dehydrogenases with different specificities (related to short-chain alcohol dehydrogenases)	COG1028	2
COG1360	6	Flagellar motor protein	N	Cell motility						NADPH-dependent glutamate synthase beta chain and related oxidoreductases	COG0493	2
COG1362	1	Aspartyl aminopeptidase	E	Amino acid transport and metabolism						Penicillin tolerance protein	COG0761	2
COG1372	1	Intein/homing endonuclease	L	Replication, recombination and repair						Tfp pilus assembly protein PilF	COG3063	2
COG1410	1	Methionine synthase I, cobalamin-binding domain	E	Amino acid transport and metabolism						2-polyprenylphenol hydroxylase and related flavodoxin oxidoreductases	COG0543	1
COG1454	7	Alcohol dehydrogenase, class IV	C	Energy production and conversion						ABC-type amino acid transport/signal transduction systems, periplasmic component/domain	COG0834	1
COG1461	1	Predicted kinase related to dihydroxyacetone kinase	R	General function prediction only						Autotransporter adhesin	COG5295	1
COG1464	2	ABC-type metal ion transport system, periplasmic component/surface antigen	P	Inorganic ion transport and metabolism						Branched-chain amino acid aminotransferase/4-amino-4-deoxychorismate lyase	COG0115	1
COG1472	1	Beta-glucosidase-related glycosidases	G	Carbohydrate transport and metabolism						Carbamoylphosphate synthase small subunit	COG0505	1
COG1509	1	Lysine 2,3-aminomutase	E	Amino acid transport and metabolism						Dihydrodipicolinate synthase/N-acetylneuraminate lyase	COG0329	1
COG1522	1	Transcriptional regulators	K	Transcription						Lactate dehydrogenase and related dehydrogenases	COG1052	1
COG1556	1	Uncharacterized conserved protein	S	Function unknown						Methyl-accepting chemotaxis protein	COG0840	1
COG1592	20	Rubrerythrin	C	Energy production and conversion						P pilus assembly protein, porin PapC	COG3188	1
COG1595	1	DNA-directed RNA polymerase specialized sigma subunit, sigma24 homolog	K	Transcription						Periplasmic serine proteases (ClpP class)	COG0616	1
COG1614	3	CO dehydrogenase/acetyl-CoA synthase beta subunit	C	Energy production and conversion						Phosphoglycerate dehydrogenase and related dehydrogenases	COG0111	1
COG1629	32	Outer membrane receptor proteins, mostly Fe transport	P	Inorganic ion transport and metabolism						Serine phosphatase RsbU, regulator of sigma subunit	COG2208	1
COG1638	1	TRAP-type C4-dicarboxylate transport system, periplasmic component	G	Carbohydrate transport and metabolism						Thiamine pyrophosphate-requiring enzymes [acetolactate synthase, pyruvate dehydrogenase (cytochrome), glyoxylate carboligase, phosphonopyruvate decarboxylase]	COG0028	1
COG1653	8	ABC-type sugar transport system, periplasmic component	G	Carbohydrate transport and metabolism					Nucleotide transport and metabolism	IMP dehydrogenase/GMP reductase	COG0516	4
COG1670	1	Acetyltransferases, including N-acetylases of ribosomal proteins	J	Translation, ribosomal structure and biogenesis						Formyltetrahydrofolate synthetase	COG2759	3
COG1704	4	Uncharacterized conserved protein	S	Function unknown						GMP synthase - Glutamine amidotransferase domain	COG0518	2
COG1726	4	Na+-transporting NADH:ubiquinone oxidoreductase, subunit NqrA	C	Energy production and conversion						GMP synthase, PP-ATPase domain/subunit	COG0519	2
COG1744	6	Uncharacterized ABC-type transport system, periplasmic component/surface lipoprotein	R	General function prediction only						Adenylosuccinate lyase	COG0015	1
COG1748	1	Saccharopine dehydrogenase and related proteins	E	Amino acid transport and metabolism						Adenylosuccinate synthase	COG0104	1
COG1773	10	Rubredoxin	C	Energy production and conversion						ADP-ribose pyrophosphatase	COG1051	1
COG1775	1	Benzoyl-CoA reductase/2-hydroxyglutaryl-CoA dehydratase subunit, BcrC/BadD/HgdB	E	Amino acid transport and metabolism						Phosphoribosylamine-glycine ligase	COG0151	1
COG1820	1	N-acetylglucosamine-6-phosphate deacetylase	G	Carbohydrate transport and metabolism						Uracil phosphoribosyltransferase	COG0035	1
COG1840	3	ABC-type Fe3+ transport system, periplasmic component	P	Inorganic ion transport and metabolism					Posttranslational modification, protein turnover, chaperones	Chaperonin GroEL (HSP60 family)	COG0459	23
COG1853	1	Conserved protein/domain typically associated with flavoprotein oxygenases, DIM6/NTAB family	R	General function prediction only						Molecular chaperone	COG0443	13
COG1866	3	Phosphoenolpyruvate carboxykinase (ATP)	C	Energy production and conversion						ATPases with chaperone activity, ATP-binding subunit	COG0542	5
COG1879	8	ABC-type sugar transport system, periplasmic component	G	Carbohydrate transport and metabolism						Membrane protease subunits, stomatin/prohibitin homologs	COG0330	5
COG1882	11	Pyruvate-formate lyase	C	Energy production and conversion						Molecular chaperone, HSP90 family	COG0326	3
COG1884	5	Methylmalonyl-CoA mutase, N-terminal domain/subunit	I	Lipid transport and metabolism						ATP-dependent Lon protease, bacterial type	COG0466	1
COG1894	1	NADH:ubiquinone oxidoreductase, NADH-binding (51 kD) subunit	C	Energy production and conversion						ATP-dependent protease Clp, ATPase subunit	COG1219	1
COG1904	2	Glucuronate isomerase	G	Carbohydrate transport and metabolism						Co-chaperonin GroES (HSP10)	COG0234	1
COG1960	5	Acyl-CoA dehydrogenases	I	Lipid transport and metabolism						FKBP-type peptidyl-prolyl cis-trans isomerase (trigger factor)	COG0544	1
COG1961	1	Site-specific recombinases, DNA invertase Pin homologs	L	Replication, recombination and repair						Peptidyl-prolyl cis-trans isomerase (rotamase) - cyclophilin family	COG0652	1
COG2011	1	ABC-type metal ion transport system, permease component	P	Inorganic ion transport and metabolism					Replication, recombination and repair	Bacterial nucleoid DNA-binding protein	COG0776	3
COG2025	2	Electron transfer flavoprotein, alpha subunit	C	Energy production and conversion						RecA/RadA recombinase	COG0468	2
COG2036	2	Histones H3 and H4	B	Chromatin structure and dynamics						Type IIA topoisomerase (DNA gyrase/topo II, topoisomerase IV), A subunit	COG0188	2
COG2048	1	Heterodisulfide reductase, subunit B	C	Energy production and conversion						5'-3' exonuclease (including N-terminal domain of PolI)	COG0258	1
COG2069	2	CO dehydrogenase/acetyl-CoA synthase delta subunit (corrinoid Fe-S protein)	C	Energy production and conversion						ATP-dependent exoDNAse (exonuclease V) beta subunit (contains helicase and exonuclease domains)	COG1074	1
COG2086	2	Electron transfer flavoprotein, beta subunit	C	Energy production and conversion						ATPase involved in DNA repair	COG0419	1
COG2124	1	Cytochrome P450	Q	Secondary metabolites biosynthesis, transport and catabolism						DNA polymerase I - 3'-5' exonuclease and polymerase domains	COG0749	1
COG2141	1	Coenzyme F420-dependent N5,N10-methylene tetrahydromethanopterin reductase and related flavin-dependent oxidoreductases	C	Energy production and conversion						Intein/homing endonuclease	COG1372	1
COG2160	2	L-arabinose isomerase	G	Carbohydrate transport and metabolism						Mismatch repair ATPase (MutS family)	COG1193	1
COG2182	4	Maltose-binding periplasmic proteins/domains	G	Carbohydrate transport and metabolism						Ribonuclease HII	COG0164	1
COG2185	3	Methylmalonyl-CoA mutase, C-terminal domain/subunit (cobalamin-binding)	I	Lipid transport and metabolism						Single-stranded DNA-binding protein	COG0629	1
COG2205	1	Osmosensitive K+ channel histidine kinase	T	Signal transduction mechanisms						Site-specific recombinases, DNA invertase Pin homologs	COG1961	1
COG2208	1	Serine phosphatase RsbU, regulator of sigma subunit	TK	Multiple classes						Superfamily II DNA helicase	COG0514	1
COG2211	2	Na+/melibiose symporter and related transporters	G	Carbohydrate transport and metabolism					Secondary metabolites biosynthesis, transport and catabolism	Cytochrome P450	COG2124	1
COG2217	2	Cation transport ATPase	P	Inorganic ion transport and metabolism						Propanediol dehydratase, large subunit	COG4909	1
COG2222	1	Predicted phosphosugar isomerases	M	Cell wall/membrane/envelope biogenesis						Propanediol dehydratase, small subunit	COG4910	1
COG2265	1	SAM-dependent methyltransferases related to tRNA (uracil-5-)-methyltransferase	J	Translation, ribosomal structure and biogenesis					Signal transduction mechanisms	Phosphohistidine swiveling domain	COG3848	3
COG2267	1	Lysophospholipase	I	Lipid transport and metabolism						Universal stress protein UspA and related nucleotide-binding proteins	COG0589	2
COG2301	1	Citrate lyase beta subunit	G	Carbohydrate transport and metabolism						Osmosensitive K+ channel histidine kinase	COG2205	1
COG2358	2	TRAP-type uncharacterized transport system, periplasmic component	R	General function prediction only						Predicted membrane GTPase involved in stress response	COG1217	1
COG2407	8	L-fucose isomerase and related proteins	G	Carbohydrate transport and metabolism					Transcription	DNA-directed RNA polymerase, beta' subunit/160 kD subunit	COG0086	5
COG2605	1	Predicted kinase related to galactokinase and mevalonate kinase	R	General function prediction only						DNA-directed RNA polymerase, alpha subunit/40 kD subunit	COG0202	3
COG2759	3	Formyltetrahydrofolate synthetase	F	Nucleotide transport and metabolism						Predicted transcriptional regulator containing CBS domains	COG4109	3
COG2831	1	Hemolysin activation/secretion protein	U	Intracellular trafficking, secretion, and vesicular transport						DNA-directed RNA polymerase specialized sigma subunit, sigma24 homolog	COG1595	1
COG2848	1	Uncharacterized conserved protein	S	Function unknown						DNA-directed RNA polymerase, beta subunit/140 kD subunit	COG0085	1
COG2871	1	Na+-transporting NADH:ubiquinone oxidoreductase, subunit NqrF	C	Energy production and conversion						Transcription antiterminator	COG0250	1
COG2873	1	O-acetylhomoserine sulfhydrylase	E	Amino acid transport and metabolism						Transcriptional regulators	COG1522	1
COG2885	4	Outer membrane protein and related peptidoglycan-associated (lipo)proteins	M	Cell wall/membrane/envelope biogenesis					Translation, ribosomal structure and biogenesis	GTPases - translation elongation factors	COG0050	70
COG2893	3	Phosphotransferase system, mannose/fructose-specific component IIA	G	Carbohydrate transport and metabolism						Ribosomal protein S3	COG0092	11
COG2971	1	Predicted N-acetylglucosamine kinase	G	Carbohydrate transport and metabolism						Translation elongation factors (GTPases)	COG0480	11
COG3033	1	Tryptophanase	E	Amino acid transport and metabolism						Ribosomal protein L2	COG0090	10
COG3049	1	Penicillin V acylase and related amidases	M	Cell wall/membrane/envelope biogenesis						Ribosomal protein S2	COG0052	8
COG3063	2	Tfp pilus assembly protein PilF	NU	Multiple classes						Ribosomal protein L3	COG0087	7
COG3064	1	Membrane protein involved in colicin uptake	M	Cell wall/membrane/envelope biogenesis						Ribosomal protein S7	COG0049	7
COG3087	1	Cell division protein	D	Cell cycle control, cell division, chromosome partitioning						Ribosomal protein L1	COG0081	6
COG3188	1	P pilus assembly protein, porin PapC	NU	Multiple classes						Ribosomal protein L7/L12	COG0222	6
COG3203	4	Outer membrane protein (porin)	M	Cell wall/membrane/envelope biogenesis						Ribosomal protein S1	COG0539	6
COG3383	2	Uncharacterized anaerobic dehydrogenase	R	General function prediction only						Translation elongation factor Ts	COG0264	6
COG3411	1	Ferredoxin	C	Energy production and conversion						Ribosomal protein S11	COG0100	5
COG3426	1	Butyrate kinase	C	Energy production and conversion						Ribosomal protein L10	COG0244	4
COG3444	2	Phosphotransferase system, mannose/fructose/N-acetylgalactosamine-specific component IIB	G	Carbohydrate transport and metabolism						Ribosomal protein L13	COG0102	4
COG3497	3	Phage tail sheath protein FI	R	General function prediction only						Ribosomal protein L14	COG0093	4
COG3513	1	Uncharacterized protein conserved in bacteria	S	Function unknown						Ribosomal protein L5	COG0094	4
COG3534	3	Alpha-L-arabinofuranosidase	G	Carbohydrate transport and metabolism						Ribosomal protein S10	COG0051	4
COG3562	1	Capsule polysaccharide export protein	M	Cell wall/membrane/envelope biogenesis						Ribosomal protein S19	COG0185	4
COG3579	1	Aminopeptidase C	E	Amino acid transport and metabolism						Ribosomal protein S5	COG0098	4
COG3693	1	Beta-1,4-xylanase	G	Carbohydrate transport and metabolism						Ribosomal protein S8	COG0096	4
COG3715	1	Phosphotransferase system, mannose/fructose/N-acetylgalactosamine-specific component IIC	G	Carbohydrate transport and metabolism						Polyribonucleotide nucleotidyltransferase (polynucleotide phosphorylase)	COG1185	3
COG3716	3	Phosphotransferase system, mannose/fructose/N-acetylgalactosamine-specific component IID	G	Carbohydrate transport and metabolism						Ribosomal protein L17	COG0203	3
COG3808	3	Inorganic pyrophosphatase	C	Energy production and conversion						Ribosomal protein L22	COG0091	3
COG3839	16	ABC-type sugar transport systems, ATPase components	G	Carbohydrate transport and metabolism						Ribosomal protein S13	COG0099	3
COG3842	2	ABC-type spermidine/putrescine transport systems, ATPase components	E	Amino acid transport and metabolism						Ribosomal protein S4 and related proteins	COG0522	3
COG3845	1	ABC-type uncharacterized transport systems, ATPase components	R	General function prediction only						Ribosomal protein S9	COG0103	3
COG3848	3	Phosphohistidine swiveling domain	T	Signal transduction mechanisms						Glutamyl- and glutaminyl-tRNA synthetases	COG0008	2
COG3853	1	Uncharacterized protein involved in tellurite resistance	P	Inorganic ion transport and metabolism						Glycyl-tRNA synthetase (class II)	COG0423	2
COG3864	1	Uncharacterized protein conserved in bacteria	S	Function unknown						Ribosomal protein L11	COG0080	2
COG3869	1	Arginine kinase	E	Amino acid transport and metabolism						Ribosomal protein L15	COG0200	2
COG3875	1	Uncharacterized conserved protein	S	Function unknown						Ribosomal protein L16/L10E	COG0197	2
COG3976	1	Uncharacterized protein conserved in bacteria	S	Function unknown						Ribosomal protein L18	COG0256	2
COG4109	3	Predicted transcriptional regulator containing CBS domains	K	Transcription						Ribosomal protein L19	COG0335	2
COG4146	1	Predicted symporter	R	General function prediction only						Ribosomal protein L20	COG0292	2
COG4166	6	ABC-type oligopeptide transport system, periplasmic component	E	Amino acid transport and metabolism						Ribosomal protein L29	COG0255	2
COG4206	28	Outer membrane cobalamin receptor protein	H	Coenzyme transport and metabolism						Ribosomal protein L6P/L9E	COG0097	2
COG4213	1	ABC-type xylose transport system, periplasmic component	G	Carbohydrate transport and metabolism						Ribosomal protein S12	COG0048	2
COG4238	1	Murein lipoprotein	M	Cell wall/membrane/envelope biogenesis						Ribosomal protein S15P/S13E	COG0184	2
COG4249	1	Uncharacterized protein containing caspase domain	R	General function prediction only						Ribosomal protein S16	COG0228	2
COG4531	1	ABC-type Zn2+ transport system, periplasmic component/surface adhesin	P	Inorganic ion transport and metabolism						Threonyl-tRNA synthetase	COG0441	2
COG4577	2	Carbon dioxide concentrating mechanism/carboxysome shell protein	QC	Multiple classes						Translation elongation factor P (EF-P)/translation initiation factor 5A (eIF-5A)	COG0231	2
COG4580	3	Maltoporin (phage lambda and maltose receptor)	G	Carbohydrate transport and metabolism						Translation initiation factor 2 (IF-2; GTPase)	COG0532	2
COG4659	2	Predicted NADH:ubiquinone oxidoreductase, subunit RnfG	C	Energy production and conversion						Acetyltransferases, including N-acetylases of ribosomal proteins	COG1670	1
COG4670	2	Acyl CoA:acetate/3-ketoacid CoA transferase	I	Lipid transport and metabolism						Aspartyl-tRNA synthetase	COG0173	1
COG4690	1	Dipeptidase	E	Amino acid transport and metabolism						Aspartyl/asparaginyl-tRNA synthetases	COG0017	1
COG4771	19	Outer membrane receptor for ferrienterochelin and colicins	P	Inorganic ion transport and metabolism						Glycyl-tRNA synthetase, alpha subunit	COG0752	1
COG4773	1	Outer membrane receptor for ferric coprogen and ferric-rhodotorulic acid	P	Inorganic ion transport and metabolism						Lysyl-tRNA synthetase (class II)	COG1190	1
COG4786	1	Flagellar basal body rod protein	N	Cell motility						Phenylalanyl-tRNA synthetase beta subunit	COG0072	1
COG4799	4	Acetyl-CoA carboxylase, carboxyltransferase component (subunits alpha and beta)	I	Lipid transport and metabolism						Predicted GTPase, probable translation factor	COG0012	1
COG4816	3	Ethanolamine utilization protein	E	Amino acid transport and metabolism						Prolyl-tRNA synthetase	COG0442	1
COG4909	1	Propanediol dehydratase, large subunit	Q	Secondary metabolites biosynthesis, transport and catabolism						Protein chain release factor A	COG0216	1
COG4910	1	Propanediol dehydratase, small subunit	Q	Secondary metabolites biosynthesis, transport and catabolism						Pseudouridine synthase	COG0130	1
COG4952	1	Predicted sugar isomerase	M	Cell wall/membrane/envelope biogenesis						Ribosomal protein L21	COG0261	1
COG5010	3	Flp pilus assembly protein TadD, contains TPR repeats	U	Intracellular trafficking, secretion, and vesicular transport						Ribosomal protein L23	COG0089	1
COG5016	3	Pyruvate/oxaloacetate carboxyltransferase	C	Energy production and conversion						Ribosomal protein L24	COG0198	1
COG5022	1	Myosin heavy chain	Z	Cytoskeleton						Ribosomal protein L28	COG0227	1
COG5023	1	Tubulin	Z	Cytoskeleton						Ribosomal protein L31	COG0254	1
COG5185	1	Protein involved in chromosome segregation, interacts with SMC proteins	D	Cell cycle control, cell division, chromosome partitioning						Ribosomal protein L36	COG0257	1
COG5256	1	Translation elongation factor EF-1alpha (GTPase)	J	Translation, ribosomal structure and biogenesis						Ribosomal protein L4	COG0088	1
COG5271	1	AAA ATPase containing von Willebrand factor type A (vWA) domain	R	General function prediction only						Ribosomal protein S14	COG0199	1
COG5277	2	Actin and related proteins	Z	Cytoskeleton						Ribosomal protein S18	COG0238	1
COG5281	1	Phage-related minor tail protein	S	Function unknown						SAM-dependent methyltransferases related to tRNA (uracil-5-)-methyltransferase	COG2265	1
COG5295	1	Autotransporter adhesin	UW	Multiple classes						Translation elongation factor EF-1alpha (GTPase)	COG5256	1
COG5651	1	PPE-repeat proteins	N	Cell motility						tRNA nucleotidyltransferase/poly(A) polymerase	COG0617	1

## Sheet: 7.col
#COG	count	description	class	class description					class description	description	#COG	count	(leer)
COG0008	2	Glutamyl- and glutaminyl-tRNA synthetases	J	Translation, ribosomal structure and biogenesis					Amino acid transport and metabolism	Glutamate dehydrogenase/leucine dehydrogenase	COG0334	21
COG0012	1	Predicted GTPase, probable translation factor	J	Translation, ribosomal structure and biogenesis						ABC-type oligopeptide transport system, periplasmic component	COG4166	4
COG0015	1	Adenylosuccinate lyase	F	Nucleotide transport and metabolism						ABC-type dipeptide transport system, periplasmic component	COG0747	3
COG0017	1	Aspartyl/asparaginyl-tRNA synthetases	J	Translation, ribosomal structure and biogenesis						Ethanolamine utilization protein	COG4816	3
COG0021	1	Transketolase	G	Carbohydrate transport and metabolism						Glutamine synthetase	COG0174	3
COG0028	1	Thiamine pyrophosphate-requiring enzymes [acetolactate synthase, pyruvate dehydrogenase (cytochrome), glyoxylate carboligase, phosphonopyruvate decarboxylase]	EH	Multiple classes						ABC-type branched-chain amino acid transport systems, periplasmic component	COG0683	2
COG0031	2	Cysteine synthase	E	Amino acid transport and metabolism						ABC-type spermidine/putrescine transport systems, ATPase components	COG3842	2
COG0035	1	Uracil phosphoribosyltransferase	F	Nucleotide transport and metabolism						Cysteine synthase	COG0031	2
COG0039	7	Malate/lactate dehydrogenases	C	Energy production and conversion						Glycine/serine hydroxymethyltransferase	COG0112	2
COG0048	2	Ribosomal protein S12	J	Translation, ribosomal structure and biogenesis						Acetylornithine deacetylase/Succinyl-diaminopimelate desuccinylase and related deacylases	COG0624	1
COG0049	7	Ribosomal protein S7	J	Translation, ribosomal structure and biogenesis						Aminopeptidase C	COG3579	1
COG0050	68	GTPases - translation elongation factors	J	Translation, ribosomal structure and biogenesis						Arginine kinase	COG3869	1
COG0051	4	Ribosomal protein S10	J	Translation, ribosomal structure and biogenesis						Dipeptidase	COG4690	1
COG0052	8	Ribosomal protein S2	J	Translation, ribosomal structure and biogenesis						Glutamate synthase domain 2	COG0069	1
COG0055	11	F0F1-type ATP synthase, beta subunit	C	Energy production and conversion						Homoserine kinase	COG0083	1
COG0056	7	F0F1-type ATP synthase, alpha subunit	C	Energy production and conversion						Lactoylglutathione lyase and related lyases	COG0346	1
COG0057	36	Glyceraldehyde-3-phosphate dehydrogenase/erythrose-4-phosphate dehydrogenase	G	Carbohydrate transport and metabolism						Lysine 2,3-aminomutase	COG1509	1
COG0059	4	Ketol-acid reductoisomerase	EH	Multiple classes						Methionine synthase I, cobalamin-binding domain	COG1410	1
COG0069	1	Glutamate synthase domain 2	E	Amino acid transport and metabolism						Na+/alanine symporter	COG1115	1
COG0072	1	Phenylalanyl-tRNA synthetase beta subunit	J	Translation, ribosomal structure and biogenesis						O-acetylhomoserine sulfhydrylase	COG2873	1
COG0073	1	EMAP domain	R	General function prediction only						Ornithine carbamoyltransferase	COG0078	1
COG0078	1	Ornithine carbamoyltransferase	E	Amino acid transport and metabolism						Saccharopine dehydrogenase and related proteins	COG1748	1
COG0080	2	Ribosomal protein L11	J	Translation, ribosomal structure and biogenesis						Spermidine/putrescine-binding periplasmic protein	COG0687	1
COG0081	6	Ribosomal protein L1	J	Translation, ribosomal structure and biogenesis					Carbohydrate transport and metabolism	Glyceraldehyde-3-phosphate dehydrogenase/erythrose-4-phosphate dehydrogenase	COG0057	36
COG0083	1	Homoserine kinase	E	Amino acid transport and metabolism						ABC-type sugar transport systems, ATPase components	COG3839	18
COG0085	1	DNA-directed RNA polymerase, beta subunit/140 kD subunit	K	Transcription						3-phosphoglycerate kinase	COG0126	12
COG0086	4	DNA-directed RNA polymerase, beta' subunit/160 kD subunit	K	Transcription						Phosphoenolpyruvate synthase/pyruvate phosphate dikinase	COG0574	12
COG0087	8	Ribosomal protein L3	J	Translation, ribosomal structure and biogenesis						Enolase	COG0148	11
COG0088	2	Ribosomal protein L4	J	Translation, ribosomal structure and biogenesis						Fructose/tagatose bisphosphate aldolase	COG0191	10
COG0089	1	Ribosomal protein L23	J	Translation, ribosomal structure and biogenesis						ABC-type sugar transport system, periplasmic component	COG1653	9
COG0090	9	Ribosomal protein L2	J	Translation, ribosomal structure and biogenesis						L-fucose isomerase and related proteins	COG2407	9
COG0091	3	Ribosomal protein L22	J	Translation, ribosomal structure and biogenesis						Triosephosphate isomerase	COG0149	9
COG0092	12	Ribosomal protein S3	J	Translation, ribosomal structure and biogenesis						ABC-type sugar transport system, periplasmic component	COG1879	7
COG0093	6	Ribosomal protein L14	J	Translation, ribosomal structure and biogenesis						Pyruvate kinase	COG0469	7
COG0094	2	Ribosomal protein L5	J	Translation, ribosomal structure and biogenesis						6-phosphofructokinase	COG0205	6
COG0096	3	Ribosomal protein S8	J	Translation, ribosomal structure and biogenesis						Glucose-6-phosphate isomerase	COG0166	5
COG0097	2	Ribosomal protein L6P/L9E	J	Translation, ribosomal structure and biogenesis						Maltose-binding periplasmic proteins/domains	COG2182	4
COG0098	6	Ribosomal protein S5	J	Translation, ribosomal structure and biogenesis						2-keto-3-deoxy-6-phosphogluconate aldolase	COG0800	3
COG0099	3	Ribosomal protein S13	J	Translation, ribosomal structure and biogenesis						Alpha-L-arabinofuranosidase	COG3534	3
COG0100	5	Ribosomal protein S11	J	Translation, ribosomal structure and biogenesis						Glycosidases	COG0366	3
COG0102	4	Ribosomal protein L13	J	Translation, ribosomal structure and biogenesis						Phosphotransferase system, mannose/fructose/N-acetylgalactosamine-specific component IID	COG3716	3
COG0103	3	Ribosomal protein S9	J	Translation, ribosomal structure and biogenesis						Transaldolase	COG0176	3
COG0104	2	Adenylosuccinate synthase	F	Nucleotide transport and metabolism						Galactokinase	COG0153	2
COG0111	2	Phosphoglycerate dehydrogenase and related dehydrogenases	HE	Multiple classes						Mannitol-1-phosphate/altronate dehydrogenases	COG0246	2
COG0112	2	Glycine/serine hydroxymethyltransferase	E	Amino acid transport and metabolism						Na+/melibiose symporter and related transporters	COG2211	2
COG0115	1	Branched-chain amino acid aminotransferase/4-amino-4-deoxychorismate lyase	EH	Multiple classes						Phosphoglyceromutase	COG0696	2
COG0126	12	3-phosphoglycerate kinase	G	Carbohydrate transport and metabolism						Phosphomannomutase	COG1109	2
COG0130	1	Pseudouridine synthase	J	Translation, ribosomal structure and biogenesis						Phosphotransferase system, HPr-related proteins	COG1925	2
COG0138	1	AICAR transformylase/IMP cyclohydrolase PurH (only IMP cyclohydrolase domain in Aful)	F	Nucleotide transport and metabolism						Phosphotransferase system, mannose/fructose-specific component IIA	COG2893	2
COG0143	1	Methionyl-tRNA synthetase	J	Translation, ribosomal structure and biogenesis						Phosphotransferase system, mannose/fructose/N-acetylgalactosamine-specific component IIB	COG3444	2
COG0148	11	Enolase	G	Carbohydrate transport and metabolism						1,4-alpha-glucan branching enzyme	COG0296	1
COG0149	9	Triosephosphate isomerase	G	Carbohydrate transport and metabolism						ABC-type sugar transport system, ATPase component	COG1129	1
COG0153	2	Galactokinase	G	Carbohydrate transport and metabolism						ADP-glucose pyrophosphorylase	COG0448	1
COG0164	1	Ribonuclease HII	L	Replication, recombination and repair						Beta-1,4-xylanase	COG3693	1
COG0166	5	Glucose-6-phosphate isomerase	G	Carbohydrate transport and metabolism						Beta-glucosidase-related glycosidases	COG1472	1
COG0173	1	Aspartyl-tRNA synthetase	J	Translation, ribosomal structure and biogenesis						Citrate lyase beta subunit	COG2301	1
COG0174	3	Glutamine synthetase	E	Amino acid transport and metabolism						Glucuronate isomerase	COG1904	1
COG0176	3	Transaldolase	G	Carbohydrate transport and metabolism						Glycerol uptake facilitator and related permeases (Major Intrinsic Protein Family)	COG0580	1
COG0183	4	Acetyl-CoA acetyltransferase	I	Lipid transport and metabolism						Glycogen synthase	COG0297	1
COG0184	2	Ribosomal protein S15P/S13E	J	Translation, ribosomal structure and biogenesis						Maltoporin (phage lambda and maltose receptor)	COG4580	1
COG0185	4	Ribosomal protein S19	J	Translation, ribosomal structure and biogenesis						N-acetylglucosamine-6-phosphate deacetylase	COG1820	1
COG0191	10	Fructose/tagatose bisphosphate aldolase	G	Carbohydrate transport and metabolism						Phosphoenolpyruvate-protein kinase (PTS system EI component in bacteria)	COG1080	1
COG0192	2	S-adenosylmethionine synthetase	H	Coenzyme transport and metabolism						Phosphoglycerate mutase 1	COG0588	1
COG0197	2	Ribosomal protein L16/L10E	J	Translation, ribosomal structure and biogenesis						Phosphotransferase system, galactitol-specific IIC component	COG3775	1
COG0198	1	Ribosomal protein L24	J	Translation, ribosomal structure and biogenesis						Phosphotransferase system, mannose/fructose/N-acetylgalactosamine-specific component IIC	COG3715	1
COG0200	2	Ribosomal protein L15	J	Translation, ribosomal structure and biogenesis						Predicted N-acetylglucosamine kinase	COG2971	1
COG0202	2	DNA-directed RNA polymerase, alpha subunit/40 kD subunit	K	Transcription						Ribose 5-phosphate isomerase RpiB	COG0698	1
COG0203	3	Ribosomal protein L17	J	Translation, ribosomal structure and biogenesis						Ribulose-5-phosphate 4-epimerase and related epimerases and aldolases	COG0235	1
COG0205	6	6-phosphofructokinase	G	Carbohydrate transport and metabolism						Sugar phosphate isomerases/epimerases	COG1082	1
COG0206	2	Cell division GTPase	D	Cell cycle control, cell division, chromosome partitioning						Transketolase	COG0021	1
COG0216	1	Protein chain release factor A	J	Translation, ribosomal structure and biogenesis						TRAP-type C4-dicarboxylate transport system, periplasmic component	COG1638	1
COG0222	6	Ribosomal protein L7/L12	J	Translation, ribosomal structure and biogenesis					Cell cycle control, cell division, chromosome partitioning	Cell division GTPase	COG0206	2
COG0224	1	F0F1-type ATP synthase, gamma subunit	C	Energy production and conversion						Chromosome segregation ATPases	COG1196	2
COG0227	1	Ribosomal protein L28	J	Translation, ribosomal structure and biogenesis						Actin-like ATPase involved in cell morphogenesis	COG1077	1
COG0228	2	Ribosomal protein S16	J	Translation, ribosomal structure and biogenesis						Cell division protein	COG3087	1
COG0231	2	Translation elongation factor P (EF-P)/translation initiation factor 5A (eIF-5A)	J	Translation, ribosomal structure and biogenesis						Protein involved in chromosome segregation, interacts with SMC proteins	COG5185	1
COG0234	1	Co-chaperonin GroES (HSP10)	O	Posttranslational modification, protein turnover, chaperones					Cell motility	Flagellin and related hook-associated proteins	COG1344	21
COG0235	1	Ribulose-5-phosphate 4-epimerase and related epimerases and aldolases	G	Carbohydrate transport and metabolism						Flagellar motor protein	COG1360	5
COG0238	1	Ribosomal protein S18	J	Translation, ribosomal structure and biogenesis						Flagellar basal body rod protein	COG4786	1
COG0243	1	Anaerobic dehydrogenases, typically selenocysteine-containing	C	Energy production and conversion						PPE-repeat proteins	COG5651	1
COG0244	2	Ribosomal protein L10	J	Translation, ribosomal structure and biogenesis					Cell wall/membrane/envelope biogenesis	Outer membrane protein and related peptidoglycan-associated (lipo)proteins	COG2885	6
COG0246	2	Mannitol-1-phosphate/altronate dehydrogenases	G	Carbohydrate transport and metabolism						Outer membrane protein (porin)	COG3203	3
COG0250	1	Transcription antiterminator	K	Transcription						Membrane-fusion protein	COG0845	2
COG0254	1	Ribosomal protein L31	J	Translation, ribosomal structure and biogenesis						Membrane protein involved in colicin uptake	COG3064	1
COG0255	2	Ribosomal protein L29	J	Translation, ribosomal structure and biogenesis						Penicillin V acylase and related amidases	COG3049	1
COG0256	2	Ribosomal protein L18	J	Translation, ribosomal structure and biogenesis						Periplasmic protein TonB, links inner and outer membranes	COG0810	1
COG0257	1	Ribosomal protein L36	J	Translation, ribosomal structure and biogenesis						Predicted phosphosugar isomerases	COG2222	1
COG0261	1	Ribosomal protein L21	J	Translation, ribosomal structure and biogenesis						Soluble lytic murein transglycosylase and related regulatory proteins (some contain LysM/invasin domains)	COG0741	1
COG0264	5	Translation elongation factor Ts	J	Translation, ribosomal structure and biogenesis						UDP-3-O-[3-hydroxymyristoyl] glucosamine N-acyltransferase	COG1044	1
COG0280	4	Phosphotransacetylase	C	Energy production and conversion						UDP-3-O-acyl-N-acetylglucosamine deacetylase	COG0774	1
COG0282	2	Acetate kinase	C	Energy production and conversion						UDP-glucose 4-epimerase	COG1087	1
COG0292	1	Ribosomal protein L20	J	Translation, ribosomal structure and biogenesis					Chromatin structure and dynamics	Histones H3 and H4	COG2036	2
COG0296	1	1,4-alpha-glucan branching enzyme	G	Carbohydrate transport and metabolism					Coenzyme transport and metabolism	Outer membrane cobalamin receptor protein	COG4206	30
COG0297	1	Glycogen synthase	G	Carbohydrate transport and metabolism						6-pyruvoyl-tetrahydropterin synthase	COG0720	2
COG0326	2	Molecular chaperone, HSP90 family	O	Posttranslational modification, protein turnover, chaperones						S-adenosylmethionine synthetase	COG0192	2
COG0329	1	Dihydrodipicolinate synthase/N-acetylneuraminate lyase	EM	Multiple classes					Cytoskeleton	Actin and related proteins	COG5277	2
COG0330	6	Membrane protease subunits, stomatin/prohibitin homologs	O	Posttranslational modification, protein turnover, chaperones						Myosin heavy chain	COG5022	1
COG0332	1	3-oxoacyl-[acyl-carrier-protein] synthase III	I	Lipid transport and metabolism						Tubulin	COG5023	1
COG0334	21	Glutamate dehydrogenase/leucine dehydrogenase	E	Amino acid transport and metabolism					Defense mechanisms	ABC-type bacteriocin/lantibiotic exporters, contain an N-terminal double-glycine peptidase domain	COG2274	1
COG0335	2	Ribosomal protein L19	J	Translation, ribosomal structure and biogenesis						ABC-type multidrug transport system, ATPase and permease components	COG1132	2
COG0341	2	Preprotein translocase subunit SecF	U	Intracellular trafficking, secretion, and vesicular transport					Energy production and conversion	Rubrerythrin	COG1592	20
COG0342	2	Preprotein translocase subunit SecD	U	Intracellular trafficking, secretion, and vesicular transport						Succinate dehydrogenase/fumarate reductase, flavoprotein subunit	COG1053	18
COG0346	1	Lactoylglutathione lyase and related lyases	E	Amino acid transport and metabolism						Pyruvate:ferredoxin oxidoreductase and related 2-oxoacid:ferredoxin oxidoreductases, alpha subunit	COG0674	14
COG0366	3	Glycosidases	G	Carbohydrate transport and metabolism						Pyruvate:ferredoxin oxidoreductase and related 2-oxoacid:ferredoxin oxidoreductases, beta subunit	COG1013	14
COG0374	1	Ni,Fe-hydrogenase I large subunit	C	Energy production and conversion						Pyruvate:ferredoxin oxidoreductase and related 2-oxoacid:ferredoxin oxidoreductases, gamma subunit	COG1014	14
COG0393	1	Uncharacterized conserved protein	S	Function unknown						F0F1-type ATP synthase, beta subunit	COG0055	11
COG0416	1	Fatty acid/phospholipid biosynthesis enzyme	I	Lipid transport and metabolism						Pyruvate-formate lyase	COG1882	10
COG0419	2	ATPase involved in DNA repair	L	Replication, recombination and repair						Rubredoxin	COG1773	9
COG0423	2	Glycyl-tRNA synthetase (class II)	J	Translation, ribosomal structure and biogenesis						NifU homolog involved in Fe-S cluster formation	COG0822	8
COG0426	3	Uncharacterized flavoproteins	C	Energy production and conversion						Succinate dehydrogenase/fumarate reductase, Fe-S protein subunit	COG0479	8
COG0427	1	Acetyl-CoA hydrolase	C	Energy production and conversion						F0F1-type ATP synthase, alpha subunit	COG0056	7
COG0433	1	Predicted ATPase	R	General function prediction only						Malate/lactate dehydrogenases	COG0039	7
COG0441	2	Threonyl-tRNA synthetase	J	Translation, ribosomal structure and biogenesis						Alcohol dehydrogenase, class IV	COG1454	6
COG0443	9	Molecular chaperone	O	Posttranslational modification, protein turnover, chaperones						Phosphoenolpyruvate carboxykinase (ATP)	COG1866	6
COG0448	1	ADP-glucose pyrophosphorylase	G	Carbohydrate transport and metabolism						6Fe-6S prismane cluster-containing protein	COG1151	5
COG0458	1	Carbamoylphosphate synthase large subunit (split gene in MJ)	EF	Multiple classes						Formate hydrogenlyase subunit 6/NADH:ubiquinone oxidoreductase 23 kD subunit (chain I)	COG1143	5
COG0459	22	Chaperonin GroEL (HSP60 family)	O	Posttranslational modification, protein turnover, chaperones						Na+-transporting NADH:ubiquinone oxidoreductase, subunit NqrA	COG1726	4
COG0462	4	Phosphoribosylpyrophosphate synthetase	FE	Multiple classes						NAD-dependent aldehyde dehydrogenases	COG1012	4
COG0468	2	RecA/RadA recombinase	L	Replication, recombination and repair						Phosphotransacetylase	COG0280	4
COG0469	7	Pyruvate kinase	G	Carbohydrate transport and metabolism						Pyruvate:ferredoxin oxidoreductase and related 2-oxoacid:ferredoxin oxidoreductases, delta subunit	COG1144	4
COG0474	1	Cation transport ATPase	P	Inorganic ion transport and metabolism						CO dehydrogenase/acetyl-CoA synthase alpha subunit	COG1152	3
COG0479	8	Succinate dehydrogenase/fumarate reductase, Fe-S protein subunit	C	Energy production and conversion						Electron transfer flavoprotein, beta subunit	COG2086	3
COG0480	9	Translation elongation factors (GTPases)	J	Translation, ribosomal structure and biogenesis						Ferredoxin	COG1145	3
COG0493	2	NADPH-dependent glutamate synthase beta chain and related oxidoreductases	ER	Multiple classes						Uncharacterized flavoproteins	COG0426	3
COG0503	1	Adenine/guanine phosphoribosyltransferases and related PRPP-binding proteins	F	Nucleotide transport and metabolism						Acetate kinase	COG0282	2
COG0514	1	Superfamily II DNA helicase	L	Replication, recombination and repair						Archaeal/vacuolar-type H+-ATPase subunit A	COG1155	2
COG0516	4	IMP dehydrogenase/GMP reductase	F	Nucleotide transport and metabolism						CO dehydrogenase/acetyl-CoA synthase beta subunit	COG1614	2
COG0518	2	GMP synthase - Glutamine amidotransferase domain	F	Nucleotide transport and metabolism						CO dehydrogenase/acetyl-CoA synthase delta subunit (corrinoid Fe-S protein)	COG2069	2
COG0519	2	GMP synthase, PP-ATPase domain/subunit	F	Nucleotide transport and metabolism						Glycerol kinase	COG0554	2
COG0522	2	Ribosomal protein S4 and related proteins	J	Translation, ribosomal structure and biogenesis						Glycerophosphoryl diester phosphodiesterase	COG0584	2
COG0532	2	Translation initiation factor 2 (IF-2; GTPase)	J	Translation, ribosomal structure and biogenesis						Inorganic pyrophosphatase	COG3808	2
COG0536	1	Predicted GTPase	R	General function prediction only						Inorganic pyrophosphatase/exopolyphosphatase	COG1227	2
COG0539	6	Ribosomal protein S1	J	Translation, ribosomal structure and biogenesis						Predicted NADH:ubiquinone oxidoreductase, subunit RnfG	COG4659	2
COG0542	6	ATPases with chaperone activity, ATP-binding subunit	O	Posttranslational modification, protein turnover, chaperones						Pyruvate/oxaloacetate carboxyltransferase	COG5016	2
COG0544	2	FKBP-type peptidyl-prolyl cis-trans isomerase (trigger factor)	O	Posttranslational modification, protein turnover, chaperones						Acetyl-CoA hydrolase	COG0427	1
COG0554	2	Glycerol kinase	C	Energy production and conversion						Anaerobic dehydrogenases, typically selenocysteine-containing	COG0243	1
COG0574	12	Phosphoenolpyruvate synthase/pyruvate phosphate dikinase	G	Carbohydrate transport and metabolism						Archaeal/vacuolar-type H+-ATPase subunit B	COG1156	1
COG0579	1	Predicted dehydrogenase	R	General function prediction only						Coenzyme F420-dependent N5,N10-methylene tetrahydromethanopterin reductase and related flavin-dependent oxidoreductases	COG2141	1
COG0580	1	Glycerol uptake facilitator and related permeases (Major Intrinsic Protein Family)	G	Carbohydrate transport and metabolism						Dehydrogenases (flavoproteins)	COG0644	1
COG0584	2	Glycerophosphoryl diester phosphodiesterase	C	Energy production and conversion						Electron transfer flavoprotein, alpha subunit	COG2025	1
COG0588	1	Phosphoglycerate mutase 1	G	Carbohydrate transport and metabolism						F0F1-type ATP synthase, gamma subunit	COG0224	1
COG0589	2	Universal stress protein UspA and related nucleotide-binding proteins	T	Signal transduction mechanisms						F0F1-type ATP synthase, subunit b	COG0711	1
COG0609	1	ABC-type Fe3+-siderophore transport system, permease component	P	Inorganic ion transport and metabolism						F0F1-type ATP synthase, subunit c/Archaeal/vacuolar-type H+-ATPase, subunit K	COG0636	1
COG0616	1	Periplasmic serine proteases (ClpP class)	OU	Multiple classes						Fe-S-cluster-containing hydrogenase components 2	COG1142	1
COG0623	2	Enoyl-[acyl-carrier-protein] reductase (NADH)	I	Lipid transport and metabolism						Ferredoxin	COG3411	1
COG0624	1	Acetylornithine deacetylase/Succinyl-diaminopimelate desuccinylase and related deacylases	E	Amino acid transport and metabolism						Heterodisulfide reductase, subunit B	COG2048	1
COG0629	1	Single-stranded DNA-binding protein	L	Replication, recombination and repair						MinD superfamily P-loop ATPase containing an inserted ferredoxin domain	COG1149	1
COG0636	1	F0F1-type ATP synthase, subunit c/Archaeal/vacuolar-type H+-ATPase, subunit K	C	Energy production and conversion						Na+-transporting NADH:ubiquinone oxidoreductase, subunit NqrF	COG2871	1
COG0644	1	Dehydrogenases (flavoproteins)	C	Energy production and conversion						NADH:ubiquinone oxidoreductase, NADH-binding (51 kD) subunit	COG1894	1
COG0653	1	Preprotein translocase subunit SecA (ATPase, RNA helicase)	U	Intracellular trafficking, secretion, and vesicular transport						Ni,Fe-hydrogenase I large subunit	COG0374	1
COG0673	1	Predicted dehydrogenases and related proteins	R	General function prediction only						Pyruvate/2-oxoglutarate dehydrogenase complex, dihydrolipoamide dehydrogenase (E3) component, and related enzymes	COG1249	1
COG0674	14	Pyruvate:ferredoxin oxidoreductase and related 2-oxoacid:ferredoxin oxidoreductases, alpha subunit	C	Energy production and conversion						Uncharacterized conserved protein containing a ferredoxin-like domain	COG1139	1
COG0683	2	ABC-type branched-chain amino acid transport systems, periplasmic component	E	Amino acid transport and metabolism					Function unknown	Uncharacterized conserved protein	COG1704	3
COG0687	1	Spermidine/putrescine-binding periplasmic protein	E	Amino acid transport and metabolism						Phage-related minor tail protein	COG5281	1
COG0696	2	Phosphoglyceromutase	G	Carbohydrate transport and metabolism						Predicted membrane protein	COG1289	1
COG0698	1	Ribose 5-phosphate isomerase RpiB	G	Carbohydrate transport and metabolism						Uncharacterized conserved protein	COG0393	1
COG0711	1	F0F1-type ATP synthase, subunit b	C	Energy production and conversion						Uncharacterized conserved protein	COG1262	1
COG0720	2	6-pyruvoyl-tetrahydropterin synthase	H	Coenzyme transport and metabolism						Uncharacterized conserved protein	COG1556	1
COG0741	1	Soluble lytic murein transglycosylase and related regulatory proteins (some contain LysM/invasin domains)	M	Cell wall/membrane/envelope biogenesis						Uncharacterized conserved protein	COG3875	1
COG0747	3	ABC-type dipeptide transport system, periplasmic component	E	Amino acid transport and metabolism						Uncharacterized protein conserved in bacteria	COG1302	1
COG0752	1	Glycyl-tRNA synthetase, alpha subunit	J	Translation, ribosomal structure and biogenesis						Uncharacterized protein conserved in bacteria	COG3513	1
COG0761	2	Penicillin tolerance protein	IM	Multiple classes						Uncharacterized protein conserved in bacteria	COG3976	1
COG0764	1	3-hydroxymyristoyl/3-hydroxydecanoyl-(acyl carrier protein) dehydratases	I	Lipid transport and metabolism					General function prediction only	AAA ATPase containing von Willebrand factor type A (vWA) domain	COG5271	1
COG0774	1	UDP-3-O-acyl-N-acetylglucosamine deacetylase	M	Cell wall/membrane/envelope biogenesis						ABC-type uncharacterized transport systems, ATPase components	COG3845	1
COG0776	4	Bacterial nucleoid DNA-binding protein	L	Replication, recombination and repair						ATPase components of various ABC-type transport systems, contain duplicated ATPase	COG1123	1
COG0783	1	DNA-binding ferritin-like protein (oxidative damage protectant)	P	Inorganic ion transport and metabolism						Conserved protein/domain typically associated with flavoprotein oxygenases, DIM6/NTAB family	COG1853	1
COG0800	3	2-keto-3-deoxy-6-phosphogluconate aldolase	G	Carbohydrate transport and metabolism						EMAP domain	COG0073	1
COG0810	1	Periplasmic protein TonB, links inner and outer membranes	M	Cell wall/membrane/envelope biogenesis						GTPase	COG1159	1
COG0811	6	Biopolymer transport proteins	U	Intracellular trafficking, secretion, and vesicular transport						Phage tail sheath protein FI	COG3497	3
COG0822	8	NifU homolog involved in Fe-S cluster formation	C	Energy production and conversion						Predicted ATPase	COG0433	1
COG0834	1	ABC-type amino acid transport/signal transduction systems, periplasmic component/domain	ET	Multiple classes						Predicted dehydrogenase	COG0579	1
COG0845	2	Membrane-fusion protein	M	Cell wall/membrane/envelope biogenesis						Predicted dehydrogenases and related proteins	COG0673	1
COG1012	4	NAD-dependent aldehyde dehydrogenases	C	Energy production and conversion						Predicted GTPase	COG0536	1
COG1013	14	Pyruvate:ferredoxin oxidoreductase and related 2-oxoacid:ferredoxin oxidoreductases, beta subunit	C	Energy production and conversion						Predicted kinase related to dihydroxyacetone kinase	COG1461	1
COG1014	14	Pyruvate:ferredoxin oxidoreductase and related 2-oxoacid:ferredoxin oxidoreductases, gamma subunit	C	Energy production and conversion						Predicted symporter	COG4146	1
COG1028	2	Dehydrogenases with different specificities (related to short-chain alcohol dehydrogenases)	IQR	Multiple classes						TRAP-type uncharacterized transport system, periplasmic component	COG2358	1
COG1044	1	UDP-3-O-[3-hydroxymyristoyl] glucosamine N-acyltransferase	M	Cell wall/membrane/envelope biogenesis						Uncharacterized ABC-type transport system, periplasmic component/surface lipoprotein	COG1744	7
COG1051	1	ADP-ribose pyrophosphatase	F	Nucleotide transport and metabolism						Uncharacterized anaerobic dehydrogenase	COG3383	1
COG1052	1	Lactate dehydrogenase and related dehydrogenases	CHR	Multiple classes						Uncharacterized protein containing caspase domain	COG4249	1
COG1053	18	Succinate dehydrogenase/fumarate reductase, flavoprotein subunit	C	Energy production and conversion						Uncharacterized protein related to glutamine synthetase	COG3968	1
COG1074	1	ATP-dependent exoDNAse (exonuclease V) beta subunit (contains helicase and exonuclease domains)	L	Replication, recombination and repair					Inorganic ion transport and metabolism	Outer membrane receptor proteins, mostly Fe transport	COG1629	36
COG1077	1	Actin-like ATPase involved in cell morphogenesis	D	Cell cycle control, cell division, chromosome partitioning						Outer membrane receptor for ferrienterochelin and colicins	COG4771	22
COG1080	1	Phosphoenolpyruvate-protein kinase (PTS system EI component in bacteria)	G	Carbohydrate transport and metabolism						ABC-type Fe3+ transport system, periplasmic component	COG1840	2
COG1082	1	Sugar phosphate isomerases/epimerases	G	Carbohydrate transport and metabolism						ABC-type metal ion transport system, periplasmic component/surface antigen	COG1464	2
COG1087	1	UDP-glucose 4-epimerase	M	Cell wall/membrane/envelope biogenesis						Cation transport ATPase	COG2217	2
COG1109	2	Phosphomannomutase	G	Carbohydrate transport and metabolism						ABC-type Fe3+-siderophore transport system, permease component	COG0609	1
COG1115	1	Na+/alanine symporter	E	Amino acid transport and metabolism						ABC-type phosphate transport system, ATPase component	COG1117	1
COG1117	1	ABC-type phosphate transport system, ATPase component	P	Inorganic ion transport and metabolism						Cation transport ATPase	COG0474	1
COG1123	1	ATPase components of various ABC-type transport systems, contain duplicated ATPase	R	General function prediction only						DNA-binding ferritin-like protein (oxidative damage protectant)	COG0783	1
COG1129	1	ABC-type sugar transport system, ATPase component	G	Carbohydrate transport and metabolism						Outer membrane receptor for ferric coprogen and ferric-rhodotorulic acid	COG4773	1
COG1132	2	ABC-type multidrug transport system, ATPase and permease components	V	Defense mechanisms						Uncharacterized protein involved in tellurite resistance	COG3853	1
COG1139	1	Uncharacterized conserved protein containing a ferredoxin-like domain	C	Energy production and conversion					Intracellular trafficking, secretion, and vesicular transport	Biopolymer transport proteins	COG0811	6
COG1142	1	Fe-S-cluster-containing hydrogenase components 2	C	Energy production and conversion						Flp pilus assembly protein TadD, contains TPR repeats	COG5010	4
COG1143	5	Formate hydrogenlyase subunit 6/NADH:ubiquinone oxidoreductase 23 kD subunit (chain I)	C	Energy production and conversion						Preprotein translocase subunit SecD	COG0342	2
COG1144	4	Pyruvate:ferredoxin oxidoreductase and related 2-oxoacid:ferredoxin oxidoreductases, delta subunit	C	Energy production and conversion						Preprotein translocase subunit SecF	COG0341	2
COG1145	3	Ferredoxin	C	Energy production and conversion						Hemolysin activation/secretion protein	COG2831	1
COG1149	1	MinD superfamily P-loop ATPase containing an inserted ferredoxin domain	C	Energy production and conversion						Preprotein translocase subunit SecA (ATPase, RNA helicase)	COG0653	1
COG1151	5	6Fe-6S prismane cluster-containing protein	C	Energy production and conversion						Type IV secretory pathway, VirB4 components	COG3451	1
COG1152	3	CO dehydrogenase/acetyl-CoA synthase alpha subunit	C	Energy production and conversion					Lipid transport and metabolism	Acyl-CoA dehydrogenases	COG1960	7
COG1155	2	Archaeal/vacuolar-type H+-ATPase subunit A	C	Energy production and conversion						Acetyl-CoA acetyltransferase	COG0183	4
COG1156	1	Archaeal/vacuolar-type H+-ATPase subunit B	C	Energy production and conversion						Acetyl-CoA carboxylase, carboxyltransferase component (subunits alpha and beta)	COG4799	4
COG1159	1	GTPase	R	General function prediction only						Methylmalonyl-CoA mutase, N-terminal domain/subunit	COG1884	4
COG1185	3	Polyribonucleotide nucleotidyltransferase (polynucleotide phosphorylase)	J	Translation, ribosomal structure and biogenesis						3-hydroxyacyl-CoA dehydrogenase	COG1250	3
COG1190	1	Lysyl-tRNA synthetase (class II)	J	Translation, ribosomal structure and biogenesis						Methylmalonyl-CoA mutase, C-terminal domain/subunit (cobalamin-binding)	COG2185	3
COG1196	2	Chromosome segregation ATPases	D	Cell cycle control, cell division, chromosome partitioning						Enoyl-[acyl-carrier-protein] reductase (NADH)	COG0623	2
COG1217	2	Predicted membrane GTPase involved in stress response	T	Signal transduction mechanisms						3-hydroxymyristoyl/3-hydroxydecanoyl-(acyl carrier protein) dehydratases	COG0764	1
COG1219	1	ATP-dependent protease Clp, ATPase subunit	O	Posttranslational modification, protein turnover, chaperones						3-oxoacyl-[acyl-carrier-protein] synthase III	COG0332	1
COG1227	2	Inorganic pyrophosphatase/exopolyphosphatase	C	Energy production and conversion						Acyl CoA:acetate/3-ketoacid CoA transferase	COG4670	1
COG1249	1	Pyruvate/2-oxoglutarate dehydrogenase complex, dihydrolipoamide dehydrogenase (E3) component, and related enzymes	C	Energy production and conversion						Fatty acid/phospholipid biosynthesis enzyme	COG0416	1
COG1250	3	3-hydroxyacyl-CoA dehydrogenase	I	Lipid transport and metabolism						Myo-inositol-1-phosphate synthase	COG1260	1
COG1260	1	Myo-inositol-1-phosphate synthase	I	Lipid transport and metabolism					Multiple classes	Ketol-acid reductoisomerase	COG0059	4
COG1262	1	Uncharacterized conserved protein	S	Function unknown						Phosphoribosylpyrophosphate synthetase	COG0462	4
COG1289	1	Predicted membrane protein	S	Function unknown						Carbon dioxide concentrating mechanism/carboxysome shell protein	COG4577	2
COG1302	1	Uncharacterized protein conserved in bacteria	S	Function unknown						Dehydrogenases with different specificities (related to short-chain alcohol dehydrogenases)	COG1028	2
COG1344	21	Flagellin and related hook-associated proteins	N	Cell motility						NADPH-dependent glutamate synthase beta chain and related oxidoreductases	COG0493	2
COG1360	5	Flagellar motor protein	N	Cell motility						Penicillin tolerance protein	COG0761	2
COG1410	1	Methionine synthase I, cobalamin-binding domain	E	Amino acid transport and metabolism						Phosphoglycerate dehydrogenase and related dehydrogenases	COG0111	2
COG1454	6	Alcohol dehydrogenase, class IV	C	Energy production and conversion						Tfp pilus assembly protein PilF	COG3063	2
COG1461	1	Predicted kinase related to dihydroxyacetone kinase	R	General function prediction only						ABC-type amino acid transport/signal transduction systems, periplasmic component/domain	COG0834	1
COG1464	2	ABC-type metal ion transport system, periplasmic component/surface antigen	P	Inorganic ion transport and metabolism						Branched-chain amino acid aminotransferase/4-amino-4-deoxychorismate lyase	COG0115	1
COG1472	1	Beta-glucosidase-related glycosidases	G	Carbohydrate transport and metabolism						Carbamoylphosphate synthase large subunit (split gene in MJ)	COG0458	1
COG1509	1	Lysine 2,3-aminomutase	E	Amino acid transport and metabolism						Dihydrodipicolinate synthase/N-acetylneuraminate lyase	COG0329	1
COG1522	1	Transcriptional regulators	K	Transcription						Lactate dehydrogenase and related dehydrogenases	COG1052	1
COG1556	1	Uncharacterized conserved protein	S	Function unknown						Periplasmic serine proteases (ClpP class)	COG0616	1
COG1592	20	Rubrerythrin	C	Energy production and conversion						Serine phosphatase RsbU, regulator of sigma subunit	COG2208	1
COG1595	1	DNA-directed RNA polymerase specialized sigma subunit, sigma24 homolog	K	Transcription						Thiamine pyrophosphate-requiring enzymes [acetolactate synthase, pyruvate dehydrogenase (cytochrome), glyoxylate carboligase, phosphonopyruvate decarboxylase]	COG0028	1
COG1614	2	CO dehydrogenase/acetyl-CoA synthase beta subunit	C	Energy production and conversion					Nucleotide transport and metabolism	Formyltetrahydrofolate synthetase	COG2759	5
COG1629	36	Outer membrane receptor proteins, mostly Fe transport	P	Inorganic ion transport and metabolism						IMP dehydrogenase/GMP reductase	COG0516	4
COG1638	1	TRAP-type C4-dicarboxylate transport system, periplasmic component	G	Carbohydrate transport and metabolism						Adenylosuccinate synthase	COG0104	2
COG1653	9	ABC-type sugar transport system, periplasmic component	G	Carbohydrate transport and metabolism						GMP synthase - Glutamine amidotransferase domain	COG0518	2
COG1704	3	Uncharacterized conserved protein	S	Function unknown						GMP synthase, PP-ATPase domain/subunit	COG0519	2
COG1726	4	Na+-transporting NADH:ubiquinone oxidoreductase, subunit NqrA	C	Energy production and conversion						Adenine/guanine phosphoribosyltransferases and related PRPP-binding proteins	COG0503	1
COG1744	7	Uncharacterized ABC-type transport system, periplasmic component/surface lipoprotein	R	General function prediction only						Adenylosuccinate lyase	COG0015	1
COG1748	1	Saccharopine dehydrogenase and related proteins	E	Amino acid transport and metabolism						ADP-ribose pyrophosphatase	COG1051	1
COG1773	9	Rubredoxin	C	Energy production and conversion						AICAR transformylase/IMP cyclohydrolase PurH (only IMP cyclohydrolase domain in Aful)	COG0138	1
COG1820	1	N-acetylglucosamine-6-phosphate deacetylase	G	Carbohydrate transport and metabolism						Uracil phosphoribosyltransferase	COG0035	1
COG1840	2	ABC-type Fe3+ transport system, periplasmic component	P	Inorganic ion transport and metabolism					Posttranslational modification, protein turnover, chaperones	Chaperonin GroEL (HSP60 family)	COG0459	22
COG1853	1	Conserved protein/domain typically associated with flavoprotein oxygenases, DIM6/NTAB family	R	General function prediction only						Molecular chaperone	COG0443	9
COG1866	6	Phosphoenolpyruvate carboxykinase (ATP)	C	Energy production and conversion						ATPases with chaperone activity, ATP-binding subunit	COG0542	6
COG1879	7	ABC-type sugar transport system, periplasmic component	G	Carbohydrate transport and metabolism						Membrane protease subunits, stomatin/prohibitin homologs	COG0330	6
COG1882	10	Pyruvate-formate lyase	C	Energy production and conversion						FKBP-type peptidyl-prolyl cis-trans isomerase (trigger factor)	COG0544	2
COG1884	4	Methylmalonyl-CoA mutase, N-terminal domain/subunit	I	Lipid transport and metabolism						Molecular chaperone, HSP90 family	COG0326	2
COG1894	1	NADH:ubiquinone oxidoreductase, NADH-binding (51 kD) subunit	C	Energy production and conversion						ATP-dependent protease Clp, ATPase subunit	COG1219	1
COG1904	1	Glucuronate isomerase	G	Carbohydrate transport and metabolism						Co-chaperonin GroES (HSP10)	COG0234	1
COG1925	2	Phosphotransferase system, HPr-related proteins	G	Carbohydrate transport and metabolism					Replication, recombination and repair	Bacterial nucleoid DNA-binding protein	COG0776	4
COG1960	7	Acyl-CoA dehydrogenases	I	Lipid transport and metabolism						ATPase involved in DNA repair	COG0419	2
COG2025	1	Electron transfer flavoprotein, alpha subunit	C	Energy production and conversion						RecA/RadA recombinase	COG0468	2
COG2036	2	Histones H3 and H4	B	Chromatin structure and dynamics						ATP-dependent exoDNAse (exonuclease V) beta subunit (contains helicase and exonuclease domains)	COG1074	1
COG2048	1	Heterodisulfide reductase, subunit B	C	Energy production and conversion						Ribonuclease HII	COG0164	1
COG2069	2	CO dehydrogenase/acetyl-CoA synthase delta subunit (corrinoid Fe-S protein)	C	Energy production and conversion						Single-stranded DNA-binding protein	COG0629	1
COG2086	3	Electron transfer flavoprotein, beta subunit	C	Energy production and conversion						Superfamily II DNA helicase	COG0514	1
COG2141	1	Coenzyme F420-dependent N5,N10-methylene tetrahydromethanopterin reductase and related flavin-dependent oxidoreductases	C	Energy production and conversion					Secondary metabolites biosynthesis, transport and catabolism	Propanediol dehydratase, large subunit	COG4909	1
COG2182	4	Maltose-binding periplasmic proteins/domains	G	Carbohydrate transport and metabolism						Propanediol dehydratase, small subunit	COG4910	1
COG2185	3	Methylmalonyl-CoA mutase, C-terminal domain/subunit (cobalamin-binding)	I	Lipid transport and metabolism					Signal transduction mechanisms	Osmosensitive K+ channel histidine kinase	COG2205	1
COG2205	1	Osmosensitive K+ channel histidine kinase	T	Signal transduction mechanisms						Phosphohistidine swiveling domain	COG3848	2
COG2208	1	Serine phosphatase RsbU, regulator of sigma subunit	TK	Multiple classes						Predicted membrane GTPase involved in stress response	COG1217	2
COG2211	2	Na+/melibiose symporter and related transporters	G	Carbohydrate transport and metabolism						Universal stress protein UspA and related nucleotide-binding proteins	COG0589	2
COG2217	2	Cation transport ATPase	P	Inorganic ion transport and metabolism					Transcription	DNA-directed RNA polymerase, beta' subunit/160 kD subunit	COG0086	4
COG2222	1	Predicted phosphosugar isomerases	M	Cell wall/membrane/envelope biogenesis						Predicted transcriptional regulator containing CBS domains	COG4109	3
COG2274	1	ABC-type bacteriocin/lantibiotic exporters, contain an N-terminal double-glycine peptidase domain	V	Defense mechanisms						DNA-directed RNA polymerase, alpha subunit/40 kD subunit	COG0202	2
COG2301	1	Citrate lyase beta subunit	G	Carbohydrate transport and metabolism						DNA-directed RNA polymerase specialized sigma subunit, sigma24 homolog	COG1595	1
COG2358	1	TRAP-type uncharacterized transport system, periplasmic component	R	General function prediction only						DNA-directed RNA polymerase, beta subunit/140 kD subunit	COG0085	1
COG2407	9	L-fucose isomerase and related proteins	G	Carbohydrate transport and metabolism						Transcription antiterminator	COG0250	1
COG2759	5	Formyltetrahydrofolate synthetase	F	Nucleotide transport and metabolism						Transcriptional regulators	COG1522	1
COG2831	1	Hemolysin activation/secretion protein	U	Intracellular trafficking, secretion, and vesicular transport					Translation, ribosomal structure and biogenesis	GTPases - translation elongation factors	COG0050	68
COG2871	1	Na+-transporting NADH:ubiquinone oxidoreductase, subunit NqrF	C	Energy production and conversion						Ribosomal protein S3	COG0092	12
COG2873	1	O-acetylhomoserine sulfhydrylase	E	Amino acid transport and metabolism						Ribosomal protein L2	COG0090	9
COG2885	6	Outer membrane protein and related peptidoglycan-associated (lipo)proteins	M	Cell wall/membrane/envelope biogenesis						Translation elongation factors (GTPases)	COG0480	9
COG2893	2	Phosphotransferase system, mannose/fructose-specific component IIA	G	Carbohydrate transport and metabolism						Ribosomal protein L3	COG0087	8
COG2971	1	Predicted N-acetylglucosamine kinase	G	Carbohydrate transport and metabolism						Ribosomal protein S2	COG0052	8
COG3049	1	Penicillin V acylase and related amidases	M	Cell wall/membrane/envelope biogenesis						Ribosomal protein S7	COG0049	7
COG3063	2	Tfp pilus assembly protein PilF	NU	Multiple classes						Ribosomal protein L1	COG0081	6
COG3064	1	Membrane protein involved in colicin uptake	M	Cell wall/membrane/envelope biogenesis						Ribosomal protein L14	COG0093	6
COG3087	1	Cell division protein	D	Cell cycle control, cell division, chromosome partitioning						Ribosomal protein L7/L12	COG0222	6
COG3203	3	Outer membrane protein (porin)	M	Cell wall/membrane/envelope biogenesis						Ribosomal protein S1	COG0539	6
COG3383	1	Uncharacterized anaerobic dehydrogenase	R	General function prediction only						Ribosomal protein S5	COG0098	6
COG3411	1	Ferredoxin	C	Energy production and conversion						Ribosomal protein S11	COG0100	5
COG3444	2	Phosphotransferase system, mannose/fructose/N-acetylgalactosamine-specific component IIB	G	Carbohydrate transport and metabolism						Translation elongation factor Ts	COG0264	5
COG3451	1	Type IV secretory pathway, VirB4 components	U	Intracellular trafficking, secretion, and vesicular transport						Ribosomal protein L13	COG0102	4
COG3497	3	Phage tail sheath protein FI	R	General function prediction only						Ribosomal protein S10	COG0051	4
COG3513	1	Uncharacterized protein conserved in bacteria	S	Function unknown						Ribosomal protein S19	COG0185	4
COG3534	3	Alpha-L-arabinofuranosidase	G	Carbohydrate transport and metabolism						Polyribonucleotide nucleotidyltransferase (polynucleotide phosphorylase)	COG1185	3
COG3579	1	Aminopeptidase C	E	Amino acid transport and metabolism						Ribosomal protein L17	COG0203	3
COG3693	1	Beta-1,4-xylanase	G	Carbohydrate transport and metabolism						Ribosomal protein L22	COG0091	3
COG3715	1	Phosphotransferase system, mannose/fructose/N-acetylgalactosamine-specific component IIC	G	Carbohydrate transport and metabolism						Ribosomal protein S13	COG0099	3
COG3716	3	Phosphotransferase system, mannose/fructose/N-acetylgalactosamine-specific component IID	G	Carbohydrate transport and metabolism						Ribosomal protein S8	COG0096	3
COG3775	1	Phosphotransferase system, galactitol-specific IIC component	G	Carbohydrate transport and metabolism						Ribosomal protein S9	COG0103	3
COG3808	2	Inorganic pyrophosphatase	C	Energy production and conversion						Glutamyl- and glutaminyl-tRNA synthetases	COG0008	2
COG3839	18	ABC-type sugar transport systems, ATPase components	G	Carbohydrate transport and metabolism						Glycyl-tRNA synthetase (class II)	COG0423	2
COG3842	2	ABC-type spermidine/putrescine transport systems, ATPase components	E	Amino acid transport and metabolism						Ribosomal protein L10	COG0244	2
COG3845	1	ABC-type uncharacterized transport systems, ATPase components	R	General function prediction only						Ribosomal protein L11	COG0080	2
COG3848	2	Phosphohistidine swiveling domain	T	Signal transduction mechanisms						Ribosomal protein L15	COG0200	2
COG3853	1	Uncharacterized protein involved in tellurite resistance	P	Inorganic ion transport and metabolism						Ribosomal protein L16/L10E	COG0197	2
COG3869	1	Arginine kinase	E	Amino acid transport and metabolism						Ribosomal protein L18	COG0256	2
COG3875	1	Uncharacterized conserved protein	S	Function unknown						Ribosomal protein L19	COG0335	2
COG3968	1	Uncharacterized protein related to glutamine synthetase	R	General function prediction only						Ribosomal protein L29	COG0255	2
COG3976	1	Uncharacterized protein conserved in bacteria	S	Function unknown						Ribosomal protein L4	COG0088	2
COG4109	3	Predicted transcriptional regulator containing CBS domains	K	Transcription						Ribosomal protein L5	COG0094	2
COG4146	1	Predicted symporter	R	General function prediction only						Ribosomal protein L6P/L9E	COG0097	2
COG4166	4	ABC-type oligopeptide transport system, periplasmic component	E	Amino acid transport and metabolism						Ribosomal protein S12	COG0048	2
COG4206	30	Outer membrane cobalamin receptor protein	H	Coenzyme transport and metabolism						Ribosomal protein S15P/S13E	COG0184	2
COG4249	1	Uncharacterized protein containing caspase domain	R	General function prediction only						Ribosomal protein S16	COG0228	2
COG4577	2	Carbon dioxide concentrating mechanism/carboxysome shell protein	QC	Multiple classes						Ribosomal protein S4 and related proteins	COG0522	2
COG4580	1	Maltoporin (phage lambda and maltose receptor)	G	Carbohydrate transport and metabolism						Threonyl-tRNA synthetase	COG0441	2
COG4659	2	Predicted NADH:ubiquinone oxidoreductase, subunit RnfG	C	Energy production and conversion						Translation elongation factor P (EF-P)/translation initiation factor 5A (eIF-5A)	COG0231	2
COG4670	1	Acyl CoA:acetate/3-ketoacid CoA transferase	I	Lipid transport and metabolism						Translation initiation factor 2 (IF-2; GTPase)	COG0532	2
COG4690	1	Dipeptidase	E	Amino acid transport and metabolism						Aspartyl-tRNA synthetase	COG0173	1
COG4771	22	Outer membrane receptor for ferrienterochelin and colicins	P	Inorganic ion transport and metabolism						Aspartyl/asparaginyl-tRNA synthetases	COG0017	1
COG4773	1	Outer membrane receptor for ferric coprogen and ferric-rhodotorulic acid	P	Inorganic ion transport and metabolism						Glycyl-tRNA synthetase, alpha subunit	COG0752	1
COG4786	1	Flagellar basal body rod protein	N	Cell motility						Lysyl-tRNA synthetase (class II)	COG1190	1
COG4799	4	Acetyl-CoA carboxylase, carboxyltransferase component (subunits alpha and beta)	I	Lipid transport and metabolism						Methionyl-tRNA synthetase	COG0143	1
COG4816	3	Ethanolamine utilization protein	E	Amino acid transport and metabolism						Phenylalanyl-tRNA synthetase beta subunit	COG0072	1
COG4909	1	Propanediol dehydratase, large subunit	Q	Secondary metabolites biosynthesis, transport and catabolism						Predicted GTPase, probable translation factor	COG0012	1
COG4910	1	Propanediol dehydratase, small subunit	Q	Secondary metabolites biosynthesis, transport and catabolism						Protein chain release factor A	COG0216	1
COG5010	4	Flp pilus assembly protein TadD, contains TPR repeats	U	Intracellular trafficking, secretion, and vesicular transport						Pseudouridine synthase	COG0130	1
COG5016	2	Pyruvate/oxaloacetate carboxyltransferase	C	Energy production and conversion						Ribosomal protein L20	COG0292	1
COG5022	1	Myosin heavy chain	Z	Cytoskeleton						Ribosomal protein L21	COG0261	1
COG5023	1	Tubulin	Z	Cytoskeleton						Ribosomal protein L23	COG0089	1
COG5185	1	Protein involved in chromosome segregation, interacts with SMC proteins	D	Cell cycle control, cell division, chromosome partitioning						Ribosomal protein L24	COG0198	1
COG5256	1	Translation elongation factor EF-1alpha (GTPase)	J	Translation, ribosomal structure and biogenesis						Ribosomal protein L28	COG0227	1
COG5271	1	AAA ATPase containing von Willebrand factor type A (vWA) domain	R	General function prediction only						Ribosomal protein L31	COG0254	1
COG5277	2	Actin and related proteins	Z	Cytoskeleton						Ribosomal protein L36	COG0257	1
COG5281	1	Phage-related minor tail protein	S	Function unknown						Ribosomal protein S18	COG0238	1
COG5651	1	PPE-repeat proteins	N	Cell motility						Translation elongation factor EF-1alpha (GTPase)	COG5256	1

## Sheet: 8.jej
#COG	count	description	class	class description					class description	description	#COG	count	(leer)
COG0021	1	Transketolase	G	Carbohydrate transport and metabolism					Amino acid transport and metabolism	Glutamate dehydrogenase/leucine dehydrogenase	COG0334	16
COG0028	1	Thiamine pyrophosphate-requiring enzymes [acetolactate synthase, pyruvate dehydrogenase (cytochrome), glyoxylate carboligase, phosphonopyruvate decarboxylase]	EH	Multiple classes						Benzoyl-CoA reductase/2-hydroxyglutaryl-CoA dehydratase subunit, BcrC/BadD/HgdB	COG1775	2
COG0039	5	Malate/lactate dehydrogenases	C	Energy production and conversion						Glutamine synthetase	COG0174	2
COG0048	5	Ribosomal protein S12	J	Translation, ribosomal structure and biogenesis						Arginine kinase	COG3869	1
COG0049	5	Ribosomal protein S7	J	Translation, ribosomal structure and biogenesis						Argininosuccinate synthase	COG0137	1
COG0050	94	GTPases - translation elongation factors	J	Translation, ribosomal structure and biogenesis						Glycine/serine hydroxymethyltransferase	COG0112	1
COG0051	4	Ribosomal protein S10	J	Translation, ribosomal structure and biogenesis						Methionine synthase II (cobalamin-independent)	COG0620	1
COG0052	6	Ribosomal protein S2	J	Translation, ribosomal structure and biogenesis						O-acetylhomoserine sulfhydrylase	COG2873	1
COG0055	12	F0F1-type ATP synthase, beta subunit	C	Energy production and conversion					Carbohydrate transport and metabolism	Glyceraldehyde-3-phosphate dehydrogenase/erythrose-4-phosphate dehydrogenase	COG0057	48
COG0056	7	F0F1-type ATP synthase, alpha subunit	C	Energy production and conversion						Phosphoenolpyruvate synthase/pyruvate phosphate dikinase	COG0574	21
COG0057	48	Glyceraldehyde-3-phosphate dehydrogenase/erythrose-4-phosphate dehydrogenase	G	Carbohydrate transport and metabolism						ABC-type sugar transport systems, ATPase components	COG3839	16
COG0058	1	Glucan phosphorylase	G	Carbohydrate transport and metabolism						3-phosphoglycerate kinase	COG0126	6
COG0059	2	Ketol-acid reductoisomerase	EH	Multiple classes						Fructose/tagatose bisphosphate aldolase	COG0191	6
COG0080	2	Ribosomal protein L11	J	Translation, ribosomal structure and biogenesis						Triosephosphate isomerase	COG0149	6
COG0081	3	Ribosomal protein L1	J	Translation, ribosomal structure and biogenesis						Pyruvate kinase	COG0469	5
COG0085	3	DNA-directed RNA polymerase, beta subunit/140 kD subunit	K	Transcription						Enolase	COG0148	4
COG0086	11	DNA-directed RNA polymerase, beta' subunit/160 kD subunit	K	Transcription						6-phosphofructokinase	COG0205	2
COG0087	5	Ribosomal protein L3	J	Translation, ribosomal structure and biogenesis						Phosphotransferase system, mannose/fructose-specific component IIA	COG2893	2
COG0088	1	Ribosomal protein L4	J	Translation, ribosomal structure and biogenesis						Phosphotransferase system, mannose/fructose/N-acetylgalactosamine-specific component IIB	COG3444	2
COG0089	1	Ribosomal protein L23	J	Translation, ribosomal structure and biogenesis						Glucan phosphorylase	COG0058	1
COG0090	8	Ribosomal protein L2	J	Translation, ribosomal structure and biogenesis						Glucose-6-phosphate isomerase	COG0166	1
COG0091	2	Ribosomal protein L22	J	Translation, ribosomal structure and biogenesis						Glycosidases	COG0366	1
COG0092	6	Ribosomal protein S3	J	Translation, ribosomal structure and biogenesis						Maltose-binding periplasmic proteins/domains	COG2182	1
COG0093	6	Ribosomal protein L14	J	Translation, ribosomal structure and biogenesis						Mannitol-1-phosphate/altronate dehydrogenases	COG0246	1
COG0094	3	Ribosomal protein L5	J	Translation, ribosomal structure and biogenesis						Phosphoglycerate mutase 1	COG0588	1
COG0096	2	Ribosomal protein S8	J	Translation, ribosomal structure and biogenesis						Phosphoketolase	COG3957	1
COG0097	3	Ribosomal protein L6P/L9E	J	Translation, ribosomal structure and biogenesis						Phosphotransferase system IIB components	COG1264	1
COG0098	5	Ribosomal protein S5	J	Translation, ribosomal structure and biogenesis						Phosphotransferase system IIC components, glucose/maltose/N-acetylglucosamine-specific	COG1263	1
COG0099	2	Ribosomal protein S13	J	Translation, ribosomal structure and biogenesis						Phosphotransferase system, HPr-related proteins	COG1925	1
COG0102	4	Ribosomal protein L13	J	Translation, ribosomal structure and biogenesis						Phosphotransferase system, mannose/fructose/N-acetylgalactosamine-specific component IID	COG3716	1
COG0103	1	Ribosomal protein S9	J	Translation, ribosomal structure and biogenesis						Transaldolase	COG0176	1
COG0111	1	Phosphoglycerate dehydrogenase and related dehydrogenases	HE	Multiple classes						Transketolase	COG0021	1
COG0112	1	Glycine/serine hydroxymethyltransferase	E	Amino acid transport and metabolism					Cell cycle control, cell division, chromosome partitioning	Actin-like ATPase involved in cell morphogenesis	COG1077	1
COG0126	6	3-phosphoglycerate kinase	G	Carbohydrate transport and metabolism						Cell division GTPase	COG0206	1
COG0137	1	Argininosuccinate synthase	E	Amino acid transport and metabolism					Cell motility	Flagellar motor protein	COG1360	5
COG0148	4	Enolase	G	Carbohydrate transport and metabolism						Flagellin and related hook-associated proteins	COG1344	3
COG0149	6	Triosephosphate isomerase	G	Carbohydrate transport and metabolism					Cell wall/membrane/envelope biogenesis	Outer membrane protein and related peptidoglycan-associated (lipo)proteins	COG2885	4
COG0152	1	Phosphoribosylaminoimidazolesuccinocarboxamide (SAICAR) synthase	F	Nucleotide transport and metabolism						Outer membrane protein (porin)	COG3203	3
COG0166	1	Glucose-6-phosphate isomerase	G	Carbohydrate transport and metabolism						Murein lipoprotein	COG4238	1
COG0174	2	Glutamine synthetase	E	Amino acid transport and metabolism					Chromatin structure and dynamics	Histones H3 and H4	COG2036	2
COG0176	1	Transaldolase	G	Carbohydrate transport and metabolism					Coenzyme transport and metabolism	Outer membrane cobalamin receptor protein	COG4206	1
COG0183	2	Acetyl-CoA acetyltransferase	I	Lipid transport and metabolism						S-adenosylhomocysteine hydrolase	COG0499	1
COG0191	6	Fructose/tagatose bisphosphate aldolase	G	Carbohydrate transport and metabolism						S-adenosylmethionine synthetase	COG0192	3
COG0192	3	S-adenosylmethionine synthetase	H	Coenzyme transport and metabolism					Cytoskeleton	Actin and related proteins	COG5277	3
COG0197	1	Ribosomal protein L16/L10E	J	Translation, ribosomal structure and biogenesis						Tubulin	COG5023	1
COG0199	1	Ribosomal protein S14	J	Translation, ribosomal structure and biogenesis					Energy production and conversion	Pyruvate:ferredoxin oxidoreductase and related 2-oxoacid:ferredoxin oxidoreductases, alpha subunit	COG0674	17
COG0203	1	Ribosomal protein L17	J	Translation, ribosomal structure and biogenesis						Pyruvate:ferredoxin oxidoreductase and related 2-oxoacid:ferredoxin oxidoreductases, beta subunit	COG1013	16
COG0205	2	6-phosphofructokinase	G	Carbohydrate transport and metabolism						Pyruvate:ferredoxin oxidoreductase and related 2-oxoacid:ferredoxin oxidoreductases, gamma subunit	COG1014	16
COG0206	1	Cell division GTPase	D	Cell cycle control, cell division, chromosome partitioning						Rubrerythrin	COG1592	16
COG0222	4	Ribosomal protein L7/L12	J	Translation, ribosomal structure and biogenesis						F0F1-type ATP synthase, beta subunit	COG0055	12
COG0231	1	Translation elongation factor P (EF-P)/translation initiation factor 5A (eIF-5A)	J	Translation, ribosomal structure and biogenesis						Rubredoxin	COG1773	11
COG0244	1	Ribosomal protein L10	J	Translation, ribosomal structure and biogenesis						F0F1-type ATP synthase, alpha subunit	COG0056	7
COG0246	1	Mannitol-1-phosphate/altronate dehydrogenases	G	Carbohydrate transport and metabolism						Phosphoenolpyruvate carboxykinase (ATP)	COG1866	7
COG0251	1	Putative translation initiation inhibitor, yjgF family	J	Translation, ribosomal structure and biogenesis						Formate hydrogenlyase subunit 6/NADH:ubiquinone oxidoreductase 23 kD subunit (chain I)	COG1143	5
COG0256	1	Ribosomal protein L18	J	Translation, ribosomal structure and biogenesis						Malate/lactate dehydrogenases	COG0039	5
COG0264	2	Translation elongation factor Ts	J	Translation, ribosomal structure and biogenesis						Pyruvate:ferredoxin oxidoreductase and related 2-oxoacid:ferredoxin oxidoreductases, delta subunit	COG1144	5
COG0277	1	FAD/FMN-containing dehydrogenases	C	Energy production and conversion						Ferredoxin	COG1145	4
COG0280	2	Phosphotransacetylase	C	Energy production and conversion						NifU homolog involved in Fe-S cluster formation	COG0822	4
COG0282	2	Acetate kinase	C	Energy production and conversion						Succinate dehydrogenase/fumarate reductase, flavoprotein subunit	COG1053	4
COG0292	1	Ribosomal protein L20	J	Translation, ribosomal structure and biogenesis						Electron transfer flavoprotein, beta subunit	COG2086	3
COG0326	3	Molecular chaperone, HSP90 family	O	Posttranslational modification, protein turnover, chaperones						Succinate dehydrogenase/fumarate reductase, Fe-S protein subunit	COG0479	3
COG0329	1	Dihydrodipicolinate synthase/N-acetylneuraminate lyase	EM	Multiple classes						Acetate kinase	COG0282	2
COG0334	16	Glutamate dehydrogenase/leucine dehydrogenase	E	Amino acid transport and metabolism						Acetyl-CoA hydrolase	COG0427	2
COG0335	1	Ribosomal protein L19	J	Translation, ribosomal structure and biogenesis						Alcohol dehydrogenase, class IV	COG1454	2
COG0366	1	Glycosidases	G	Carbohydrate transport and metabolism						Phosphotransacetylase	COG0280	2
COG0374	1	Ni,Fe-hydrogenase I large subunit	C	Energy production and conversion						Archaeal/vacuolar-type H+-ATPase subunit A	COG1155	1
COG0426	1	Uncharacterized flavoproteins	C	Energy production and conversion						Coenzyme F420-dependent N5,N10-methylene tetrahydromethanopterin reductase and related flavin-dependent oxidoreductases	COG2141	1
COG0427	2	Acetyl-CoA hydrolase	C	Energy production and conversion						Dehydrogenases (flavoproteins)	COG0644	1
COG0441	2	Threonyl-tRNA synthetase	J	Translation, ribosomal structure and biogenesis						Electron transfer flavoprotein, alpha subunit	COG2025	1
COG0443	8	Molecular chaperone	O	Posttranslational modification, protein turnover, chaperones						F0F1-type ATP synthase, subunit c/Archaeal/vacuolar-type H+-ATPase, subunit K	COG0636	1
COG0459	17	Chaperonin GroEL (HSP60 family)	O	Posttranslational modification, protein turnover, chaperones						FAD/FMN-containing dehydrogenases	COG0277	1
COG0462	2	Phosphoribosylpyrophosphate synthetase	FE	Multiple classes						Glycerol kinase	COG0554	1
COG0469	5	Pyruvate kinase	G	Carbohydrate transport and metabolism						Heterodisulfide reductase, subunit B	COG2048	1
COG0479	3	Succinate dehydrogenase/fumarate reductase, Fe-S protein subunit	C	Energy production and conversion						NAD-dependent aldehyde dehydrogenases	COG1012	1
COG0480	8	Translation elongation factors (GTPases)	J	Translation, ribosomal structure and biogenesis						Ni,Fe-hydrogenase I large subunit	COG0374	1
COG0499	1	S-adenosylhomocysteine hydrolase	H	Coenzyme transport and metabolism						Pyruvate-formate lyase	COG1882	1
COG0522	3	Ribosomal protein S4 and related proteins	J	Translation, ribosomal structure and biogenesis						Uncharacterized conserved protein containing a ferredoxin-like domain	COG1139	1
COG0539	2	Ribosomal protein S1	J	Translation, ribosomal structure and biogenesis						Uncharacterized flavoproteins	COG0426	1
COG0542	1	ATPases with chaperone activity, ATP-binding subunit	O	Posttranslational modification, protein turnover, chaperones					Function unknown	Uncharacterized conserved protein	COG1556	1
COG0544	1	FKBP-type peptidyl-prolyl cis-trans isomerase (trigger factor)	O	Posttranslational modification, protein turnover, chaperones						Uncharacterized conserved protein	COG3111	1
COG0554	1	Glycerol kinase	C	Energy production and conversion					General function prediction only	Uncharacterized anaerobic dehydrogenase	COG3383	2
COG0574	21	Phosphoenolpyruvate synthase/pyruvate phosphate dikinase	G	Carbohydrate transport and metabolism						Predicted dehydrogenase	COG0579	1
COG0579	1	Predicted dehydrogenase	R	General function prediction only						Predicted dehydrogenases and related proteins	COG0673	1
COG0588	1	Phosphoglycerate mutase 1	G	Carbohydrate transport and metabolism						Predicted thioesterase	COG0824	1
COG0609	1	ABC-type Fe3+-siderophore transport system, permease component	P	Inorganic ion transport and metabolism						TRAP-type uncharacterized transport system, periplasmic component	COG2358	1
COG0620	1	Methionine synthase II (cobalamin-independent)	E	Amino acid transport and metabolism					Inorganic ion transport and metabolism	ABC-type Fe3+-siderophore transport system, permease component	COG0609	1
COG0629	2	Single-stranded DNA-binding protein	L	Replication, recombination and repair						Outer membrane receptor proteins, mostly Fe transport	COG1629	1
COG0636	1	F0F1-type ATP synthase, subunit c/Archaeal/vacuolar-type H+-ATPase, subunit K	C	Energy production and conversion					Intracellular trafficking, secretion, and vesicular transport	Type III secretory pathway, component EscV	COG4789	1
COG0644	1	Dehydrogenases (flavoproteins)	C	Energy production and conversion					Lipid transport and metabolism	Acyl-CoA dehydrogenases	COG1960	5
COG0652	1	Peptidyl-prolyl cis-trans isomerase (rotamase) - cyclophilin family	O	Posttranslational modification, protein turnover, chaperones						3-hydroxyacyl-CoA dehydrogenase	COG1250	2
COG0673	1	Predicted dehydrogenases and related proteins	R	General function prediction only						Acetyl-CoA acetyltransferase	COG0183	2
COG0674	17	Pyruvate:ferredoxin oxidoreductase and related 2-oxoacid:ferredoxin oxidoreductases, alpha subunit	C	Energy production and conversion						Enoyl-CoA hydratase/carnithine racemase	COG1024	2
COG0761	1	Penicillin tolerance protein	IM	Multiple classes						Methylmalonyl-CoA mutase, N-terminal domain/subunit	COG1884	2
COG0776	2	Bacterial nucleoid DNA-binding protein	L	Replication, recombination and repair						Acetyl-CoA carboxylase, carboxyltransferase component (subunits alpha and beta)	COG4799	1
COG0822	4	NifU homolog involved in Fe-S cluster formation	C	Energy production and conversion						Myo-inositol-1-phosphate synthase	COG1260	1
COG0824	1	Predicted thioesterase	R	General function prediction only					Multiple classes	Dehydrogenases with different specificities (related to short-chain alcohol dehydrogenases)	COG1028	2
COG1012	1	NAD-dependent aldehyde dehydrogenases	C	Energy production and conversion						Ketol-acid reductoisomerase	COG0059	2
COG1013	16	Pyruvate:ferredoxin oxidoreductase and related 2-oxoacid:ferredoxin oxidoreductases, beta subunit	C	Energy production and conversion						Lactate dehydrogenase and related dehydrogenases	COG1052	2
COG1014	16	Pyruvate:ferredoxin oxidoreductase and related 2-oxoacid:ferredoxin oxidoreductases, gamma subunit	C	Energy production and conversion						Phosphoribosylpyrophosphate synthetase	COG0462	2
COG1024	2	Enoyl-CoA hydratase/carnithine racemase	I	Lipid transport and metabolism						Carbon dioxide concentrating mechanism/carboxysome shell protein	COG4577	1
COG1028	2	Dehydrogenases with different specificities (related to short-chain alcohol dehydrogenases)	IQR	Multiple classes						Dihydrodipicolinate synthase/N-acetylneuraminate lyase	COG0329	1
COG1052	2	Lactate dehydrogenase and related dehydrogenases	CHR	Multiple classes						Penicillin tolerance protein	COG0761	1
COG1053	4	Succinate dehydrogenase/fumarate reductase, flavoprotein subunit	C	Energy production and conversion						Phosphoglycerate dehydrogenase and related dehydrogenases	COG0111	1
COG1077	1	Actin-like ATPase involved in cell morphogenesis	D	Cell cycle control, cell division, chromosome partitioning						Serine phosphatase RsbU, regulator of sigma subunit	COG2208	1
COG1139	1	Uncharacterized conserved protein containing a ferredoxin-like domain	C	Energy production and conversion						Thiamine pyrophosphate-requiring enzymes [acetolactate synthase, pyruvate dehydrogenase (cytochrome), glyoxylate carboligase, phosphonopyruvate decarboxylase]	COG0028	1
COG1143	5	Formate hydrogenlyase subunit 6/NADH:ubiquinone oxidoreductase 23 kD subunit (chain I)	C	Energy production and conversion					Nucleotide transport and metabolism	Phosphoribosylaminoimidazolesuccinocarboxamide (SAICAR) synthase	COG0152	1
COG1144	5	Pyruvate:ferredoxin oxidoreductase and related 2-oxoacid:ferredoxin oxidoreductases, delta subunit	C	Energy production and conversion					Posttranslational modification, protein turnover, chaperones	Chaperonin GroEL (HSP60 family)	COG0459	17
COG1145	4	Ferredoxin	C	Energy production and conversion						Molecular chaperone	COG0443	8
COG1155	1	Archaeal/vacuolar-type H+-ATPase subunit A	C	Energy production and conversion						Molecular chaperone, HSP90 family	COG0326	3
COG1190	1	Lysyl-tRNA synthetase (class II)	J	Translation, ribosomal structure and biogenesis						ATP-dependent protease Clp, ATPase subunit	COG1219	1
COG1217	2	Predicted membrane GTPase involved in stress response	T	Signal transduction mechanisms						ATPases with chaperone activity, ATP-binding subunit	COG0542	1
COG1219	1	ATP-dependent protease Clp, ATPase subunit	O	Posttranslational modification, protein turnover, chaperones						FKBP-type peptidyl-prolyl cis-trans isomerase (trigger factor)	COG0544	1
COG1250	2	3-hydroxyacyl-CoA dehydrogenase	I	Lipid transport and metabolism						Peptidyl-prolyl cis-trans isomerase (rotamase) - cyclophilin family	COG0652	1
COG1260	1	Myo-inositol-1-phosphate synthase	I	Lipid transport and metabolism					Replication, recombination and repair	Bacterial nucleoid DNA-binding protein	COG0776	2
COG1263	1	Phosphotransferase system IIC components, glucose/maltose/N-acetylglucosamine-specific	G	Carbohydrate transport and metabolism						Single-stranded DNA-binding protein	COG0629	2
COG1264	1	Phosphotransferase system IIB components	G	Carbohydrate transport and metabolism					Secondary metabolites biosynthesis, transport and catabolism	Cu2+-containing amine oxidase	COG3733	1
COG1344	3	Flagellin and related hook-associated proteins	N	Cell motility					Signal transduction mechanisms	Phosphohistidine swiveling domain	COG3848	3
COG1360	5	Flagellar motor protein	N	Cell motility						Predicted membrane GTPase involved in stress response	COG1217	2
COG1454	2	Alcohol dehydrogenase, class IV	C	Energy production and conversion					Transcription	DNA-directed RNA polymerase, beta subunit/140 kD subunit	COG0085	3
COG1544	1	Ribosome-associated protein Y (PSrp-1)	J	Translation, ribosomal structure and biogenesis						DNA-directed RNA polymerase, beta' subunit/160 kD subunit	COG0086	11
COG1556	1	Uncharacterized conserved protein	S	Function unknown					Translation, ribosomal structure and biogenesis	GTPases - translation elongation factors	COG0050	94
COG1592	16	Rubrerythrin	C	Energy production and conversion						Ribosomal protein L2	COG0090	8
COG1629	1	Outer membrane receptor proteins, mostly Fe transport	P	Inorganic ion transport and metabolism						Translation elongation factors (GTPases)	COG0480	8
COG1773	11	Rubredoxin	C	Energy production and conversion						Ribosomal protein L14	COG0093	6
COG1775	2	Benzoyl-CoA reductase/2-hydroxyglutaryl-CoA dehydratase subunit, BcrC/BadD/HgdB	E	Amino acid transport and metabolism						Ribosomal protein S2	COG0052	6
COG1866	7	Phosphoenolpyruvate carboxykinase (ATP)	C	Energy production and conversion						Ribosomal protein S3	COG0092	6
COG1882	1	Pyruvate-formate lyase	C	Energy production and conversion						Ribosomal protein L3	COG0087	5
COG1884	2	Methylmalonyl-CoA mutase, N-terminal domain/subunit	I	Lipid transport and metabolism						Ribosomal protein S12	COG0048	5
COG1925	1	Phosphotransferase system, HPr-related proteins	G	Carbohydrate transport and metabolism						Ribosomal protein S5	COG0098	5
COG1960	5	Acyl-CoA dehydrogenases	I	Lipid transport and metabolism						Ribosomal protein S7	COG0049	5
COG2025	1	Electron transfer flavoprotein, alpha subunit	C	Energy production and conversion						Ribosomal protein L13	COG0102	4
COG2036	2	Histones H3 and H4	B	Chromatin structure and dynamics						Ribosomal protein L7/L12	COG0222	4
COG2048	1	Heterodisulfide reductase, subunit B	C	Energy production and conversion						Ribosomal protein S10	COG0051	4
COG2086	3	Electron transfer flavoprotein, beta subunit	C	Energy production and conversion						Ribosomal protein L1	COG0081	3
COG2141	1	Coenzyme F420-dependent N5,N10-methylene tetrahydromethanopterin reductase and related flavin-dependent oxidoreductases	C	Energy production and conversion						Ribosomal protein L5	COG0094	3
COG2182	1	Maltose-binding periplasmic proteins/domains	G	Carbohydrate transport and metabolism						Ribosomal protein L6P/L9E	COG0097	3
COG2208	1	Serine phosphatase RsbU, regulator of sigma subunit	TK	Multiple classes						Ribosomal protein S4 and related proteins	COG0522	3
COG2358	1	TRAP-type uncharacterized transport system, periplasmic component	R	General function prediction only						Ribosomal protein L11	COG0080	2
COG2873	1	O-acetylhomoserine sulfhydrylase	E	Amino acid transport and metabolism						Ribosomal protein L22	COG0091	2
COG2885	4	Outer membrane protein and related peptidoglycan-associated (lipo)proteins	M	Cell wall/membrane/envelope biogenesis						Ribosomal protein S1	COG0539	2
COG2893	2	Phosphotransferase system, mannose/fructose-specific component IIA	G	Carbohydrate transport and metabolism						Ribosomal protein S13	COG0099	2
COG3111	1	Uncharacterized conserved protein	S	Function unknown						Ribosomal protein S8	COG0096	2
COG3203	3	Outer membrane protein (porin)	M	Cell wall/membrane/envelope biogenesis						Threonyl-tRNA synthetase	COG0441	2
COG3383	2	Uncharacterized anaerobic dehydrogenase	R	General function prediction only						Translation elongation factor Ts	COG0264	2
COG3444	2	Phosphotransferase system, mannose/fructose/N-acetylgalactosamine-specific component IIB	G	Carbohydrate transport and metabolism						Lysyl-tRNA synthetase (class II)	COG1190	1
COG3716	1	Phosphotransferase system, mannose/fructose/N-acetylgalactosamine-specific component IID	G	Carbohydrate transport and metabolism						Putative translation initiation inhibitor, yjgF family	COG0251	1
COG3733	1	Cu2+-containing amine oxidase	Q	Secondary metabolites biosynthesis, transport and catabolism						Ribosomal protein L10	COG0244	1
COG3839	16	ABC-type sugar transport systems, ATPase components	G	Carbohydrate transport and metabolism						Ribosomal protein L16/L10E	COG0197	1
COG3848	3	Phosphohistidine swiveling domain	T	Signal transduction mechanisms						Ribosomal protein L17	COG0203	1
COG3869	1	Arginine kinase	E	Amino acid transport and metabolism						Ribosomal protein L18	COG0256	1
COG3957	1	Phosphoketolase	G	Carbohydrate transport and metabolism						Ribosomal protein L19	COG0335	1
COG4206	1	Outer membrane cobalamin receptor protein	H	Coenzyme transport and metabolism						Ribosomal protein L20	COG0292	1
COG4238	1	Murein lipoprotein	M	Cell wall/membrane/envelope biogenesis						Ribosomal protein L23	COG0089	1
COG4577	1	Carbon dioxide concentrating mechanism/carboxysome shell protein	QC	Multiple classes						Ribosomal protein L4	COG0088	1
COG4789	1	Type III secretory pathway, component EscV	U	Intracellular trafficking, secretion, and vesicular transport						Ribosomal protein S14	COG0199	1
COG4799	1	Acetyl-CoA carboxylase, carboxyltransferase component (subunits alpha and beta)	I	Lipid transport and metabolism						Ribosomal protein S9	COG0103	1
COG5023	1	Tubulin	Z	Cytoskeleton						Ribosome-associated protein Y (PSrp-1)	COG1544	1
COG5256	1	Translation elongation factor EF-1alpha (GTPase)	J	Translation, ribosomal structure and biogenesis						Translation elongation factor EF-1alpha (GTPase)	COG5256	1
COG5277	3	Actin and related proteins	Z	Cytoskeleton						Translation elongation factor P (EF-P)/translation initiation factor 5A (eIF-5A)	COG0231	1

[truncated: 7 more sheets: 8.ile, 8.cec, 8.col, 15.jej, 15.ile, 15.cec, 15.col]
