# Supplementary material for: Analysis of the Bacterial and Host Proteins along and across the Porcine Gastrointestinal Tract
Source: Proteomes. 2019 Jan 10;7(1):4. doi: 10.3390/proteomes7010004 (PMC6473940; doi:10.3390/proteomes7010004)
Supplement: Supplementary file 1 [file proteomes-07-00004-s001.zip › proteomes-385353-supplementary-final version/Table S5 COG mucosa.xlsx]

## Sheet: info
	Table S5
	Bacterial proteins identified in all mucosa samples and sorted according to COG classification

## Sheet: 3.Stom
#COG	count	description	class	class description				class description	description	#COG	count
COG0039	1	Malate/lactate dehydrogenases	C	Energy production and conversion				Amino acid transport and metabolism	Glutamate dehydrogenase/leucine dehydrogenase	COG0334	23
COG0048	5	Ribosomal protein S12	J	Translation, ribosomal structure and biogenesis					Benzoyl-CoA reductase/2-hydroxyglutaryl-CoA dehydratase subunit, BcrC/BadD/HgdB	COG1775	2
COG0049	3	Ribosomal protein S7	J	Translation, ribosomal structure and biogenesis					Arginine kinase	COG3869	1
COG0050	48	GTPases - translation elongation factors	J	Translation, ribosomal structure and biogenesis				Carbohydrate transport and metabolism	Glyceraldehyde-3-phosphate dehydrogenase/erythrose-4-phosphate dehydrogenase	COG0057	30
COG0051	3	Ribosomal protein S10	J	Translation, ribosomal structure and biogenesis					ABC-type sugar transport system, periplasmic component	COG1879	5
COG0052	1	Ribosomal protein S2	J	Translation, ribosomal structure and biogenesis					ABC-type sugar transport systems, ATPase components	COG3839	3
COG0055	13	F0F1-type ATP synthase, beta subunit	C	Energy production and conversion					Enolase	COG0148	3
COG0056	11	F0F1-type ATP synthase, alpha subunit	C	Energy production and conversion					3-phosphoglycerate kinase	COG0126	2
COG0057	30	Glyceraldehyde-3-phosphate dehydrogenase/erythrose-4-phosphate dehydrogenase	G	Carbohydrate transport and metabolism					Fructose/tagatose bisphosphate aldolase	COG0191	2
COG0058	1	Glucan phosphorylase	G	Carbohydrate transport and metabolism					Pyruvate kinase	COG0469	2
COG0059	1	Ketol-acid reductoisomerase	EH	Multiple classes					Beta-galactosidase/beta-glucuronidase	COG3250	1
COG0081	1	Ribosomal protein L1	J	Translation, ribosomal structure and biogenesis					Glucan phosphorylase	COG0058	1
COG0086	10	DNA-directed RNA polymerase, beta' subunit/160 kD subunit	K	Transcription					Glycosidases	COG0366	1
COG0087	5	Ribosomal protein L3	J	Translation, ribosomal structure and biogenesis					Maltoporin (phage lambda and maltose receptor)	COG4580	1
COG0088	1	Ribosomal protein L4	J	Translation, ribosomal structure and biogenesis					Maltose-binding periplasmic proteins/domains	COG2182	1
COG0090	9	Ribosomal protein L2	J	Translation, ribosomal structure and biogenesis					Phosphoketolase	COG3957	1
COG0092	4	Ribosomal protein S3	J	Translation, ribosomal structure and biogenesis					Transaldolase	COG0176	1
COG0093	2	Ribosomal protein L14	J	Translation, ribosomal structure and biogenesis					Triosephosphate isomerase	COG0149	1
COG0094	1	Ribosomal protein L5	J	Translation, ribosomal structure and biogenesis				Cell motility	Flagellin and related hook-associated proteins	COG1344	10
COG0096	1	Ribosomal protein S8	J	Translation, ribosomal structure and biogenesis					Flagellar motor protein	COG1360	1
COG0097	1	Ribosomal protein L6P/L9E	J	Translation, ribosomal structure and biogenesis				Cell wall/membrane/envelope biogenesis	Outer membrane protein (porin)	COG3203	2
COG0098	2	Ribosomal protein S5	J	Translation, ribosomal structure and biogenesis					Outer membrane protein and related peptidoglycan-associated (lipo)proteins	COG2885	2
COG0099	1	Ribosomal protein S13	J	Translation, ribosomal structure and biogenesis				Chromatin structure and dynamics	Histones H3 and H4	COG2036	2
COG0100	1	Ribosomal protein S11	J	Translation, ribosomal structure and biogenesis				Coenzyme transport and metabolism	Outer membrane cobalamin receptor protein	COG4206	3
COG0126	2	3-phosphoglycerate kinase	G	Carbohydrate transport and metabolism					S-adenosylmethionine synthetase	COG0192	1
COG0148	3	Enolase	G	Carbohydrate transport and metabolism				Cytoskeleton	Actin and related proteins	COG5277	4
COG0149	1	Triosephosphate isomerase	G	Carbohydrate transport and metabolism					Tubulin	COG5023	1
COG0176	1	Transaldolase	G	Carbohydrate transport and metabolism				Energy production and conversion	Succinate dehydrogenase/fumarate reductase, flavoprotein subunit	COG1053	29
COG0183	1	Acetyl-CoA acetyltransferase	I	Lipid transport and metabolism					F0F1-type ATP synthase, beta subunit	COG0055	13
COG0184	1	Ribosomal protein S15P/S13E	J	Translation, ribosomal structure and biogenesis					NifU homolog involved in Fe-S cluster formation	COG0822	12
COG0191	2	Fructose/tagatose bisphosphate aldolase	G	Carbohydrate transport and metabolism					F0F1-type ATP synthase, alpha subunit	COG0056	11
COG0192	1	S-adenosylmethionine synthetase	H	Coenzyme transport and metabolism					Rubrerythrin	COG1592	11
COG0197	1	Ribosomal protein L16/L10E	J	Translation, ribosomal structure and biogenesis					Succinate dehydrogenase/fumarate reductase, Fe-S protein subunit	COG0479	10
COG0198	2	Ribosomal protein L24	J	Translation, ribosomal structure and biogenesis					Rubredoxin	COG1773	9
COG0200	1	Ribosomal protein L15	J	Translation, ribosomal structure and biogenesis					Phosphoenolpyruvate carboxykinase (ATP)	COG1866	8
COG0222	3	Ribosomal protein L7/L12	J	Translation, ribosomal structure and biogenesis					Pyruvate:ferredoxin oxidoreductase and related 2-oxoacid:ferredoxin oxidoreductases, alpha subunit	COG0674	7
COG0244	2	Ribosomal protein L10	J	Translation, ribosomal structure and biogenesis					Pyruvate:ferredoxin oxidoreductase and related 2-oxoacid:ferredoxin oxidoreductases, beta subunit	COG1013	7
COG0255	1	Ribosomal protein L29	J	Translation, ribosomal structure and biogenesis					Pyruvate:ferredoxin oxidoreductase and related 2-oxoacid:ferredoxin oxidoreductases, gamma subunit	COG1014	7
COG0277	1	FAD/FMN-containing dehydrogenases	C	Energy production and conversion					Formate hydrogenlyase subunit 6/NADH:ubiquinone oxidoreductase 23 kD subunit (chain I)	COG1143	3
COG0326	2	Molecular chaperone, HSP90 family	O	Posttranslational modification, protein turnover, chaperones					Pyruvate:ferredoxin oxidoreductase and related 2-oxoacid:ferredoxin oxidoreductases, delta subunit	COG1144	3
COG0334	23	Glutamate dehydrogenase/leucine dehydrogenase	E	Amino acid transport and metabolism					Acetyl-CoA hydrolase	COG0427	1
COG0366	1	Glycosidases	G	Carbohydrate transport and metabolism					Electron transfer flavoprotein, alpha subunit	COG2025	1
COG0427	1	Acetyl-CoA hydrolase	C	Energy production and conversion					Electron transfer flavoprotein, beta subunit	COG2086	1
COG0442	1	Prolyl-tRNA synthetase	J	Translation, ribosomal structure and biogenesis					FAD/FMN-containing dehydrogenases	COG0277	1
COG0443	3	Molecular chaperone	O	Posttranslational modification, protein turnover, chaperones					Ferredoxin	COG1145	1
COG0469	2	Pyruvate kinase	G	Carbohydrate transport and metabolism					Malate/lactate dehydrogenases	COG0039	1
COG0479	10	Succinate dehydrogenase/fumarate reductase, Fe-S protein subunit	C	Energy production and conversion				Function unknown	Uncharacterized protein conserved in bacteria	COG4807	1
COG0480	5	Translation elongation factors (GTPases)	J	Translation, ribosomal structure and biogenesis				General function prediction only	Predicted thioesterase	COG0824	1
COG0516	1	IMP dehydrogenase/GMP reductase	F	Nucleotide transport and metabolism				Inorganic ion transport and metabolism	Outer membrane receptor proteins, mostly Fe transport	COG1629	2
COG0522	1	Ribosomal protein S4 and related proteins	J	Translation, ribosomal structure and biogenesis					ABC-type Fe3+-siderophore transport system, permease component	COG0609	1
COG0542	1	ATPases with chaperone activity, ATP-binding subunit	O	Posttranslational modification, protein turnover, chaperones					ABC-type metal ion transport system, permease component	COG2011	1
COG0589	1	Universal stress protein UspA and related nucleotide-binding proteins	T	Signal transduction mechanisms					ABC-type Zn2+ transport system, periplasmic component/surface adhesin	COG4531	1
COG0609	1	ABC-type Fe3+-siderophore transport system, permease component	P	Inorganic ion transport and metabolism				Lipid transport and metabolism	3-hydroxyacyl-CoA dehydrogenase	COG1250	2
COG0674	7	Pyruvate:ferredoxin oxidoreductase and related 2-oxoacid:ferredoxin oxidoreductases, alpha subunit	C	Energy production and conversion					Acetyl-CoA acetyltransferase	COG0183	1
COG0822	12	NifU homolog involved in Fe-S cluster formation	C	Energy production and conversion					Acetyl-CoA carboxylase, carboxyltransferase component (subunits alpha and beta)	COG4799	1
COG0824	1	Predicted thioesterase	R	General function prediction only					Acyl-CoA dehydrogenases	COG1960	1
COG1013	7	Pyruvate:ferredoxin oxidoreductase and related 2-oxoacid:ferredoxin oxidoreductases, beta subunit	C	Energy production and conversion					Enoyl-CoA hydratase/carnithine racemase	COG1024	1
COG1014	7	Pyruvate:ferredoxin oxidoreductase and related 2-oxoacid:ferredoxin oxidoreductases, gamma subunit	C	Energy production and conversion				Multiple classes	Dehydrogenases with different specificities (related to short-chain alcohol dehydrogenases)	COG1028	2
COG1024	1	Enoyl-CoA hydratase/carnithine racemase	I	Lipid transport and metabolism					Ketol-acid reductoisomerase	COG0059	1
COG1028	2	Dehydrogenases with different specificities (related to short-chain alcohol dehydrogenases)	IQR	Multiple classes					P pilus assembly protein, porin PapC	COG3188	1
COG1053	29	Succinate dehydrogenase/fumarate reductase, flavoprotein subunit	C	Energy production and conversion				Nucleotide transport and metabolism	Formyltetrahydrofolate synthetase	COG2759	2
COG1143	3	Formate hydrogenlyase subunit 6/NADH:ubiquinone oxidoreductase 23 kD subunit (chain I)	C	Energy production and conversion					IMP dehydrogenase/GMP reductase	COG0516	1
COG1144	3	Pyruvate:ferredoxin oxidoreductase and related 2-oxoacid:ferredoxin oxidoreductases, delta subunit	C	Energy production and conversion				Posttranslational modification, protein turnover, chaperones	ATPases with chaperone activity, ATP-binding subunit	COG0542	1
COG1145	1	Ferredoxin	C	Energy production and conversion					Molecular chaperone	COG0443	3
COG1250	2	3-hydroxyacyl-CoA dehydrogenase	I	Lipid transport and metabolism					Molecular chaperone, HSP90 family	COG0326	2
COG1344	10	Flagellin and related hook-associated proteins	N	Cell motility				Replication, recombination and repair	Adenine-specific DNA methylase	COG3392	1
COG1360	1	Flagellar motor protein	N	Cell motility				Signal transduction mechanisms	Osmosensitive K+ channel histidine kinase	COG2205	1
COG1592	11	Rubrerythrin	C	Energy production and conversion					Phosphohistidine swiveling domain	COG3848	2
COG1629	2	Outer membrane receptor proteins, mostly Fe transport	P	Inorganic ion transport and metabolism					Universal stress protein UspA and related nucleotide-binding proteins	COG0589	1
COG1773	9	Rubredoxin	C	Energy production and conversion				Transcription	DNA-directed RNA polymerase, beta' subunit/160 kD subunit	COG0086	10
COG1775	2	Benzoyl-CoA reductase/2-hydroxyglutaryl-CoA dehydratase subunit, BcrC/BadD/HgdB	E	Amino acid transport and metabolism					Predicted transcriptional regulator containing CBS domains	COG4109	1
COG1866	8	Phosphoenolpyruvate carboxykinase (ATP)	C	Energy production and conversion				Translation, ribosomal structure and biogenesis	GTPases - translation elongation factors	COG0050	48
COG1879	5	ABC-type sugar transport system, periplasmic component	G	Carbohydrate transport and metabolism					Ribosomal protein L2	COG0090	9
COG1960	1	Acyl-CoA dehydrogenases	I	Lipid transport and metabolism					Ribosomal protein L3	COG0087	5
COG2011	1	ABC-type metal ion transport system, permease component	P	Inorganic ion transport and metabolism					Ribosomal protein S12	COG0048	5
COG2025	1	Electron transfer flavoprotein, alpha subunit	C	Energy production and conversion					Translation elongation factors (GTPases)	COG0480	5
COG2036	2	Histones H3 and H4	B	Chromatin structure and dynamics					Ribosomal protein S3	COG0092	4
COG2086	1	Electron transfer flavoprotein, beta subunit	C	Energy production and conversion					Ribosomal protein L7/L12	COG0222	3
COG2182	1	Maltose-binding periplasmic proteins/domains	G	Carbohydrate transport and metabolism					Ribosomal protein S10	COG0051	3
COG2205	1	Osmosensitive K+ channel histidine kinase	T	Signal transduction mechanisms					Ribosomal protein S7	COG0049	3
COG2759	2	Formyltetrahydrofolate synthetase	F	Nucleotide transport and metabolism					Ribosomal protein L10	COG0244	2
COG2885	2	Outer membrane protein and related peptidoglycan-associated (lipo)proteins	M	Cell wall/membrane/envelope biogenesis					Ribosomal protein L14	COG0093	2
COG3188	1	P pilus assembly protein, porin PapC	NU	Multiple classes					Ribosomal protein L24	COG0198	2
COG3203	2	Outer membrane protein (porin)	M	Cell wall/membrane/envelope biogenesis					Ribosomal protein S5	COG0098	2
COG3250	1	Beta-galactosidase/beta-glucuronidase	G	Carbohydrate transport and metabolism					Prolyl-tRNA synthetase	COG0442	1
COG3392	1	Adenine-specific DNA methylase	L	Replication, recombination and repair					Ribosomal protein L1	COG0081	1
COG3839	3	ABC-type sugar transport systems, ATPase components	G	Carbohydrate transport and metabolism					Ribosomal protein L15	COG0200	1
COG3848	2	Phosphohistidine swiveling domain	T	Signal transduction mechanisms					Ribosomal protein L16/L10E	COG0197	1
COG3869	1	Arginine kinase	E	Amino acid transport and metabolism					Ribosomal protein L29	COG0255	1
COG3957	1	Phosphoketolase	G	Carbohydrate transport and metabolism					Ribosomal protein L4	COG0088	1
COG4109	1	Predicted transcriptional regulator containing CBS domains	K	Transcription					Ribosomal protein L5	COG0094	1
COG4206	3	Outer membrane cobalamin receptor protein	H	Coenzyme transport and metabolism					Ribosomal protein L6P/L9E	COG0097	1
COG4531	1	ABC-type Zn2+ transport system, periplasmic component/surface adhesin	P	Inorganic ion transport and metabolism					Ribosomal protein S11	COG0100	1
COG4580	1	Maltoporin (phage lambda and maltose receptor)	G	Carbohydrate transport and metabolism					Ribosomal protein S13	COG0099	1
COG4799	1	Acetyl-CoA carboxylase, carboxyltransferase component (subunits alpha and beta)	I	Lipid transport and metabolism					Ribosomal protein S15P/S13E	COG0184	1
COG4807	1	Uncharacterized protein conserved in bacteria	S	Function unknown					Ribosomal protein S2	COG0052	1
COG5023	1	Tubulin	Z	Cytoskeleton					Ribosomal protein S4 and related proteins	COG0522	1
COG5256	1	Translation elongation factor EF-1alpha (GTPase)	J	Translation, ribosomal structure and biogenesis					Ribosomal protein S8	COG0096	1
COG5277	4	Actin and related proteins	Z	Cytoskeleton					Translation elongation factor EF-1alpha (GTPase)	COG5256	1

## Sheet: 3.jej
#COG	count	description	class	class description						class description	description	#COG	count
COG0050	93	GTPases - translation elongation factors	J	Translation, ribosomal structure and biogenesis						Amino acid transport and metabolism	Arginine kinase	COG3869	1
COG0055	14	F0F1-type ATP synthase, beta subunit	C	Energy production and conversion							Ethanolamine utilization protein	COG4816	1
COG0056	11	F0F1-type ATP synthase, alpha subunit	C	Energy production and conversion						Carbohydrate transport and metabolism	Glyceraldehyde-3-phosphate dehydrogenase/erythrose-4-phosphate dehydrogenase	COG0057	13
COG0057	13	Glyceraldehyde-3-phosphate dehydrogenase/erythrose-4-phosphate dehydrogenase	G	Carbohydrate transport and metabolism							ABC-type sugar transport system, periplasmic component	COG1879	6
COG0326	1	Molecular chaperone, HSP90 family	O	Posttranslational modification, protein turnover, chaperones							ABC-type sugar transport systems, ATPase components	COG3839	1
COG0330	1	Membrane protease subunits, stomatin/prohibitin homologs	O	Posttranslational modification, protein turnover, chaperones							Glycosidases	COG0366	1
COG0366	1	Glycosidases	G	Carbohydrate transport and metabolism						Cell motility	Flagellin and related hook-associated proteins	COG1344	12
COG0427	1	Acetyl-CoA hydrolase	C	Energy production and conversion						Cell wall/membrane/envelope biogenesis	Cell division protein FtsI/penicillin-binding protein 2	COG0768	1
COG0443	3	Molecular chaperone	O	Posttranslational modification, protein turnover, chaperones						Chromatin structure and dynamics	Histones H3 and H4	COG2036	2
COG0474	1	Cation transport ATPase	P	Inorganic ion transport and metabolism						Coenzyme transport and metabolism	Outer membrane cobalamin receptor protein	COG4206	2
COG0479	6	Succinate dehydrogenase/fumarate reductase, Fe-S protein subunit	C	Energy production and conversion						Cytoskeleton	Actin and related proteins	COG5277	4
COG0589	1	Universal stress protein UspA and related nucleotide-binding proteins	T	Signal transduction mechanisms							Tubulin	COG5023	1
COG0674	5	Pyruvate:ferredoxin oxidoreductase and related 2-oxoacid:ferredoxin oxidoreductases, alpha subunit	C	Energy production and conversion						Defense mechanisms	ABC-type multidrug transport system, ATPase and permease components	COG1132	2
COG0768	1	Cell division protein FtsI/penicillin-binding protein 2	M	Cell wall/membrane/envelope biogenesis						Energy production and conversion	Succinate dehydrogenase/fumarate reductase, flavoprotein subunit	COG1053	28
COG0824	1	Predicted thioesterase	R	General function prediction only							F0F1-type ATP synthase, beta subunit	COG0055	14
COG1013	5	Pyruvate:ferredoxin oxidoreductase and related 2-oxoacid:ferredoxin oxidoreductases, beta subunit	C	Energy production and conversion							F0F1-type ATP synthase, alpha subunit	COG0056	11
COG1014	5	Pyruvate:ferredoxin oxidoreductase and related 2-oxoacid:ferredoxin oxidoreductases, gamma subunit	C	Energy production and conversion							Rubrerythrin	COG1592	6
COG1053	28	Succinate dehydrogenase/fumarate reductase, flavoprotein subunit	C	Energy production and conversion							Succinate dehydrogenase/fumarate reductase, Fe-S protein subunit	COG0479	6
COG1132	2	ABC-type multidrug transport system, ATPase and permease components	V	Defense mechanisms							Pyruvate:ferredoxin oxidoreductase and related 2-oxoacid:ferredoxin oxidoreductases, alpha subunit	COG0674	5
COG1144	4	Pyruvate:ferredoxin oxidoreductase and related 2-oxoacid:ferredoxin oxidoreductases, delta subunit	C	Energy production and conversion							Pyruvate:ferredoxin oxidoreductase and related 2-oxoacid:ferredoxin oxidoreductases, beta subunit	COG1013	5
COG1145	1	Ferredoxin	C	Energy production and conversion							Pyruvate:ferredoxin oxidoreductase and related 2-oxoacid:ferredoxin oxidoreductases, gamma subunit	COG1014	5
COG1344	12	Flagellin and related hook-associated proteins	N	Cell motility							Pyruvate:ferredoxin oxidoreductase and related 2-oxoacid:ferredoxin oxidoreductases, delta subunit	COG1144	4
COG1592	6	Rubrerythrin	C	Energy production and conversion							Rubredoxin	COG1773	4
COG1629	2	Outer membrane receptor proteins, mostly Fe transport	P	Inorganic ion transport and metabolism							Acetyl-CoA hydrolase	COG0427	1
COG1773	4	Rubredoxin	C	Energy production and conversion							Ferredoxin	COG1145	1
COG1879	6	ABC-type sugar transport system, periplasmic component	G	Carbohydrate transport and metabolism						Function unknown	Uncharacterized protein conserved in bacteria	COG4807	1
COG2011	1	ABC-type metal ion transport system, permease component	P	Inorganic ion transport and metabolism						General function prediction only	Predicted thioesterase	COG0824	1
COG2036	2	Histones H3 and H4	B	Chromatin structure and dynamics						Inorganic ion transport and metabolism	Outer membrane receptor proteins, mostly Fe transport	COG1629	2
COG2205	1	Osmosensitive K+ channel histidine kinase	T	Signal transduction mechanisms							ABC-type metal ion transport system, permease component	COG2011	1
COG2759	2	Formyltetrahydrofolate synthetase	F	Nucleotide transport and metabolism							Cation transport ATPase	COG0474	1
COG3188	1	P pilus assembly protein, porin PapC	NU	Multiple classes						Multiple classes	P pilus assembly protein, porin PapC	COG3188	1
COG3839	1	ABC-type sugar transport systems, ATPase components	G	Carbohydrate transport and metabolism						Nucleotide transport and metabolism	Formyltetrahydrofolate synthetase	COG2759	2
COG3869	1	Arginine kinase	E	Amino acid transport and metabolism						Posttranslational modification, protein turnover, chaperones	Molecular chaperone	COG0443	3
COG4206	2	Outer membrane cobalamin receptor protein	H	Coenzyme transport and metabolism							Membrane protease subunits, stomatin/prohibitin homologs	COG0330	1
COG4807	1	Uncharacterized protein conserved in bacteria	S	Function unknown							Molecular chaperone, HSP90 family	COG0326	1
COG4816	1	Ethanolamine utilization protein	E	Amino acid transport and metabolism						Signal transduction mechanisms	Osmosensitive K+ channel histidine kinase	COG2205	1
COG5023	1	Tubulin	Z	Cytoskeleton							Universal stress protein UspA and related nucleotide-binding proteins	COG0589	1
COG5256	1	Translation elongation factor EF-1alpha (GTPase)	J	Translation, ribosomal structure and biogenesis						Translation, ribosomal structure and biogenesis	GTPases - translation elongation factors	COG0050	93
COG5277	4	Actin and related proteins	Z	Cytoskeleton							Translation elongation factor EF-1alpha (GTPase)	COG5256	1

## Sheet: 3.Ile
#COG	count	description	class	class description					class description	description	#COG	count
COG0050	4	GTPases - translation elongation factors	J	Translation, ribosomal structure and biogenesis					Amino acid transport and metabolism	Arginine kinase	COG3869	1
COG0055	15	F0F1-type ATP synthase, beta subunit	C	Energy production and conversion					Carbohydrate transport and metabolism	Glyceraldehyde-3-phosphate dehydrogenase/erythrose-4-phosphate dehydrogenase	COG0057	10
COG0056	11	F0F1-type ATP synthase, alpha subunit	C	Energy production and conversion						ABC-type sugar transport system, periplasmic component	COG1879	6
COG0057	10	Glyceraldehyde-3-phosphate dehydrogenase/erythrose-4-phosphate dehydrogenase	G	Carbohydrate transport and metabolism						Glycosidases	COG0366	1
COG0258	1	5'-3' exonuclease (including N-terminal domain of PolI)	L	Replication, recombination and repair					Cell cycle control, cell division, chromosome partitioning	Chromosome segregation ATPases	COG1196	1
COG0326	1	Molecular chaperone, HSP90 family	O	Posttranslational modification, protein turnover, chaperones						Protein involved in chromosome segregation, interacts with SMC proteins	COG5185	1
COG0366	1	Glycosidases	G	Carbohydrate transport and metabolism					Cell motility	Flagellar motor protein	COG1360	1
COG0427	1	Acetyl-CoA hydrolase	C	Energy production and conversion					Cell wall/membrane/envelope biogenesis	Cell division protein FtsI/penicillin-binding protein 2	COG0768	1
COG0443	3	Molecular chaperone	O	Posttranslational modification, protein turnover, chaperones					Chromatin structure and dynamics	Histones H3 and H4	COG2036	2
COG0459	1	Chaperonin GroEL (HSP60 family)	O	Posttranslational modification, protein turnover, chaperones					Cytoskeleton	Actin and related proteins	COG5277	4
COG0492	1	Thioredoxin reductase	O	Posttranslational modification, protein turnover, chaperones						Tubulin	COG5023	1
COG0542	1	ATPases with chaperone activity, ATP-binding subunit	O	Posttranslational modification, protein turnover, chaperones					Defense mechanisms	ABC-type multidrug transport system, ATPase and permease components	COG1132	2
COG0589	1	Universal stress protein UspA and related nucleotide-binding proteins	T	Signal transduction mechanisms					Energy production and conversion	F0F1-type ATP synthase, beta subunit	COG0055	15
COG0674	5	Pyruvate:ferredoxin oxidoreductase and related 2-oxoacid:ferredoxin oxidoreductases, alpha subunit	C	Energy production and conversion						F0F1-type ATP synthase, alpha subunit	COG0056	11
COG0749	1	DNA polymerase I - 3'-5' exonuclease and polymerase domains	L	Replication, recombination and repair						Pyruvate:ferredoxin oxidoreductase and related 2-oxoacid:ferredoxin oxidoreductases, alpha subunit	COG0674	5
COG0768	1	Cell division protein FtsI/penicillin-binding protein 2	M	Cell wall/membrane/envelope biogenesis						Pyruvate:ferredoxin oxidoreductase and related 2-oxoacid:ferredoxin oxidoreductases, beta subunit	COG1013	5
COG0824	1	Predicted thioesterase	R	General function prediction only						Pyruvate:ferredoxin oxidoreductase and related 2-oxoacid:ferredoxin oxidoreductases, gamma subunit	COG1014	5
COG1013	5	Pyruvate:ferredoxin oxidoreductase and related 2-oxoacid:ferredoxin oxidoreductases, beta subunit	C	Energy production and conversion						Pyruvate:ferredoxin oxidoreductase and related 2-oxoacid:ferredoxin oxidoreductases, delta subunit	COG1144	4
COG1014	5	Pyruvate:ferredoxin oxidoreductase and related 2-oxoacid:ferredoxin oxidoreductases, gamma subunit	C	Energy production and conversion						Acetyl-CoA hydrolase	COG0427	1
COG1132	2	ABC-type multidrug transport system, ATPase and permease components	V	Defense mechanisms						Ferredoxin	COG1145	1
COG1144	4	Pyruvate:ferredoxin oxidoreductase and related 2-oxoacid:ferredoxin oxidoreductases, delta subunit	C	Energy production and conversion					Function unknown	Phage-related minor tail protein	COG5281	1
COG1145	1	Ferredoxin	C	Energy production and conversion						Uncharacterized protein conserved in bacteria	COG4807	1
COG1196	1	Chromosome segregation ATPases	D	Cell cycle control, cell division, chromosome partitioning					General function prediction only	Predicted thioesterase	COG0824	1
COG1360	1	Flagellar motor protein	N	Cell motility					Inorganic ion transport and metabolism	ABC-type metal ion transport system, permease component	COG2011	1
COG1879	6	ABC-type sugar transport system, periplasmic component	G	Carbohydrate transport and metabolism						ABC-type Zn2+ transport system, periplasmic component/surface adhesin	COG4531	1
COG1961	1	Site-specific recombinases, DNA invertase Pin homologs	L	Replication, recombination and repair					Multiple classes	P pilus assembly protein, porin PapC	COG3188	1
COG2011	1	ABC-type metal ion transport system, permease component	P	Inorganic ion transport and metabolism					Posttranslational modification, protein turnover, chaperones	Molecular chaperone	COG0443	3
COG2036	2	Histones H3 and H4	B	Chromatin structure and dynamics						ATPases with chaperone activity, ATP-binding subunit	COG0542	1
COG2205	1	Osmosensitive K+ channel histidine kinase	T	Signal transduction mechanisms						Chaperonin GroEL (HSP60 family)	COG0459	1
COG2265	1	SAM-dependent methyltransferases related to tRNA (uracil-5-)-methyltransferase	J	Translation, ribosomal structure and biogenesis						Molecular chaperone, HSP90 family	COG0326	1
COG3188	1	P pilus assembly protein, porin PapC	NU	Multiple classes						Thioredoxin reductase	COG0492	1
COG3392	1	Adenine-specific DNA methylase	L	Replication, recombination and repair					Replication, recombination and repair	5'-3' exonuclease (including N-terminal domain of PolI)	COG0258	1
COG3869	1	Arginine kinase	E	Amino acid transport and metabolism						Adenine-specific DNA methylase	COG3392	1
COG4531	1	ABC-type Zn2+ transport system, periplasmic component/surface adhesin	P	Inorganic ion transport and metabolism						DNA polymerase I - 3'-5' exonuclease and polymerase domains	COG0749	1
COG4807	1	Uncharacterized protein conserved in bacteria	S	Function unknown						Site-specific recombinases, DNA invertase Pin homologs	COG1961	1
COG5023	1	Tubulin	Z	Cytoskeleton					Signal transduction mechanisms	Osmosensitive K+ channel histidine kinase	COG2205	1
COG5185	1	Protein involved in chromosome segregation, interacts with SMC proteins	D	Cell cycle control, cell division, chromosome partitioning						Universal stress protein UspA and related nucleotide-binding proteins	COG0589	1
COG5256	1	Translation elongation factor EF-1alpha (GTPase)	J	Translation, ribosomal structure and biogenesis					Translation, ribosomal structure and biogenesis	GTPases - translation elongation factors	COG0050	4
COG5277	4	Actin and related proteins	Z	Cytoskeleton						SAM-dependent methyltransferases related to tRNA (uracil-5-)-methyltransferase	COG2265	1
COG5281	1	Phage-related minor tail protein	S	Function unknown						Translation elongation factor EF-1alpha (GTPase)	COG5256	1

## Sheet: 3.cec
#COG	count	description	class	class description				class description	description	#COG	count
COG0050	38	GTPases - translation elongation factors	J	Translation, ribosomal structure and biogenesis				Amino acid transport and metabolism	Glutamate dehydrogenase/leucine dehydrogenase	COG0334	23
COG0055	15	F0F1-type ATP synthase, beta subunit	C	Energy production and conversion					Arginine kinase	COG3869	1
COG0056	12	F0F1-type ATP synthase, alpha subunit	C	Energy production and conversion				Carbohydrate transport and metabolism	Glyceraldehyde-3-phosphate dehydrogenase/erythrose-4-phosphate dehydrogenase	COG0057	24
COG0057	24	Glyceraldehyde-3-phosphate dehydrogenase/erythrose-4-phosphate dehydrogenase	G	Carbohydrate transport and metabolism					ABC-type sugar transport system, periplasmic component	COG1879	5
COG0090	1	Ribosomal protein L2	J	Translation, ribosomal structure and biogenesis					Glycosidases	COG0366	1
COG0192	1	S-adenosylmethionine synthetase	H	Coenzyme transport and metabolism				Chromatin structure and dynamics	Histones H3 and H4	COG2036	2
COG0249	1	Mismatch repair ATPase (MutS family)	L	Replication, recombination and repair				Coenzyme transport and metabolism	S-adenosylmethionine synthetase	COG0192	1
COG0326	1	Molecular chaperone, HSP90 family	O	Posttranslational modification, protein turnover, chaperones				Cytoskeleton	Actin and related proteins	COG5277	4
COG0330	1	Membrane protease subunits, stomatin/prohibitin homologs	O	Posttranslational modification, protein turnover, chaperones					Tubulin	COG5023	1
COG0334	23	Glutamate dehydrogenase/leucine dehydrogenase	E	Amino acid transport and metabolism				Defense mechanisms	ABC-type multidrug transport system, ATPase and permease components	COG1132	1
COG0366	1	Glycosidases	G	Carbohydrate transport and metabolism					Type I site-specific restriction-modification system, R (restriction) subunit and related helicases	COG0610	1
COG0426	1	Uncharacterized flavoproteins	C	Energy production and conversion				Energy production and conversion	Succinate dehydrogenase/fumarate reductase, flavoprotein subunit	COG1053	21
COG0427	1	Acetyl-CoA hydrolase	C	Energy production and conversion					F0F1-type ATP synthase, beta subunit	COG0055	15
COG0443	3	Molecular chaperone	O	Posttranslational modification, protein turnover, chaperones					F0F1-type ATP synthase, alpha subunit	COG0056	12
COG0553	1	Superfamily II DNA/RNA helicases, SNF2 family	KL	Multiple classes					Pyruvate:ferredoxin oxidoreductase and related 2-oxoacid:ferredoxin oxidoreductases, alpha subunit	COG0674	5
COG0589	1	Universal stress protein UspA and related nucleotide-binding proteins	T	Signal transduction mechanisms					Pyruvate:ferredoxin oxidoreductase and related 2-oxoacid:ferredoxin oxidoreductases, beta subunit	COG1013	5
COG0610	1	Type I site-specific restriction-modification system, R (restriction) subunit and related helicases	V	Defense mechanisms					Pyruvate:ferredoxin oxidoreductase and related 2-oxoacid:ferredoxin oxidoreductases, gamma subunit	COG1014	5
COG0674	5	Pyruvate:ferredoxin oxidoreductase and related 2-oxoacid:ferredoxin oxidoreductases, alpha subunit	C	Energy production and conversion					Pyruvate:ferredoxin oxidoreductase and related 2-oxoacid:ferredoxin oxidoreductases, delta subunit	COG1144	4
COG0776	1	Bacterial nucleoid DNA-binding protein	L	Replication, recombination and repair					Acetyl-CoA hydrolase	COG0427	1
COG0824	1	Predicted thioesterase	R	General function prediction only					Ferredoxin	COG1145	1
COG1013	5	Pyruvate:ferredoxin oxidoreductase and related 2-oxoacid:ferredoxin oxidoreductases, beta subunit	C	Energy production and conversion					Rubredoxin	COG1773	1
COG1014	5	Pyruvate:ferredoxin oxidoreductase and related 2-oxoacid:ferredoxin oxidoreductases, gamma subunit	C	Energy production and conversion					Uncharacterized flavoproteins	COG0426	1
COG1053	21	Succinate dehydrogenase/fumarate reductase, flavoprotein subunit	C	Energy production and conversion				Function unknown	Uncharacterized protein conserved in bacteria	COG4807	1
COG1132	1	ABC-type multidrug transport system, ATPase and permease components	V	Defense mechanisms				General function prediction only	Conserved protein/domain typically associated with flavoprotein oxygenases, DIM6/NTAB family	COG1853	1
COG1144	4	Pyruvate:ferredoxin oxidoreductase and related 2-oxoacid:ferredoxin oxidoreductases, delta subunit	C	Energy production and conversion					Predicted thioesterase	COG0824	1
COG1145	1	Ferredoxin	C	Energy production and conversion				Inorganic ion transport and metabolism	ABC-type metal ion transport system, permease component	COG2011	1
COG1773	1	Rubredoxin	C	Energy production and conversion				Multiple classes	P pilus assembly protein, porin PapC	COG3188	1
COG1853	1	Conserved protein/domain typically associated with flavoprotein oxygenases, DIM6/NTAB family	R	General function prediction only					Superfamily II DNA/RNA helicases, SNF2 family	COG0553	1
COG1879	5	ABC-type sugar transport system, periplasmic component	G	Carbohydrate transport and metabolism				Posttranslational modification, protein turnover, chaperones	Membrane protease subunits, stomatin/prohibitin homologs	COG0330	1
COG2011	1	ABC-type metal ion transport system, permease component	P	Inorganic ion transport and metabolism					Molecular chaperone	COG0443	3
COG2036	2	Histones H3 and H4	B	Chromatin structure and dynamics					Molecular chaperone, HSP90 family	COG0326	1
COG2124	1	Cytochrome P450	Q	Secondary metabolites biosynthesis, transport and catabolism				Replication, recombination and repair	Bacterial nucleoid DNA-binding protein	COG0776	1
COG2205	1	Osmosensitive K+ channel histidine kinase	T	Signal transduction mechanisms					Mismatch repair ATPase (MutS family)	COG0249	1
COG3188	1	P pilus assembly protein, porin PapC	NU	Multiple classes				Secondary metabolites biosynthesis, transport and catabolism	Cytochrome P450	COG2124	1
COG3869	1	Arginine kinase	E	Amino acid transport and metabolism				Signal transduction mechanisms	Osmosensitive K+ channel histidine kinase	COG2205	1
COG4807	1	Uncharacterized protein conserved in bacteria	S	Function unknown					Universal stress protein UspA and related nucleotide-binding proteins	COG0589	1
COG5023	1	Tubulin	Z	Cytoskeleton				Translation, ribosomal structure and biogenesis	GTPases - translation elongation factors	COG0050	38
COG5256	1	Translation elongation factor EF-1alpha (GTPase)	J	Translation, ribosomal structure and biogenesis					Ribosomal protein L2	COG0090	1
COG5277	4	Actin and related proteins	Z	Cytoskeleton					Translation elongation factor EF-1alpha (GTPase)	COG5256	1

## Sheet: 3.col
#COG	count	description	class	class description					class description	description	#COG	count
COG0050	2	GTPases - translation elongation factors	J	Translation, ribosomal structure and biogenesis					Amino acid transport and metabolism	Arginine kinase	COG3869	1
COG0055	15	F0F1-type ATP synthase, beta subunit	C	Energy production and conversion					Carbohydrate transport and metabolism	Glyceraldehyde-3-phosphate dehydrogenase/erythrose-4-phosphate dehydrogenase	COG0057	11
COG0056	12	F0F1-type ATP synthase, alpha subunit	C	Energy production and conversion						ABC-type sugar transport system, periplasmic component	COG1879	5
COG0057	11	Glyceraldehyde-3-phosphate dehydrogenase/erythrose-4-phosphate dehydrogenase	G	Carbohydrate transport and metabolism						ABC-type sugar transport system, periplasmic component	COG1653	1
COG0192	1	S-adenosylmethionine synthetase	H	Coenzyme transport and metabolism						Glycosidases	COG0366	1
COG0326	2	Molecular chaperone, HSP90 family	O	Posttranslational modification, protein turnover, chaperones					Cell motility	Flagellin and related hook-associated proteins	COG1344	6
COG0366	1	Glycosidases	G	Carbohydrate transport and metabolism					Cell wall/membrane/envelope biogenesis	Cell division protein FtsI/penicillin-binding protein 2	COG0768	1
COG0427	1	Acetyl-CoA hydrolase	C	Energy production and conversion					Chromatin structure and dynamics	Histones H3 and H4	COG2036	2
COG0443	3	Molecular chaperone	O	Posttranslational modification, protein turnover, chaperones					Coenzyme transport and metabolism	S-adenosylmethionine synthetase	COG0192	1
COG0474	1	Cation transport ATPase	P	Inorganic ion transport and metabolism					Cytoskeleton	Actin and related proteins	COG5277	4
COG0589	1	Universal stress protein UspA and related nucleotide-binding proteins	T	Signal transduction mechanisms						Tubulin	COG5023	1
COG0768	1	Cell division protein FtsI/penicillin-binding protein 2	M	Cell wall/membrane/envelope biogenesis					Defense mechanisms	ABC-type multidrug transport system, ATPase and permease components	COG1132	1
COG0776	1	Bacterial nucleoid DNA-binding protein	L	Replication, recombination and repair					Energy production and conversion	Succinate dehydrogenase/fumarate reductase, flavoprotein subunit	COG1053	21
COG1053	21	Succinate dehydrogenase/fumarate reductase, flavoprotein subunit	C	Energy production and conversion						F0F1-type ATP synthase, beta subunit	COG0055	15
COG1132	1	ABC-type multidrug transport system, ATPase and permease components	V	Defense mechanisms						F0F1-type ATP synthase, alpha subunit	COG0056	12
COG1344	6	Flagellin and related hook-associated proteins	N	Cell motility						Rubrerythrin	COG1592	3
COG1592	3	Rubrerythrin	C	Energy production and conversion						Rubredoxin	COG1773	2
COG1653	1	ABC-type sugar transport system, periplasmic component	G	Carbohydrate transport and metabolism						Acetyl-CoA hydrolase	COG0427	1
COG1773	2	Rubredoxin	C	Energy production and conversion					Inorganic ion transport and metabolism	Cation transport ATPase	COG0474	1
COG1879	5	ABC-type sugar transport system, periplasmic component	G	Carbohydrate transport and metabolism					Lipid transport and metabolism	Acyl-CoA dehydrogenases	COG1960	1
COG1960	1	Acyl-CoA dehydrogenases	I	Lipid transport and metabolism					Posttranslational modification, protein turnover, chaperones	Molecular chaperone	COG0443	3
COG2036	2	Histones H3 and H4	B	Chromatin structure and dynamics						Molecular chaperone, HSP90 family	COG0326	2
COG2205	1	Osmosensitive K+ channel histidine kinase	T	Signal transduction mechanisms					Replication, recombination and repair	Bacterial nucleoid DNA-binding protein	COG0776	1
COG3869	1	Arginine kinase	E	Amino acid transport and metabolism					Signal transduction mechanisms	Osmosensitive K+ channel histidine kinase	COG2205	1
COG5023	1	Tubulin	Z	Cytoskeleton						Universal stress protein UspA and related nucleotide-binding proteins	COG0589	1
COG5256	1	Translation elongation factor EF-1alpha (GTPase)	J	Translation, ribosomal structure and biogenesis					Translation, ribosomal structure and biogenesis	GTPases - translation elongation factors	COG0050	2
COG5277	4	Actin and related proteins	Z	Cytoskeleton						Translation elongation factor EF-1alpha (GTPase)	COG5256	1

## Sheet: 7.stom
#COG	count	description	class	class description				class description	description	#COG	count
COG0033	1	Phosphoglucomutase	G	Carbohydrate transport and metabolism				Amino acid transport and metabolism	ABC-type dipeptide transport system, periplasmic component	COG0747	2
COG0049	1	Ribosomal protein S7	J	Translation, ribosomal structure and biogenesis					Glutamate dehydrogenase/leucine dehydrogenase	COG0334	2
COG0050	4	GTPases - translation elongation factors	J	Translation, ribosomal structure and biogenesis					ABC-type oligopeptide transport system, periplasmic component	COG4166	1
COG0051	1	Ribosomal protein S10	J	Translation, ribosomal structure and biogenesis					Ethanolamine utilization protein	COG4816	1
COG0056	1	F0F1-type ATP synthase, alpha subunit	C	Energy production and conversion				Carbohydrate transport and metabolism	Glyceraldehyde-3-phosphate dehydrogenase/erythrose-4-phosphate dehydrogenase	COG0057	4
COG0057	4	Glyceraldehyde-3-phosphate dehydrogenase/erythrose-4-phosphate dehydrogenase	G	Carbohydrate transport and metabolism					ABC-type sugar transport system, periplasmic component	COG1653	2
COG0072	1	Phenylalanyl-tRNA synthetase beta subunit	J	Translation, ribosomal structure and biogenesis					ABC-type sugar transport systems, ATPase components	COG3839	2
COG0081	1	Ribosomal protein L1	J	Translation, ribosomal structure and biogenesis					L-fucose isomerase and related proteins	COG2407	2
COG0086	2	DNA-directed RNA polymerase, beta' subunit/160 kD subunit	K	Transcription					Maltoporin (phage lambda and maltose receptor)	COG4580	1
COG0087	2	Ribosomal protein L3	J	Translation, ribosomal structure and biogenesis					Phosphoglucomutase	COG0033	1
COG0090	1	Ribosomal protein L2	J	Translation, ribosomal structure and biogenesis					Phosphoketolase	COG3957	1
COG0093	1	Ribosomal protein L14	J	Translation, ribosomal structure and biogenesis					Pyruvate kinase	COG0469	1
COG0094	1	Ribosomal protein L5	J	Translation, ribosomal structure and biogenesis					Sugar phosphate isomerases/epimerases	COG1082	1
COG0097	1	Ribosomal protein L6P/L9E	J	Translation, ribosomal structure and biogenesis					TRAP-type C4-dicarboxylate transport system, periplasmic component	COG1638	1
COG0098	3	Ribosomal protein S5	J	Translation, ribosomal structure and biogenesis				Cell motility	Flagellin and related hook-associated proteins	COG1344	3
COG0100	1	Ribosomal protein S11	J	Translation, ribosomal structure and biogenesis				Cell wall/membrane/envelope biogenesis	Soluble lytic murein transglycosylase and related regulatory proteins (some contain LysM/invasin domains)	COG0741	1
COG0103	1	Ribosomal protein S9	J	Translation, ribosomal structure and biogenesis					UDP-3-O-acyl-N-acetylglucosamine deacetylase	COG0774	1
COG0192	1	S-adenosylmethionine synthetase	H	Coenzyme transport and metabolism				Chromatin structure and dynamics	Histones H3 and H4	COG2036	1
COG0222	1	Ribosomal protein L7/L12	J	Translation, ribosomal structure and biogenesis				Coenzyme transport and metabolism	Outer membrane cobalamin receptor protein	COG4206	6
COG0264	1	Translation elongation factor Ts	J	Translation, ribosomal structure and biogenesis					S-adenosylmethionine synthetase	COG0192	1
COG0334	2	Glutamate dehydrogenase/leucine dehydrogenase	E	Amino acid transport and metabolism				Cytoskeleton	Actin and related proteins	COG5277	1
COG0459	1	Chaperonin GroEL (HSP60 family)	O	Posttranslational modification, protein turnover, chaperones				Energy production and conversion	6Fe-6S prismane cluster-containing protein	COG1151	2
COG0469	1	Pyruvate kinase	G	Carbohydrate transport and metabolism					Inorganic pyrophosphatase	COG3808	2
COG0474	1	Cation transport ATPase	P	Inorganic ion transport and metabolism					Rubrerythrin	COG1592	2
COG0493	1	NADPH-dependent glutamate synthase beta chain and related oxidoreductases	ER	Multiple classes					Alcohol dehydrogenase, class IV	COG1454	1
COG0514	1	Superfamily II DNA helicase	L	Replication, recombination and repair					CO dehydrogenase/acetyl-CoA synthase delta subunit (corrinoid Fe-S protein)	COG2069	1
COG0516	1	IMP dehydrogenase/GMP reductase	F	Nucleotide transport and metabolism					F0F1-type ATP synthase, alpha subunit	COG0056	1
COG0539	1	Ribosomal protein S1	J	Translation, ribosomal structure and biogenesis					F0F1-type ATP synthase, subunit b	COG0711	1
COG0623	1	Enoyl-[acyl-carrier-protein] reductase (NADH)	I	Lipid transport and metabolism					NifU homolog involved in Fe-S cluster formation	COG0822	1
COG0711	1	F0F1-type ATP synthase, subunit b	C	Energy production and conversion					Rubredoxin	COG1773	1
COG0741	1	Soluble lytic murein transglycosylase and related regulatory proteins (some contain LysM/invasin domains)	M	Cell wall/membrane/envelope biogenesis				Function unknown	Uncharacterized conserved protein	COG1262	1
COG0747	2	ABC-type dipeptide transport system, periplasmic component	E	Amino acid transport and metabolism					Uncharacterized conserved protein	COG1704	1
COG0764	1	3-hydroxymyristoyl/3-hydroxydecanoyl-(acyl carrier protein) dehydratases	I	Lipid transport and metabolism					Uncharacterized protein conserved in bacteria	COG3864	1
COG0774	1	UDP-3-O-acyl-N-acetylglucosamine deacetylase	M	Cell wall/membrane/envelope biogenesis				General function prediction only	ABC-type uncharacterized transport systems, ATPase components	COG3845	1
COG0776	1	Bacterial nucleoid DNA-binding protein	L	Replication, recombination and repair				Inorganic ion transport and metabolism	Outer membrane receptor proteins, mostly Fe transport	COG1629	3
COG0822	1	NifU homolog involved in Fe-S cluster formation	C	Energy production and conversion					Cation transport ATPase	COG0474	1
COG1082	1	Sugar phosphate isomerases/epimerases	G	Carbohydrate transport and metabolism					Outer membrane receptor for ferrienterochelin and colicins	COG4771	1
COG1151	2	6Fe-6S prismane cluster-containing protein	C	Energy production and conversion				Lipid transport and metabolism	3-hydroxymyristoyl/3-hydroxydecanoyl-(acyl carrier protein) dehydratases	COG0764	1
COG1262	1	Uncharacterized conserved protein	S	Function unknown					Acyl CoA:acetate/3-ketoacid CoA transferase	COG4670	1
COG1344	3	Flagellin and related hook-associated proteins	N	Cell motility					Acyl-CoA dehydrogenases	COG1960	1
COG1454	1	Alcohol dehydrogenase, class IV	C	Energy production and conversion					Enoyl-[acyl-carrier-protein] reductase (NADH)	COG0623	1
COG1592	2	Rubrerythrin	C	Energy production and conversion					Methylmalonyl-CoA mutase, C-terminal domain/subunit (cobalamin-binding)	COG2185	1
COG1629	3	Outer membrane receptor proteins, mostly Fe transport	P	Inorganic ion transport and metabolism					Methylmalonyl-CoA mutase, N-terminal domain/subunit	COG1884	1
COG1638	1	TRAP-type C4-dicarboxylate transport system, periplasmic component	G	Carbohydrate transport and metabolism				Multiple classes	NADPH-dependent glutamate synthase beta chain and related oxidoreductases	COG0493	1
COG1653	2	ABC-type sugar transport system, periplasmic component	G	Carbohydrate transport and metabolism				Nucleotide transport and metabolism	IMP dehydrogenase/GMP reductase	COG0516	1
COG1704	1	Uncharacterized conserved protein	S	Function unknown				Posttranslational modification, protein turnover, chaperones	Chaperonin GroEL (HSP60 family)	COG0459	1
COG1773	1	Rubredoxin	C	Energy production and conversion				Replication, recombination and repair	Bacterial nucleoid DNA-binding protein	COG0776	1
COG1884	1	Methylmalonyl-CoA mutase, N-terminal domain/subunit	I	Lipid transport and metabolism					Superfamily II DNA helicase	COG0514	1
COG1960	1	Acyl-CoA dehydrogenases	I	Lipid transport and metabolism				Signal transduction mechanisms	Phosphohistidine swiveling domain	COG3848	1
COG2036	1	Histones H3 and H4	B	Chromatin structure and dynamics				Transcription	DNA-directed RNA polymerase, beta' subunit/160 kD subunit	COG0086	2
COG2069	1	CO dehydrogenase/acetyl-CoA synthase delta subunit (corrinoid Fe-S protein)	C	Energy production and conversion					Predicted transcriptional regulator containing CBS domains	COG4109	1
COG2185	1	Methylmalonyl-CoA mutase, C-terminal domain/subunit (cobalamin-binding)	I	Lipid transport and metabolism				Translation, ribosomal structure and biogenesis	GTPases - translation elongation factors	COG0050	4
COG2407	2	L-fucose isomerase and related proteins	G	Carbohydrate transport and metabolism					Ribosomal protein S5	COG0098	3
COG3808	2	Inorganic pyrophosphatase	C	Energy production and conversion					Ribosomal protein L3	COG0087	2
COG3839	2	ABC-type sugar transport systems, ATPase components	G	Carbohydrate transport and metabolism					Phenylalanyl-tRNA synthetase beta subunit	COG0072	1
COG3845	1	ABC-type uncharacterized transport systems, ATPase components	R	General function prediction only					Ribosomal protein L1	COG0081	1
COG3848	1	Phosphohistidine swiveling domain	T	Signal transduction mechanisms					Ribosomal protein L14	COG0093	1
COG3864	1	Uncharacterized protein conserved in bacteria	S	Function unknown					Ribosomal protein L2	COG0090	1
COG3957	1	Phosphoketolase	G	Carbohydrate transport and metabolism					Ribosomal protein L5	COG0094	1
COG4109	1	Predicted transcriptional regulator containing CBS domains	K	Transcription					Ribosomal protein L6P/L9E	COG0097	1
COG4166	1	ABC-type oligopeptide transport system, periplasmic component	E	Amino acid transport and metabolism					Ribosomal protein L7/L12	COG0222	1
COG4206	6	Outer membrane cobalamin receptor protein	H	Coenzyme transport and metabolism					Ribosomal protein S1	COG0539	1
COG4580	1	Maltoporin (phage lambda and maltose receptor)	G	Carbohydrate transport and metabolism					Ribosomal protein S10	COG0051	1
COG4670	1	Acyl CoA:acetate/3-ketoacid CoA transferase	I	Lipid transport and metabolism					Ribosomal protein S11	COG0100	1
COG4771	1	Outer membrane receptor for ferrienterochelin and colicins	P	Inorganic ion transport and metabolism					Ribosomal protein S7	COG0049	1
COG4816	1	Ethanolamine utilization protein	E	Amino acid transport and metabolism					Ribosomal protein S9	COG0103	1
COG5277	1	Actin and related proteins	Z	Cytoskeleton					Translation elongation factor Ts	COG0264	1

## Sheet: 7.jej
#COG	count	description	class	class description				class description	description	#COG	count
COG0033	1	Phosphoglucomutase	G	Carbohydrate transport and metabolism				Amino acid transport and metabolism	ABC-type dipeptide transport system, periplasmic component	COG0747	2
COG0049	1	Ribosomal protein S7	J	Translation, ribosomal structure and biogenesis					Glutamate dehydrogenase/leucine dehydrogenase	COG0334	2
COG0050	2	GTPases - translation elongation factors	J	Translation, ribosomal structure and biogenesis					ABC-type oligopeptide transport system, periplasmic component	COG4166	1
COG0051	2	Ribosomal protein S10	J	Translation, ribosomal structure and biogenesis					Ethanolamine utilization protein	COG4816	1
COG0056	1	F0F1-type ATP synthase, alpha subunit	C	Energy production and conversion				Carbohydrate transport and metabolism	Glyceraldehyde-3-phosphate dehydrogenase/erythrose-4-phosphate dehydrogenase	COG0057	2
COG0057	2	Glyceraldehyde-3-phosphate dehydrogenase/erythrose-4-phosphate dehydrogenase	G	Carbohydrate transport and metabolism					L-fucose isomerase and related proteins	COG2407	2
COG0081	1	Ribosomal protein L1	J	Translation, ribosomal structure and biogenesis					6-phosphofructokinase	COG0205	1
COG0086	1	DNA-directed RNA polymerase, beta' subunit/160 kD subunit	K	Transcription					ABC-type sugar transport system, ATPase component	COG1129	1
COG0087	1	Ribosomal protein L3	J	Translation, ribosomal structure and biogenesis					ABC-type sugar transport system, periplasmic component	COG1653	1
COG0090	1	Ribosomal protein L2	J	Translation, ribosomal structure and biogenesis					ABC-type sugar transport systems, ATPase components	COG3839	1
COG0093	1	Ribosomal protein L14	J	Translation, ribosomal structure and biogenesis					Maltoporin (phage lambda and maltose receptor)	COG4580	1
COG0094	1	Ribosomal protein L5	J	Translation, ribosomal structure and biogenesis					Phosphoglucomutase	COG0033	1
COG0097	1	Ribosomal protein L6P/L9E	J	Translation, ribosomal structure and biogenesis					TRAP-type C4-dicarboxylate transport system, periplasmic component	COG1638	1
COG0098	2	Ribosomal protein S5	J	Translation, ribosomal structure and biogenesis				Cell motility	Flagellar basal body rod protein	COG4786	1
COG0100	1	Ribosomal protein S11	J	Translation, ribosomal structure and biogenesis					Flagellin and related hook-associated proteins	COG1344	2
COG0103	1	Ribosomal protein S9	J	Translation, ribosomal structure and biogenesis				Cell wall/membrane/envelope biogenesis	Soluble lytic murein transglycosylase and related regulatory proteins (some contain LysM/invasin domains)	COG0741	1
COG0115	1	Branched-chain amino acid aminotransferase/4-amino-4-deoxychorismate lyase	EH	Multiple classes					UDP-3-O-acyl-N-acetylglucosamine deacetylase	COG0774	1
COG0192	1	S-adenosylmethionine synthetase	H	Coenzyme transport and metabolism				Chromatin structure and dynamics	Histones H3 and H4	COG2036	1
COG0205	1	6-phosphofructokinase	G	Carbohydrate transport and metabolism				Coenzyme transport and metabolism	Outer membrane cobalamin receptor protein	COG4206	6
COG0222	1	Ribosomal protein L7/L12	J	Translation, ribosomal structure and biogenesis					S-adenosylmethionine synthetase	COG0192	1
COG0238	1	Ribosomal protein S18	J	Translation, ribosomal structure and biogenesis				Energy production and conversion	6Fe-6S prismane cluster-containing protein	COG1151	2
COG0334	2	Glutamate dehydrogenase/leucine dehydrogenase	E	Amino acid transport and metabolism					Inorganic pyrophosphatase	COG3808	2
COG0493	1	NADPH-dependent glutamate synthase beta chain and related oxidoreductases	ER	Multiple classes					Rubrerythrin	COG1592	2
COG0516	1	IMP dehydrogenase/GMP reductase	F	Nucleotide transport and metabolism					Alcohol dehydrogenase, class IV	COG1454	1
COG0539	1	Ribosomal protein S1	J	Translation, ribosomal structure and biogenesis					F0F1-type ATP synthase, alpha subunit	COG0056	1
COG0579	1	Predicted dehydrogenase	R	General function prediction only					F0F1-type ATP synthase, subunit b	COG0711	1
COG0623	1	Enoyl-[acyl-carrier-protein] reductase (NADH)	I	Lipid transport and metabolism					NifU homolog involved in Fe-S cluster formation	COG0822	1
COG0711	1	F0F1-type ATP synthase, subunit b	C	Energy production and conversion					Pyruvate-formate lyase	COG1882	1
COG0741	1	Soluble lytic murein transglycosylase and related regulatory proteins (some contain LysM/invasin domains)	M	Cell wall/membrane/envelope biogenesis					Rubredoxin	COG1773	1
COG0747	2	ABC-type dipeptide transport system, periplasmic component	E	Amino acid transport and metabolism				Function unknown	Uncharacterized conserved protein	COG1262	1
COG0764	1	3-hydroxymyristoyl/3-hydroxydecanoyl-(acyl carrier protein) dehydratases	I	Lipid transport and metabolism					Uncharacterized conserved protein	COG1704	1
COG0774	1	UDP-3-O-acyl-N-acetylglucosamine deacetylase	M	Cell wall/membrane/envelope biogenesis					Uncharacterized protein conserved in bacteria	COG3864	1
COG0776	1	Bacterial nucleoid DNA-binding protein	L	Replication, recombination and repair				General function prediction only	ABC-type uncharacterized transport systems, ATPase components	COG3845	1
COG0822	1	NifU homolog involved in Fe-S cluster formation	C	Energy production and conversion					Predicted dehydrogenase	COG0579	1
COG1129	1	ABC-type sugar transport system, ATPase component	G	Carbohydrate transport and metabolism				Inorganic ion transport and metabolism	Outer membrane receptor for ferrienterochelin and colicins	COG4771	1
COG1151	2	6Fe-6S prismane cluster-containing protein	C	Energy production and conversion					Outer membrane receptor proteins, mostly Fe transport	COG1629	3
COG1262	1	Uncharacterized conserved protein	S	Function unknown				Lipid transport and metabolism	3-hydroxymyristoyl/3-hydroxydecanoyl-(acyl carrier protein) dehydratases	COG0764	1
COG1344	2	Flagellin and related hook-associated proteins	N	Cell motility					Acyl CoA:acetate/3-ketoacid CoA transferase	COG4670	1
COG1454	1	Alcohol dehydrogenase, class IV	C	Energy production and conversion					Enoyl-[acyl-carrier-protein] reductase (NADH)	COG0623	1
COG1592	2	Rubrerythrin	C	Energy production and conversion					Methylmalonyl-CoA mutase, C-terminal domain/subunit (cobalamin-binding)	COG2185	1
COG1629	3	Outer membrane receptor proteins, mostly Fe transport	P	Inorganic ion transport and metabolism					Methylmalonyl-CoA mutase, N-terminal domain/subunit	COG1884	1
COG1638	1	TRAP-type C4-dicarboxylate transport system, periplasmic component	G	Carbohydrate transport and metabolism				Multiple classes	Branched-chain amino acid aminotransferase/4-amino-4-deoxychorismate lyase	COG0115	1
COG1653	1	ABC-type sugar transport system, periplasmic component	G	Carbohydrate transport and metabolism					NADPH-dependent glutamate synthase beta chain and related oxidoreductases	COG0493	1
COG1704	1	Uncharacterized conserved protein	S	Function unknown				Nucleotide transport and metabolism	Formyltetrahydrofolate synthetase	COG2759	1
COG1773	1	Rubredoxin	C	Energy production and conversion					IMP dehydrogenase/GMP reductase	COG0516	1
COG1882	1	Pyruvate-formate lyase	C	Energy production and conversion				Replication, recombination and repair	Bacterial nucleoid DNA-binding protein	COG0776	1
COG1884	1	Methylmalonyl-CoA mutase, N-terminal domain/subunit	I	Lipid transport and metabolism				Transcription	DNA-directed RNA polymerase, beta' subunit/160 kD subunit	COG0086	1
COG2036	1	Histones H3 and H4	B	Chromatin structure and dynamics					Predicted transcriptional regulator containing CBS domains	COG4109	1
COG2185	1	Methylmalonyl-CoA mutase, C-terminal domain/subunit (cobalamin-binding)	I	Lipid transport and metabolism				Translation, ribosomal structure and biogenesis	GTPases - translation elongation factors	COG0050	2
COG2407	2	L-fucose isomerase and related proteins	G	Carbohydrate transport and metabolism					Ribosomal protein S10	COG0051	2
COG2759	1	Formyltetrahydrofolate synthetase	F	Nucleotide transport and metabolism					Ribosomal protein S5	COG0098	2
COG3808	2	Inorganic pyrophosphatase	C	Energy production and conversion					Ribosomal protein L1	COG0081	1
COG3839	1	ABC-type sugar transport systems, ATPase components	G	Carbohydrate transport and metabolism					Ribosomal protein L14	COG0093	1
COG3845	1	ABC-type uncharacterized transport systems, ATPase components	R	General function prediction only					Ribosomal protein L2	COG0090	1
COG3864	1	Uncharacterized protein conserved in bacteria	S	Function unknown					Ribosomal protein L3	COG0087	1
COG4109	1	Predicted transcriptional regulator containing CBS domains	K	Transcription					Ribosomal protein L5	COG0094	1
COG4166	1	ABC-type oligopeptide transport system, periplasmic component	E	Amino acid transport and metabolism					Ribosomal protein L6P/L9E	COG0097	1
COG4206	6	Outer membrane cobalamin receptor protein	H	Coenzyme transport and metabolism					Ribosomal protein L7/L12	COG0222	1
COG4580	1	Maltoporin (phage lambda and maltose receptor)	G	Carbohydrate transport and metabolism					Ribosomal protein S1	COG0539	1
COG4670	1	Acyl CoA:acetate/3-ketoacid CoA transferase	I	Lipid transport and metabolism					Ribosomal protein S11	COG0100	1
COG4771	1	Outer membrane receptor for ferrienterochelin and colicins	P	Inorganic ion transport and metabolism					Ribosomal protein S18	COG0238	1
COG4786	1	Flagellar basal body rod protein	N	Cell motility					Ribosomal protein S7	COG0049	1
COG4816	1	Ethanolamine utilization protein	E	Amino acid transport and metabolism					Ribosomal protein S9	COG0103	1

## Sheet: 7.ile
#COG	count	description	class	class description					class description	description	#COG	count
COG0033	1	Phosphoglucomutase	G	Carbohydrate transport and metabolism					Amino acid transport and metabolism	ABC-type dipeptide transport system, periplasmic component	COG0747	2
COG0049	1	Ribosomal protein S7	J	Translation, ribosomal structure and biogenesis						Glutamate dehydrogenase/leucine dehydrogenase	COG0334	2
COG0050	2	GTPases - translation elongation factors	J	Translation, ribosomal structure and biogenesis						ABC-type oligopeptide transport system, periplasmic component	COG4166	1
COG0051	2	Ribosomal protein S10	J	Translation, ribosomal structure and biogenesis						Ethanolamine utilization protein	COG4816	1
COG0056	1	F0F1-type ATP synthase, alpha subunit	C	Energy production and conversion					Carbohydrate transport and metabolism	Glyceraldehyde-3-phosphate dehydrogenase/erythrose-4-phosphate dehydrogenase	COG0057	3
COG0057	3	Glyceraldehyde-3-phosphate dehydrogenase/erythrose-4-phosphate dehydrogenase	G	Carbohydrate transport and metabolism						ABC-type sugar transport system, periplasmic component	COG1653	2
COG0081	1	Ribosomal protein L1	J	Translation, ribosomal structure and biogenesis						L-fucose isomerase and related proteins	COG2407	2
COG0086	1	DNA-directed RNA polymerase, beta' subunit/160 kD subunit	K	Transcription						ABC-type sugar transport system, ATPase component	COG1129	1
COG0087	1	Ribosomal protein L3	J	Translation, ribosomal structure and biogenesis						ABC-type sugar transport systems, ATPase components	COG3839	1
COG0090	1	Ribosomal protein L2	J	Translation, ribosomal structure and biogenesis						Glycogen synthase	COG0297	1
COG0093	1	Ribosomal protein L14	J	Translation, ribosomal structure and biogenesis						Maltoporin (phage lambda and maltose receptor)	COG4580	1
COG0094	1	Ribosomal protein L5	J	Translation, ribosomal structure and biogenesis						Phosphoglucomutase	COG0033	1
COG0097	1	Ribosomal protein L6P/L9E	J	Translation, ribosomal structure and biogenesis						TRAP-type C4-dicarboxylate transport system, periplasmic component	COG1638	1
COG0098	2	Ribosomal protein S5	J	Translation, ribosomal structure and biogenesis					Cell motility	Flagellin and related hook-associated proteins	COG1344	2
COG0100	1	Ribosomal protein S11	J	Translation, ribosomal structure and biogenesis					Cell wall/membrane/envelope biogenesis	Soluble lytic murein transglycosylase and related regulatory proteins (some contain LysM/invasin domains)	COG0741	1
COG0103	1	Ribosomal protein S9	J	Translation, ribosomal structure and biogenesis						UDP-3-O-acyl-N-acetylglucosamine deacetylase	COG0774	1
COG0185	1	Ribosomal protein S19	J	Translation, ribosomal structure and biogenesis					Chromatin structure and dynamics	Histones H3 and H4	COG2036	1
COG0192	1	S-adenosylmethionine synthetase	H	Coenzyme transport and metabolism					Coenzyme transport and metabolism	Outer membrane cobalamin receptor protein	COG4206	6
COG0222	1	Ribosomal protein L7/L12	J	Translation, ribosomal structure and biogenesis						S-adenosylmethionine synthetase	COG0192	1
COG0264	1	Translation elongation factor Ts	J	Translation, ribosomal structure and biogenesis					Energy production and conversion	6Fe-6S prismane cluster-containing protein	COG1151	2
COG0297	1	Glycogen synthase	G	Carbohydrate transport and metabolism						Inorganic pyrophosphatase	COG3808	2
COG0334	2	Glutamate dehydrogenase/leucine dehydrogenase	E	Amino acid transport and metabolism						Rubrerythrin	COG1592	2
COG0459	1	Chaperonin GroEL (HSP60 family)	O	Posttranslational modification, protein turnover, chaperones						Alcohol dehydrogenase, class IV	COG1454	1
COG0493	1	NADPH-dependent glutamate synthase beta chain and related oxidoreductases	ER	Multiple classes						F0F1-type ATP synthase, alpha subunit	COG0056	1
COG0514	1	Superfamily II DNA helicase	L	Replication, recombination and repair						F0F1-type ATP synthase, subunit b	COG0711	1
COG0516	1	IMP dehydrogenase/GMP reductase	F	Nucleotide transport and metabolism						NifU homolog involved in Fe-S cluster formation	COG0822	1
COG0539	2	Ribosomal protein S1	J	Translation, ribosomal structure and biogenesis						Rubredoxin	COG1773	1
COG0579	1	Predicted dehydrogenase	R	General function prediction only					Function unknown	Uncharacterized conserved protein	COG1262	1
COG0623	1	Enoyl-[acyl-carrier-protein] reductase (NADH)	I	Lipid transport and metabolism							COG1704
COG0711	1	F0F1-type ATP synthase, subunit b	C	Energy production and conversion						Uncharacterized protein conserved in bacteria	COG3864	1
COG0741	1	Soluble lytic murein transglycosylase and related regulatory proteins (some contain LysM/invasin domains)	M	Cell wall/membrane/envelope biogenesis					General function prediction only	ABC-type uncharacterized transport systems, ATPase components	COG3845	1
COG0747	2	ABC-type dipeptide transport system, periplasmic component	E	Amino acid transport and metabolism						Predicted dehydrogenase	COG0579	1
COG0764	1	3-hydroxymyristoyl/3-hydroxydecanoyl-(acyl carrier protein) dehydratases	I	Lipid transport and metabolism					Inorganic ion transport and metabolism	Outer membrane receptor for ferrienterochelin and colicins	COG4771	1
COG0774	1	UDP-3-O-acyl-N-acetylglucosamine deacetylase	M	Cell wall/membrane/envelope biogenesis						Outer membrane receptor proteins, mostly Fe transport	COG1629	3
COG0776	1	Bacterial nucleoid DNA-binding protein	L	Replication, recombination and repair					Lipid transport and metabolism	3-hydroxymyristoyl/3-hydroxydecanoyl-(acyl carrier protein) dehydratases	COG0764	1
COG0822	1	NifU homolog involved in Fe-S cluster formation	C	Energy production and conversion						Enoyl-[acyl-carrier-protein] reductase (NADH)	COG0623	1
COG1129	1	ABC-type sugar transport system, ATPase component	G	Carbohydrate transport and metabolism						Methylmalonyl-CoA mutase, C-terminal domain/subunit (cobalamin-binding)	COG2185	1
COG1151	2	6Fe-6S prismane cluster-containing protein	C	Energy production and conversion						Methylmalonyl-CoA mutase, N-terminal domain/subunit	COG1884	1
COG1262	1	Uncharacterized conserved protein	S	Function unknown					Multiple classes	NADPH-dependent glutamate synthase beta chain and related oxidoreductases	COG0493	1
COG1344	2	Flagellin and related hook-associated proteins	N	Cell motility					Nucleotide transport and metabolism	IMP dehydrogenase/GMP reductase	COG0516	1
COG1454	1	Alcohol dehydrogenase, class IV	C	Energy production and conversion					Posttranslational modification, protein turnover, chaperones	Chaperonin GroEL (HSP60 family)	COG0459	1
COG1592	2	Rubrerythrin	C	Energy production and conversion					Replication, recombination and repair	Bacterial nucleoid DNA-binding protein	COG0776	1
COG1629	3	Outer membrane receptor proteins, mostly Fe transport	P	Inorganic ion transport and metabolism						Superfamily II DNA helicase	COG0514	1
COG1638	1	TRAP-type C4-dicarboxylate transport system, periplasmic component	G	Carbohydrate transport and metabolism					Transcription	DNA-directed RNA polymerase, beta' subunit/160 kD subunit	COG0086	1
COG1653	2	ABC-type sugar transport system, periplasmic component	G	Carbohydrate transport and metabolism						Predicted transcriptional regulator containing CBS domains	COG4109	1
COG1704	1	Uncharacterized conserved protein	S	Function unknown					Translation, ribosomal structure and biogenesis	GTPases - translation elongation factors	COG0050	2
COG1773	1	Rubredoxin	C	Energy production and conversion						Ribosomal protein S1	COG0539	2
COG1884	1	Methylmalonyl-CoA mutase, N-terminal domain/subunit	I	Lipid transport and metabolism						Ribosomal protein S10	COG0051	2
COG2036	1	Histones H3 and H4	B	Chromatin structure and dynamics						Ribosomal protein S5	COG0098	2
COG2185	1	Methylmalonyl-CoA mutase, C-terminal domain/subunit (cobalamin-binding)	I	Lipid transport and metabolism						Ribosomal protein L1	COG0081	1
COG2407	2	L-fucose isomerase and related proteins	G	Carbohydrate transport and metabolism						Ribosomal protein L14	COG0093	1
COG3808	2	Inorganic pyrophosphatase	C	Energy production and conversion						Ribosomal protein L2	COG0090	1
COG3839	1	ABC-type sugar transport systems, ATPase components	G	Carbohydrate transport and metabolism						Ribosomal protein L3	COG0087	1
COG3845	1	ABC-type uncharacterized transport systems, ATPase components	R	General function prediction only						Ribosomal protein L5	COG0094	1
COG3864	1	Uncharacterized protein conserved in bacteria	S	Function unknown						Ribosomal protein L6P/L9E	COG0097	1
COG4109	1	Predicted transcriptional regulator containing CBS domains	K	Transcription						Ribosomal protein L7/L12	COG0222	1
COG4166	1	ABC-type oligopeptide transport system, periplasmic component	E	Amino acid transport and metabolism						Ribosomal protein S11	COG0100	1
COG4206	6	Outer membrane cobalamin receptor protein	H	Coenzyme transport and metabolism						Ribosomal protein S19	COG0185	1
COG4580	1	Maltoporin (phage lambda and maltose receptor)	G	Carbohydrate transport and metabolism						Ribosomal protein S7	COG0049	1
COG4771	1	Outer membrane receptor for ferrienterochelin and colicins	P	Inorganic ion transport and metabolism						Ribosomal protein S9	COG0103	1
COG4816	1	Ethanolamine utilization protein	E	Amino acid transport and metabolism						Translation elongation factor Ts	COG0264	1

## Sheet: 7.cec
#COG	count	description	class	class description						class description	description	#COG	count
COG0033	1	Phosphoglucomutase	G	Carbohydrate transport and metabolism						Amino acid transport and metabolism	Glutamate dehydrogenase/leucine dehydrogenase	COG0334	3
COG0049	1	Ribosomal protein S7	J	Translation, ribosomal structure and biogenesis							ABC-type dipeptide transport system, periplasmic component	COG0747	2
COG0050	2	GTPases - translation elongation factors	J	Translation, ribosomal structure and biogenesis							Ethanolamine utilization protein	COG4816	1
COG0051	1	Ribosomal protein S10	J	Translation, ribosomal structure and biogenesis						Carbohydrate transport and metabolism	ABC-type sugar transport systems, ATPase components	COG3839	2
COG0056	1	F0F1-type ATP synthase, alpha subunit	C	Energy production and conversion							L-fucose isomerase and related proteins	COG2407	2
COG0057	1	Glyceraldehyde-3-phosphate dehydrogenase/erythrose-4-phosphate dehydrogenase	G	Carbohydrate transport and metabolism							ABC-type sugar transport system, periplasmic component	COG1653	1
COG0081	1	Ribosomal protein L1	J	Translation, ribosomal structure and biogenesis							Glyceraldehyde-3-phosphate dehydrogenase/erythrose-4-phosphate dehydrogenase	COG0057	1
COG0086	2	DNA-directed RNA polymerase, beta' subunit/160 kD subunit	K	Transcription							Maltoporin (phage lambda and maltose receptor)	COG4580	1
COG0087	2	Ribosomal protein L3	J	Translation, ribosomal structure and biogenesis							Phosphoglucomutase	COG0033	1
COG0090	1	Ribosomal protein L2	J	Translation, ribosomal structure and biogenesis							TRAP-type C4-dicarboxylate transport system, periplasmic component	COG1638	1
COG0093	1	Ribosomal protein L14	J	Translation, ribosomal structure and biogenesis						Cell motility	Flagellin and related hook-associated proteins	COG1344	3
COG0094	1	Ribosomal protein L5	J	Translation, ribosomal structure and biogenesis						Cell wall/membrane/envelope biogenesis	Soluble lytic murein transglycosylase and related regulatory proteins (some contain LysM/invasin domains)	COG0741	1
COG0096	1	Ribosomal protein S8	J	Translation, ribosomal structure and biogenesis							UDP-3-O-acyl-N-acetylglucosamine deacetylase	COG0774	1
COG0097	2	Ribosomal protein L6P/L9E	J	Translation, ribosomal structure and biogenesis						Chromatin structure and dynamics	Histones H3 and H4	COG2036	1
COG0098	2	Ribosomal protein S5	J	Translation, ribosomal structure and biogenesis						Coenzyme transport and metabolism	Outer membrane cobalamin receptor protein	COG4206	5
COG0100	1	Ribosomal protein S11	J	Translation, ribosomal structure and biogenesis							S-adenosylmethionine synthetase	COG0192	1
COG0103	1	Ribosomal protein S9	J	Translation, ribosomal structure and biogenesis						Energy production and conversion	6Fe-6S prismane cluster-containing protein	COG1151	2
COG0115	1	Branched-chain amino acid aminotransferase/4-amino-4-deoxychorismate lyase	EH	Multiple classes							Inorganic pyrophosphatase	COG3808	2
COG0185	1	Ribosomal protein S19	J	Translation, ribosomal structure and biogenesis							Rubrerythrin	COG1592	2
COG0192	1	S-adenosylmethionine synthetase	H	Coenzyme transport and metabolism							Alcohol dehydrogenase, class IV	COG1454	1
COG0211	1	Ribosomal protein L27	J	Translation, ribosomal structure and biogenesis							F0F1-type ATP synthase, alpha subunit	COG0056	1
COG0222	2	Ribosomal protein L7/L12	J	Translation, ribosomal structure and biogenesis							NifU homolog involved in Fe-S cluster formation	COG0822	1
COG0238	1	Ribosomal protein S18	J	Translation, ribosomal structure and biogenesis							Pyruvate-formate lyase	COG1882	1
COG0264	1	Translation elongation factor Ts	J	Translation, ribosomal structure and biogenesis							Rubredoxin	COG1773	1
COG0334	3	Glutamate dehydrogenase/leucine dehydrogenase	E	Amino acid transport and metabolism						Function unknown	Uncharacterized conserved protein	COG1262	1
COG0459	1	Chaperonin GroEL (HSP60 family)	O	Posttranslational modification, protein turnover, chaperones							Uncharacterized conserved protein	COG1704	1
COG0493	1	NADPH-dependent glutamate synthase beta chain and related oxidoreductases	ER	Multiple classes							Uncharacterized protein conserved in bacteria	COG3864	1
COG0514	1	Superfamily II DNA helicase	L	Replication, recombination and repair						General function prediction only	ABC-type uncharacterized transport systems, ATPase components	COG3845	1
COG0516	1	IMP dehydrogenase/GMP reductase	F	Nucleotide transport and metabolism							Predicted dehydrogenase	COG0579	1
COG0539	1	Ribosomal protein S1	J	Translation, ribosomal structure and biogenesis						Inorganic ion transport and metabolism	DNA-binding ferritin-like protein (oxidative damage protectant)	COG0783	1
COG0579	1	Predicted dehydrogenase	R	General function prediction only							Outer membrane receptor for ferrienterochelin and colicins	COG4771	2
COG0623	1	Enoyl-[acyl-carrier-protein] reductase (NADH)	I	Lipid transport and metabolism							Outer membrane receptor proteins, mostly Fe transport	COG1629	3
COG0741	1	Soluble lytic murein transglycosylase and related regulatory proteins (some contain LysM/invasin domains)	M	Cell wall/membrane/envelope biogenesis						Intracellular trafficking, secretion, and vesicular transport	Biopolymer transport proteins	COG0811	1
COG0747	2	ABC-type dipeptide transport system, periplasmic component	E	Amino acid transport and metabolism						Lipid transport and metabolism	3-hydroxymyristoyl/3-hydroxydecanoyl-(acyl carrier protein) dehydratases	COG0764	1
COG0764	1	3-hydroxymyristoyl/3-hydroxydecanoyl-(acyl carrier protein) dehydratases	I	Lipid transport and metabolism							Acyl CoA:acetate/3-ketoacid CoA transferase	COG4670	1
COG0774	1	UDP-3-O-acyl-N-acetylglucosamine deacetylase	M	Cell wall/membrane/envelope biogenesis							Acyl-CoA dehydrogenases	COG1960	1
COG0776	1	Bacterial nucleoid DNA-binding protein	L	Replication, recombination and repair							Enoyl-[acyl-carrier-protein] reductase (NADH)	COG0623	1
COG0783	1	DNA-binding ferritin-like protein (oxidative damage protectant)	P	Inorganic ion transport and metabolism							Methylmalonyl-CoA mutase, C-terminal domain/subunit (cobalamin-binding)	COG2185	1
COG0811	1	Biopolymer transport proteins	U	Intracellular trafficking, secretion, and vesicular transport							Methylmalonyl-CoA mutase, N-terminal domain/subunit	COG1884	1
COG0822	1	NifU homolog involved in Fe-S cluster formation	C	Energy production and conversion						Multiple classes	Branched-chain amino acid aminotransferase/4-amino-4-deoxychorismate lyase	COG0115	1
COG1028	1	Dehydrogenases with different specificities (related to short-chain alcohol dehydrogenases)	IQR	Multiple classes							Dehydrogenases with different specificities (related to short-chain alcohol dehydrogenases)	COG1028	1
COG1151	2	6Fe-6S prismane cluster-containing protein	C	Energy production and conversion							NADPH-dependent glutamate synthase beta chain and related oxidoreductases	COG0493	1
COG1262	1	Uncharacterized conserved protein	S	Function unknown						Nucleotide transport and metabolism	Formyltetrahydrofolate synthetase	COG2759	1
COG1344	3	Flagellin and related hook-associated proteins	N	Cell motility							IMP dehydrogenase/GMP reductase	COG0516	1
COG1454	1	Alcohol dehydrogenase, class IV	C	Energy production and conversion						Posttranslational modification, protein turnover, chaperones	Chaperonin GroEL (HSP60 family)	COG0459	1
COG1592	2	Rubrerythrin	C	Energy production and conversion						Replication, recombination and repair	Bacterial nucleoid DNA-binding protein	COG0776	1
COG1629	3	Outer membrane receptor proteins, mostly Fe transport	P	Inorganic ion transport and metabolism							Superfamily II DNA helicase	COG0514	1
COG1638	1	TRAP-type C4-dicarboxylate transport system, periplasmic component	G	Carbohydrate transport and metabolism						Transcription	DNA-directed RNA polymerase, beta' subunit/160 kD subunit	COG0086	2
COG1653	1	ABC-type sugar transport system, periplasmic component	G	Carbohydrate transport and metabolism							Predicted transcriptional regulator containing CBS domains	COG4109	1
COG1704	1	Uncharacterized conserved protein	S	Function unknown						Translation, ribosomal structure and biogenesis	GTPases - translation elongation factors	COG0050	2
COG1773	1	Rubredoxin	C	Energy production and conversion							Ribosomal protein L3	COG0087	2
COG1882	1	Pyruvate-formate lyase	C	Energy production and conversion							Ribosomal protein L6P/L9E	COG0097	2
COG1884	1	Methylmalonyl-CoA mutase, N-terminal domain/subunit	I	Lipid transport and metabolism							Ribosomal protein L7/L12	COG0222	2
COG1960	1	Acyl-CoA dehydrogenases	I	Lipid transport and metabolism							Ribosomal protein S5	COG0098	2
COG2036	1	Histones H3 and H4	B	Chromatin structure and dynamics							Ribosomal protein L1	COG0081	1
COG2185	1	Methylmalonyl-CoA mutase, C-terminal domain/subunit (cobalamin-binding)	I	Lipid transport and metabolism							Ribosomal protein L14	COG0093	1
COG2407	2	L-fucose isomerase and related proteins	G	Carbohydrate transport and metabolism							Ribosomal protein L2	COG0090	1
COG2759	1	Formyltetrahydrofolate synthetase	F	Nucleotide transport and metabolism							Ribosomal protein L27	COG0211	1
COG3808	2	Inorganic pyrophosphatase	C	Energy production and conversion							Ribosomal protein L5	COG0094	1
COG3839	2	ABC-type sugar transport systems, ATPase components	G	Carbohydrate transport and metabolism							Ribosomal protein S1	COG0539	1
COG3845	1	ABC-type uncharacterized transport systems, ATPase components	R	General function prediction only							Ribosomal protein S10	COG0051	1
COG3864	1	Uncharacterized protein conserved in bacteria	S	Function unknown							Ribosomal protein S11	COG0100	1
COG4109	1	Predicted transcriptional regulator containing CBS domains	K	Transcription							Ribosomal protein S18	COG0238	1
COG4206	5	Outer membrane cobalamin receptor protein	H	Coenzyme transport and metabolism							Ribosomal protein S19	COG0185	1
COG4580	1	Maltoporin (phage lambda and maltose receptor)	G	Carbohydrate transport and metabolism							Ribosomal protein S7	COG0049	1
COG4670	1	Acyl CoA:acetate/3-ketoacid CoA transferase	I	Lipid transport and metabolism							Ribosomal protein S8	COG0096	1
COG4771	2	Outer membrane receptor for ferrienterochelin and colicins	P	Inorganic ion transport and metabolism							Ribosomal protein S9	COG0103	1
COG4816	1	Ethanolamine utilization protein	E	Amino acid transport and metabolism							Translation elongation factor Ts	COG0264	1

[truncated: 11 more sheets: 7.col, 8.stom, 8.jej, 8.ile, 8.cec, 8.col, 15.sto, 15.jej, 15.ile, 15.cec, 15.col]
