# Supplementary material for: Analysis of the Bacterial and Host Proteins along and across the Porcine Gastrointestinal Tract
Source: Proteomes. 2019 Jan 10;7(1):4. doi: 10.3390/proteomes7010004 (PMC6473940; doi:10.3390/proteomes7010004)
Supplement: Supplementary file 1 [file proteomes-07-00004-s001.zip › proteomes-385353-supplementary-final version/Table S6 SCFA proteins and taxonomy.xlsx]

## Sheet: summary
Table S6 Phylogenetic affilition of proteins belonging to SCFA biosynthesis in digesta and mucosa samples along the GIT sections
	Actinobacteria, Firmicutes, Bacteroidetes, Fusobacteria, Spirochetes, Proteobacteria
			jejunum	ileum	cecum	colon
Formate biosynthesis
Formate acetyltransferase			Olsenella, Lachnospira, Streptococcus, Prevotella	Terrisporobacter, Lachnospira, Staphylococcus, Olsenella	Lachnospira, Roseburia, Clostridiales, Fusobacterium, Lactobac, Streptoc, Terrisporobacter	Terrisporobacter, Lachnospira, Roseburia, Clostridiales, Fusobacterium, Lactobacillus, Streptococcus, Staphylococcus
Acetate biosynthesis
acetate kinase			Bifidobacterium, Megasphera	Bifidobacterium, Prevotella	Firmic Bac CAG:646, Prevotella, Megasphera, Bifidobac	Prevotella, Megasphera, Firm bac CAG:110
Phosphotransacetylase			Clostridium, Megasphera	Clostridium, Megasphera	Clostridium, Megasphera	Megasphera
aldehyde dehydrogenase			Blautia	Blautia	Firmicutes bac CAG:646, Blautia, Eubact	Firmicutes bac CAG:646, Blautia, Burkholderia, Ruminococcus
Propionate biosynthesis
Acetyl-CoA carboxylase
methylmalonyl-CoA mutase			Phascolarcob., Megamonas, Prevotella, Dialister	Phascolarcob., Megamonas, Prevotella, Dialister	Phascolarcob., Parabacteroides, Prevotella, Tannerella, Megamonas, Dialister, Mitsuokella	Phascolarcob., Megamonas, Dialister, Mitsuokella, Prevotella, Parabacteroides, Tannerella
Butyrate biosynthesis
Acetyl/propionyl-CoA carboxylase
Acetyl-CoA acetyltransferase			Megasphera, Roseburia, Oscillibacter, Clostridium, Faecalibacterium	Pseudonocardia, Roseburia, Oscillibacter, Faecalibact., fimicutes CAG:83, Megasphera, Clostridium	Megasphera, Brachyspira, Clostridium, Faecalibacterium, Oscillibacter, Firmicutes CAG:83, Pseudonocardia, Streptococcus, Coprococcus	Megasphera, Brachyspira, Clostridium, Faecalibacterium, Oscillibacter, Coprococcus, Pseudonocardia, Streptococcus, Roseburia
Alcohol dehydrogenase			Faecalibacterium, Mitsuokella, Ruminococcus	Mitsuokella, Blautia	Mitsuokella, Streptoc, Ruminococc, Faecalibac	Mitsuokella, Streptoc., Ruminococcus, Faecalibac, Firmicute CAG:114
Butyrate kinase					Lachnospira
3-hydroxyacyl-CoA dehydrogenase					Eubacter., Firmicutes CAG:65, Lachnospira	Eubacter., Firmicutes CAG:65, Lachnosp

## Sheet: animal 3
	Number of respective proteins in animal 3
		stomach mucosa	jejunum digesta	jejunum mucosa	ileum digesta	ileum mucosa	caecum digesta	caecum mucosa	colon digesta	colon mucosa
Formate acetyltransferase	COG1882	0	1	0	1	0	9	0	9	0
Acetate kinase	COG0282	0	1	0	0	0	1	0	1	0
Phosphotransacetylase	COG0280	0	2	0	2	0	3	0	0	0
NAD-dependent aldehyde dehydrogenase	COG1012	0	1	0	0	0	0	0	0	0
Acetyl-CoA carboxylase	COG0777	0	0	0	0	0	0	0	0	0
Acetyl-CoA carboxylase	COG4799	1	0	0	0	0	6	0	4	0
methylmalonil-CoA mutase	COG2185	0	0	0	0	0	4	0	1	0
methylmalonil-CoA mutase	COG1884	0	0	0	0	0	7	0	4	0
Propanediol utilization protein	COG4577	0	0	0	0	0	3	0	4	0
Acetyl/propionyl-CoA carboxylase	COG4770	0	0	0	0	0	0	0	0	0
Acetyl-CoA actyltransferase	COG0183	1	1	0	1	0	4	0	6	0
Alcohol dehydrogenase	COG1028	2	1	0	0	0	2	0	2	0
Alcohol dehydrogenase	COG1064	0	0	0	0	0	0	0	0	0
Butyrate kinase	COG3426	0	0	0	0	0	0	0	0	0
3-hydroxyacyl-CoA dehydrogenase	COG1250	2	0	0	0	0	3	0	3	0
3-hydroxyacyl-CoA dehydrogenase	COG1024	1	0	0	0	0	1	0	1	0

## Sheet: animal 7
	Number of respective proteins in animal 7
		stomach mucosa	jejunum digesta	jejunum mucosa	ileum digesta	ileum mucosa	caecum digesta	caecum mucosa	colon digesta	colon mucosa
Formate acetyltransferase	COG1882	0	2	1	3	0	11	1	10	0
Acetate kinase	COG0282	0	0	0	1	0	1	0	2	0
Phosphotransacetylase	COG0280	0	2	0	2	0	3	0	4	0
NAD-dependent aldehyde dehydrogenase	COG1012	0	0	0	0	0	3	0	4	1
Acetyl-CoA carboxylase	COG0777	0	0	0	0	0	0	0	0	0
Acetyl-CoA carboxylase	COG4799	0	0	0	1	0	4	0	4	0
methylmalonil-CoA mutase	COG2185	1	1	1	1	1	3	1	3	1
methylmalonil-CoA mutase	COG1884	1	0	1	1	1	5	1	4	1
Propanediol utilization protein	COG4577	0	0	0	0	0	2	0	2	0
Acetyl/propionyl-CoA carboxylase	COG4770	0	0	0	0	0	0	0	0	0
Acetyl-CoA actyltransferase	COG0183	0	1	0	2	0	3	0	4	0
Alcohol dehydrogenase	COG1028	0	1	0	2	0	2	1	2	1
Alcohol dehydrogenase	COG1064	0	0	0	0	0	0	0	0	0
Butyrate kinase	COG3426	0	0	0	0	0	1	0	0	0
3-hydroxyacyl-CoA dehydrogenase	COG1250	0	0	0	0	0	3	0	3	0
3-hydroxyacyl-CoA dehydrogenase	COG1024	0	0	0	0	0	0	0	0	0

## Sheet: animal 8
	Number of respective proteins in animal 8
		stomach mucosa	jejunum digesta	jejunum mucosa	ileum digesta	ileum mucosa	caecum digesta	caecum mucosa	colon digesta	colon mucosa
Formate acetyltransferase	COG1882	0	1	0	3	0	10	0	8	0
Acetate kinase	COG0282	0	2	0	1	0	2	0	1	0
Phosphotransacetylase	COG0280	1	2	0	2	0	1	0	2	0
NAD-dependent aldehyde dehydrogenase	COG1012	0	1	0	1	0	2	0	1	0
Acetyl-CoA carboxylase	COG0777	0	0	0	0	0	0	0	0	0
Acetyl-CoA carboxylase	COG4799	1	1	0	1	0	5	0	3	1
methylmalonil-CoA mutase	COG2185	0	0	0	0	0	2	0	4	0
methylmalonil-CoA mutase	COG1884	0	2	0	2	0	3	0	5	0
Propanediol utilization protein	COG4577	0	1	0	0	0	3	0	3	0
Acetyl/propionyl-CoA carboxylase	COG4770	0	0	0	0	0	0	0	0	0
Acetyl-CoA acetyltransferase	COG0183	2	2	0	3	0	4	0	1	0
Alcohol dehydrogenase	COG1028	2	2	0	2	0	3	1	3	1
Alcohol dehydrogenase	COG1064	0	0	0	0	0	0	0	0	0
Butyrate kinase	COG3426	0	0	0	0	0	1	0	0	0
3-hydroxyacyl-CoA dehydrogenase	COG1250	1	2	0	2	0	6	0	6	0
3-hydroxyacyl-CoA dehydrogenase	COG1024	2	2	0	2	0	2	0	2	0

## Sheet: animal 15
	Number of respective proteins in animal 15
		stomach mucosa	jejunum digesta	jejunum mucosa	ileum digesta	ileum mucosa	caecum digesta	caecum mucosa	colon digesta	colon mucosa
Formate acetyltransferase	COG1882	0	0	0	0	0	0	0	8	0
Acetate kinase	COG0282	0	1	0	1	0	0	0	0	0
Phosphotransacetylase	COG0280	0	0	0	0	0	2	0	5	0
NAD-dependent aldehyde dehydrogenase	COG1012	0	0	0	0	0	1	0	2	0
Acetyl-CoA carboxylase	COG0777	0	0	0	0	0	0	0	0	0
Acetyl-CoA carboxylase	COG4799	1	0	0	0	0	0	0	0	0
methylmalonil-CoA mutase	COG2185	0	0	0	0	0	3	0	4	0
methylmalonil-CoA mutase	COG1884	0	0	0	0	0	2	0	5	0
Propanediol utilization protein	COG4577	0	0	0	0	0	3	0	3	0
Acetyl/propionyl-CoA carboxylase	COG4770	1	0	0	0	0	0	0	0	0
Acetyl-CoA actyltransferase	COG0183	0	6	0	2	0	6	0	8	0
Alcohol dehydrogenase	COG1028	1	0	0	0	0	1	0	3	0
Alcohol dehydrogenase	COG1064	0	0	0	0	0	0	0	0	0
Butyrate kinase	COG3426	0	0	0	0	0	1	0	0	0
3-hydroxyacyl-CoA dehydrogenase	COG1250	0	1	0	0	0	5	0	6	0
3-hydroxyacyl-CoA dehydrogenase	COG1024	0	1	0	0	1	0	0	0	0
